# Supplementary material for: In-silico predictive mutagenicity model generation using supervised learning approaches
Source: J Cheminform. 2012 May 15;4:10. doi: 10.1186/1758-2946-4-10 (PMC3542175; doi:10.1186/1758-2946-4-10)
Supplement: Additional file 4 — False positive and negative compounds of the test set. [file 1758-2946-4-10-S4.csv]

smiles	activity	predicted_rf		smiles	activity	predicted_rf
[Li+]	nonmutagen	mutagen		[Br-].[H][C@@]12C[C@@H]([C@H](OC(=O)CC)[C@@]1(C)CC[C@@]1([H])[C@@]2([H])CC[C@@]2([H])C[C@H](OC(C)=O)[C@H](C[C@]12C)N1CCCCC1)[N+]1(CC=C)CCCCC1	mutagen	nonmutag
[Al]	nonmutagen	mutagen		[Cl-].OC(=O)CCCCCC[NH2+]C1C2=C(CCC3=C1C=CC=C3)C=CC=C2	mutagen	nonmutag
[N]=O	nonmutagen	mutagen		[H][C@]12O[C@]11CC[C@@]3([H])[C@]4([H])CC[C@H](O)[C@@]4(C)CC[C@]3([H])[C@@]1(C)CC(C#N)=C2O	mutagen	nonmutag
[Fe]	nonmutagen	mutagen		C[C@@H](N)[C@@H](O)C1=CC=CC=C1	mutagen	nonmutag
[Zn]	nonmutagen	mutagen		CC(=O)NC1C(O)OC(COS(O)(=O)=O)C(OC2OC(C(OC3OC(CO)C(OC4OC(C(O)C(O)C4OS(O)(=O)=O)C(O)=O)C(OS(O)(=O)=O)C3NS(O)(=O)=O)C(O)C2OS(O)(=O)=O)C(O)=O)C1O	mutagen	nonmutag
[Cl-].[K+]	nonmutagen	mutagen		CC(C(O)=O)C1=CC2=C(OC(=N2)C2=CC=C(Cl)C=C2)C=C1	mutagen	nonmutag
CC(=O)NO	nonmutagen	mutagen		CC(C)(C)C1=CC=C(C=C1)C(O)CCCN1CCC(CC1)C(O)(C1=CC=CC=C1)C1=CC=CC=C1	mutagen	nonmutag
NC(=O)NO	nonmutagen	mutagen		CC(C)(N)CC1=CC=C(Cl)C=C1	mutagen	nonmutag
[OH-].[OH-].[OH-].[Al+3]	nonmutagen	mutagen		CC(C)CC(N(C)C)C1(CCC1)C1=CC=C(Cl)C=C1	mutagen	nonmutag
[Cl-].[Cl-].[Ca++]	nonmutagen	mutagen		CC(CC1=CC=CC=C1)NCCC(C1=CC=CC=C1)C1=CC=CC=C1	mutagen	nonmutag
CN1C=CNC1=S	nonmutagen	mutagen		CC1=C(C(=NO1)C1=CC=CC=C1)C1=CC=C(C=C1)S(N)(=O)=O	mutagen	nonmutag
CC(C)CCON=O	nonmutagen	mutagen		CC1=C(C)C2=C(CCC(C)(COC3=CC=C(CC4SC(=O)NC4=O)C=C3)O2)C(C)=C1O	mutagen	nonmutag
[Mg++].[O-]S([O-])(=O)=O	nonmutagen	mutagen		CC1=CC=C(C=C1)C(=O)C1=CC(=C(O)C(O)=C1)[N+]([O-])=O	mutagen	nonmutag
N[C@@H](CS)C(O)=O	nonmutagen	mutagen		CC1=CC=C(C=C1)C(=O)OC1=C(OC(=O)C2=CC=C(C)C=C2)C=C(C=C1)C(O)CNC(C)(C)C	mutagen	nonmutag
NC1=NC=NC2=C1NC=N2	nonmutagen	mutagen		CC1=NN=C2CN=C(C3=C(Cl)C=CC=C3)C3=C(C=CC(Cl)=C3)N12	mutagen	nonmutag
NNC(=O)C1=CC=NC=C1	nonmutagen	mutagen		CC1CN(CCN1)C1=CC2=C(C(=O)C(=CN2C2CC2)C(O)=O)C(C)=C1F	mutagen	nonmutag
NCCCC[C@H](N)C(O)=O	nonmutagen	mutagen		CCC1(CC)C(=O)NCC(C)C1=O	mutagen	nonmutag
CC(C)(S)[C@@H](N)C(O)=O	nonmutagen	mutagen		CCC1=NN(CCCN2CCN(CC2)C2=CC(Cl)=CC=C2)C(=O)N1CCOC1=CC=CC=C1	mutagen	nonmutag
NCC=C.ClCC1CO1	nonmutagen	mutagen		CCCC(=O)NC1=C(I)C(\C=C(/CC)C(O)=O)=C(I)C=C1I	mutagen	nonmutag
CN(CCCl)CCCl	nonmutagen	mutagen		CCCC\N=C(/N)N=C(N)N	mutagen	nonmutag
CCC1(C)OC(=O)N(C)C1=O	nonmutagen	mutagen		CCCCC\N=C(/N)NN\C=C1/C=NC2=C1C=C(CO)C=C2	mutagen	nonmutag
NNC1=C2C=CC=CC2=CN=N1	nonmutagen	mutagen		CCCCC1C(=O)N(N(C1=O)C1=CC=C(O)C=C1)C1=CC=CC=C1	mutagen	nonmutag
CC(=O)N[C@@H](CS)C(O)=O	nonmutagen	mutagen		CCCCCCCCCC1=CC=C(OCCOCCOCCOCCOCCOCCOCCOCCOCCO)C=C1	mutagen	nonmutag
[K+].[I-]	nonmutagen	mutagen		CCN(CC)CCOCCOC(=O)C(CC)(CC)C1=CC=CC=C1	mutagen	nonmutag
CC1=NC=C(N1CCO)[N+]([O-])=O	nonmutagen	mutagen		CCN1CCC[C@H]1CNC(=O)C1=C(OC)C(Br)=CC=C1OC	mutagen	nonmutag
C#CCN[C@@H]1CCC2=C1C=CC=C2	nonmutagen	mutagen		CCNC(C)CC1=CC(=CC=C1)C(F)(F)F	mutagen	nonmutag
CC1=CC(=O)C2=C(C=CC=C2)C1=O	nonmutagen	mutagen		CCNC(C)CC1=CC(=CC=C1)C(F)(F)F	mutagen	nonmutag
CC(N)COC1=C(C)C=CC=C1C	nonmutagen	mutagen		CCNC1C2CCC(C2)C1C1=CC=CC=C1	mutagen	nonmutag
CN(C)\N=N\C1=C(N=CN1)C(N)=O	nonmutagen	mutagen		CCOC(=O)C=C(C)C=CC=C(C)C=CC1=C(C)C(C)=C(OC)C=C1C	mutagen	nonmutag
CCOC(=O)N1C=CN(C)C1=S	nonmutagen	mutagen		CCOC(=O)CN[C@H](C1CCCCC1)C(=O)N1CC[C@H]1C(=O)NCC1=CC=C(C=C1)C(\N)=N\O	mutagen	nonmutag
C[C@H](CC1=CC=CC=C1)N(C)CC#C	nonmutagen	mutagen		Cl.CN(C)CCN(CC1=CC=CS1)C1=NC=CC=C1	mutagen	nonmutag
S=P(N1CC1)(N1CC1)N1CC1	nonmutagen	mutagen		CN(C)CC=C(C1=CC=C(Br)C=C1)C1=CC=CN=C1	mutagen	nonmutag
OC1=CC=C(C2=C1N=CC=C2)[N+]([O-])=O	nonmutagen	mutagen		CN1C(C2=CC=C(Cl)C=C2)S(=O)(=O)CCC1=O	mutagen	nonmutag
N[C@@H](CC1=CC(O)=C(O)C=C1)C(O)=O	nonmutagen	mutagen		CN1C(CC(O)=O)=CC(C)=C1C(=O)C1=CC=C(Cl)C=C1	mutagen	nonmutag
NC(=O)N\N=C\C1=CC=C(O1)[N+]([O-])=O	nonmutagen	mutagen		CN1CC(C2=CC=CC=C2)C2=C(C1)C(N)=CC=C2	mutagen	nonmutag
NC1=C2CCCCC2=NC2=C1C=CC=C2	nonmutagen	mutagen		CN1CCC(CC1)N(CC1=CC=CS1)C1=CC=CC=C1	mutagen	nonmutag
N1C2=C(C=CC=C2)N=C1C1=CSC=N1	nonmutagen	mutagen		CO[C@@H]([C@@H]1CC2=CC3=CC(O[C@H]4C[C@@H](O[C@H]5C[C@@H](O)[C@H](O)[C@@H](C)O5)[C@H](O)[C@@H](C)O4)=C(C)C(O)=C3C(O)=C2C(=O)[C@H]1O[C@H]1C[C@@H](O[C@H]2C[C@@H](O[C@H]3C[C@](C)(O)[C@H](O)[C@@H](C)O3)[C@@H](O)[C@@H](C)O2)[C@H](O)[C@@H](C)O1)C(=O)[C@@H](O)[C@@H](C)O	mutagen	nonmutag
OCC(O)COC1=CC=C(Cl)C=C1	nonmutagen	mutagen		COC1=CC=C(C=C1)C(=O)NC1=C(C=CC=C1)C(C)CN1CCCCC1	mutagen	nonmutag
NC1=CC2=NC3=C(C=CC(N)=C3)C=C2C=C1	nonmutagen	mutagen		COC1=CC=C(CCN2CCC(CC2)NC2=NC3=C(C=CC=C3)N2CC2=CC=C(F)C=C2)C=C1	mutagen	nonmutag
NC1=NC(=CC(N)=[N+]1[O-])N1CCCCC1	nonmutagen	mutagen		COC1=NC=CN=C1NS(=O)(=O)C1=CC=C(N)C=C1	mutagen	nonmutag
CN(C)C1=NC(=NC(=N1)N(C)C)N(C)C	nonmutagen	mutagen		COC1CN(CCCOC2=CC=C(F)C=C2)CCC1NC(=O)C1=C(OC)C=C(N)C(Cl)=C1	mutagen	nonmutag
NC1=NC(=O)N(C=C1)[C@H]1CC[C@@H](CO)O1	nonmutagen	mutagen		COCC(=O)O[C@]1(CCN(C)CCCC2=NC3=C(N2)C=CC=C3)CCC2=C(C=CC(F)=C2)[C@@H]1C(C)C	mutagen	nonmutag
COC1=CC(C(O)C(C)N)=C(OC)C=C1	nonmutagen	mutagen		COCC1=C(C2=CC=C(F)C=C2)C(\C=C\[C@@H](O)C[C@@H](O)CC(O)=O)=C(N=C1C(C)C)C(C)C	mutagen	nonmutag
[H][C@]12C[C@]([H])(CNC1)C1=C2C=C2N=CC=NC2=C1	nonmutagen	mutagen		CS(=O)(=O)C1=CC=C(C=C1)C1=C(C(=O)OC1)C1=CC=CC=C1	mutagen	nonmutag
NC1=CC=C(\N=N\C2=CC=CC=C2)C(N)=N1	nonmutagen	mutagen		NC(=N)NC(=N)NCCC1=CC=CC=C1	mutagen	nonmutag
ClCCNC(=O)N(CCCl)N=O	nonmutagen	mutagen		NC1=NC(=O)C(O1)C1=CC=CC=C1	mutagen	nonmutag
O=N[Fe--](C#N)(C#N)(C#N)(C#N)C#N	nonmutagen	mutagen		O=C1N(C2CCC(=O)NC2=O)C(=O)C2=C1C=CC=C2	mutagen	nonmutag
COC1=C2OC(=O)C=CC2=CC2=C1OC=C2	nonmutagen	mutagen		OC(=O)COC1=C(Cl)C(Cl)=C(C=C1)C(=O)C1=CC=CS1	mutagen	nonmutag
CCC1(C(=O)NCNC1=O)C1=CC=CC=C1	nonmutagen	mutagen		OC1=C(I)C=C(Cl)C2=C1N=CC=C2	mutagen	nonmutag
[O-][N+](=O)C1=CC=C(O1)C=NN1CCOC1=O	nonmutagen	mutagen		OC1=C(SC2=C(O)C(Cl)=CC(Cl)=C2)C=C(Cl)C=C1Cl	mutagen	nonmutag
C[C@@](CC1=CC(O)=C(O)C=C1)(NN)C(O)=O	nonmutagen	mutagen		OC1=CC=C(C=C1)C1(C(=O)NC2=C1C=CC=C2)C1=CC=C(O)C=C1	mutagen	nonmutag
[O-][N+](=O)OCC(CO[N+]([O-])=O)O[N+]([O-])=O	nonmutagen	mutagen		OC1=CC=C(C=C1)C1(OC(=O)C2=C1C=CC=C2)C1=CC=C(O)C=C1	mutagen	nonmutag
NC1=NC(=O)N(C=N1)[C@H]1C[C@H](O)[C@@H](CO)O1	nonmutagen	mutagen
CC1=CC=CN2C(=O)C(=CN=C12)C1=NNN=N1	nonmutagen	mutagen
CC1=CC2=CC3=C(OC(=O)C=C3C)C(C)=C2O1	nonmutagen	mutagen
NC1=NC(=O)N(C=C1)[C@@H]1CS[C@H](CO)O1	nonmutagen	mutagen
NC(N)=NC(=O)C1=NC(Cl)=C(N)N=C1N	nonmutagen	mutagen
CC(C)C(=O)C1=C2C=CC=CN2N=C1C(C)C	nonmutagen	mutagen
CC1=CC(=NO1)C(=O)NNCC1=CC=CC=C1	nonmutagen	mutagen
CN(C)C1=C(C)N(C)N(C1=O)C1=CC=CC=C1	nonmutagen	mutagen
ClCCN(N=O)C(=O)NC1CCCCC1	nonmutagen	mutagen
CC(N(O)C(N)=O)C1=CC2=C(S1)C=CC=C2	nonmutagen	mutagen
[O-][N+](=O)C1=CC=C(O1)\C=N/N1CC(=O)NC1=O	nonmutagen	mutagen
CC(C)CN1C=NC2=C1C1=C(C=CC=C1)N=C2N	nonmutagen	mutagen
NC(=O)C1=NN(C=N1)[C@@H]1O[C@H](CO)[C@@H](O)[C@H]1O	nonmutagen	mutagen
NC1=NC(=O)N(C=N1)[C@@H]1O[C@H](CO)[C@@H](O)[C@H]1O	nonmutagen	mutagen
CC(C(O)=O)C1=CC(F)=C(C=C1)C1=CC=CC=C1	nonmutagen	mutagen
CS(=O)(=O)OCCCCOS(C)(=O)=O	nonmutagen	mutagen
CCS(=O)(=O)CCN1C(C)=NC=C1[N+]([O-])=O	nonmutagen	mutagen
CC(C)NCC(O)COC1=C(CC=C)C=CC=C1	nonmutagen	mutagen
OC(=O)C1=C(O)C=CC(=C1)C1=C(F)C=C(F)C=C1	nonmutagen	mutagen
C\N=C(\NCCSCC1=C(C)NC=N1)NC#N	nonmutagen	mutagen
CC(C)\N=C(/N)N=C(N)NC1=CC=C(Cl)C=C1	nonmutagen	mutagen
CN1C2=C(N(CC(O)CO)C=N2)C(=O)N(C)C1=O	nonmutagen	mutagen
CNCC[C@@H](OC1=C(C)C=CC=C1)C1=CC=CC=C1	nonmutagen	mutagen
COC1=CC2=C(N=CC=C2)C(NC(C)CCCN)=C1	nonmutagen	mutagen
ClCCN(CCCl)P1(=O)NCCCO1	nonmutagen	mutagen
ClCCNP1(=O)OCCCN1CCCl	nonmutagen	mutagen
CCN1N=C(C(O)=O)C(=O)C2=C1C=C1OCOC1=C2	nonmutagen	mutagen
COC1=CC=CC(=C1)[C@@]1(O)CCCC[C@@H]1CN(C)C	nonmutagen	mutagen
ONC(=O)CCCCCCC(=O)NC1=CC=CC=C1	nonmutagen	mutagen
CN(N=O)C(=O)N[C@H]1[C@@H](O)O[C@H](CO)[C@@H](O)[C@@H]1O	nonmutagen	mutagen
CC1=CN([C@H]2C[C@H](N=[N+]=[N-])[C@@H](CO)O2)C(=O)NC1=O	nonmutagen	mutagen
[H][C@]12CC3=C(C(O)=C(O)C=C3)C3=CC=CC(CCN1C)=C23	nonmutagen	mutagen
OC[C@H]1O[C@H](C[C@@H]1O)N1C=NC2=C1N=CNC[C@H]2O	nonmutagen	mutagen
OC(CN1C=CN=C1)(P(O)(O)=O)P(O)(O)=O	nonmutagen	mutagen
CC(SC(=O)C1=CC=CS1)C(=O)NCC(O)=O	nonmutagen	mutagen
CC(C)(C)NCC(O)C1=CC(Cl)=C(N)C(Cl)=C1	nonmutagen	mutagen
CN1C=NC(=C1SC1=NC=NC2=C1NC=N2)[N+]([O-])=O	nonmutagen	mutagen
COC1=CC=C(C=C1)C(CN(C)C)C1(O)CCCCC1	nonmutagen	mutagen
CC(C)NCC1CCC2=C(N1)C=C(C(CO)=C2)[N+]([O-])=O	nonmutagen	mutagen
CCC(C1=CC=CC=C1)C1=C(O)OC2=C(C=CC=C2)C1=O	nonmutagen	mutagen
ClCC1CO1.NCCNCCNCCNCCN	nonmutagen	mutagen
OC(CC1=CC=CN=C1)(P(O)(O)=O)P(O)(O)=O	nonmutagen	mutagen
N#CC1=CC=C(C=C1)C(N1C=NC=N1)C1=CC=C(C=C1)C#N	nonmutagen	mutagen
NC1=NC2=C(N=CN2[C@@H]2C[C@H](CO)C=C2)C(NC2CC2)=N1	nonmutagen	mutagen
CC(=CCO)C=CC=C(C)C=CC1=C(C)CCCC1(C)C	nonmutagen	mutagen
C[C@H](CN1C=NC2=C1N=CN=C2N)OCP(O)(O)=O	nonmutagen	mutagen
CN(CC=CC1=CC=CC=C1)CC1=CC=CC2=C1C=CC=C2	nonmutagen	mutagen
CC[C@H](NC(C)C)[C@H](O)C1=CC=C(O)C2=C1C=CC(=O)N2	nonmutagen	mutagen
CC(C)(C)NC[C@H](O)COC1=C(C=CC=C1)C1CCCC1	nonmutagen	mutagen
CN(CC=CC#CC(C)(C)C)CC1=CC=CC2=C1C=CC=C2	nonmutagen	mutagen
CN1C2=C(C3=C1C=CC=C3)C(=O)C(CN1C=CN=C1C)CC2	nonmutagen	mutagen
CC(C)(C#N)C1=CC(=CC(CN2C=NC=N2)=C1)C(C)(C)C#N	nonmutagen	mutagen
CN1C2=C(C3=C1C=CC=C3)C(=O)N(CC1=C(C)NC=N1)CC2	nonmutagen	mutagen
COC(=O)NC1=NC2=C(N1)C=C(C=C2)C(=O)C1=CC=CC=C1	nonmutagen	mutagen
CNS(=O)(=O)CC1=CC2=C(NC=C2CCN(C)C)C=C1	nonmutagen	mutagen
OC[C@H]1O[C@H](C[C@@H]1O)N1C=C(C(=O)NC1=O)C(F)(F)F	nonmutagen	mutagen
CCN(CC)C(=S)SSC(=S)N(CC)CC	nonmutagen	mutagen
C\N=C1CN(O)C(C2=CC=CC=C2)=C2C=C(Cl)C=CC2=N\1	nonmutagen	mutagen
[O-][N+](=O)OCC(O[N+]([O-])=O)C(CO[N+]([O-])=O)O[N+]([O-])=O	nonmutagen	mutagen
CCOCCN1C(=NC2=C1C=CC=C2)N1CCCN(C)CC1	nonmutagen	mutagen
CCOC(=O)C1=C2CN(C)C(=O)C3=C(C=CC(F)=C3)N2C=N1	nonmutagen	mutagen
[H][C@]1(F)[C@H](O)[C@@H](CO)O[C@H]1N1C=NC2=C1N=C(Cl)N=C2N	nonmutagen	mutagen
CC(COC1=CC=CC=C1)N(CCCl)CC1=CC=CC=C1	nonmutagen	mutagen
OC(=O)CCCC1=CC=C(C=C1)N(CCCl)CCCl	nonmutagen	mutagen
CC(=O)OC1=C(C=CC=C1)C(=O)NC1=NC=C(S1)[N+]([O-])=O	nonmutagen	mutagen
N[C@@H](CCC(=O)N[C@@H](CS)C(=O)NCC(O)=O)C(O)=O	nonmutagen	mutagen
CN(C)C(=O)CC1=C(N=C2C=CC(C)=CN12)C1=CC=C(C)C=C1	nonmutagen	mutagen
CN(C(=S)OC1=CC2=C(C=CC=C2)C=C1)C1=CC(C)=CC=C1	nonmutagen	mutagen
CC(=O)CC(C1=CC=CC=C1)C1=C(O)OC2=C(C=CC=C2)C1=O	nonmutagen	mutagen
CC(C)NCCCC1(C(N)=O)C2=C(C=CC=C2)C2=C1C=CC=C2	nonmutagen	mutagen
C1=CN(C=N1)C(C1=CC=CC=C1)C1=CC=C(C=C1)C1=CC=CC=C1	nonmutagen	mutagen
CN1N=C(C(=O)NC2CC3CCCC(C2)N3C)C2=C1C=CC=C2	nonmutagen	mutagen
CN1C2=C(C=C(C=C2)[N+]([O-])=O)C(=NCC1=O)C1=C(F)C=CC=C1	nonmutagen	mutagen
[H][C@]1(CNCCO1)[C@@H](OC1=C(OCC)C=CC=C1)C1=CC=CC=C1	nonmutagen	mutagen
[O-][N+](=O)C1=CC=C(C=C1)C1=CC=C(O1)C=NN1CC(=O)NC1=O	nonmutagen	mutagen
[H][C@@]12CC3=CNC4=C3C(=CC=C4)[C@@]1([H])C[C@@H](CSC)CN2CCC	nonmutagen	mutagen
[O-][N+](=O)C1=CC2=C(NC(=O)CN=C2C2=C(Cl)C=CC=C2)C=C1	nonmutagen	mutagen
CC1(C)NC(=O)N(C1=O)C1=CC(=C(C=C1)[N+]([O-])=O)C(F)(F)F	nonmutagen	mutagen
CN(CC1=CC=C(C=C1)C(C)(C)C)CC1=CC=CC2=C1C=CC=C2	nonmutagen	mutagen
CCCCCN(C)CCC(O)(P(O)(O)=O)P(O)(O)=O	nonmutagen	mutagen
CCN1C=C(C(O)=O)C(=O)C2=C1C=C(N1CCNCC1)C(F)=C2	nonmutagen	mutagen
CCN(CC)CCCC(C)NC1=CC=NC2=C1C=CC(Cl)=C2	nonmutagen	mutagen
CCN1C=C(C(O)=O)C(=O)C2=C1N=C(N1CCNCC1)C(F)=C2	nonmutagen	mutagen
COC1=C(C)C2=C(C(=O)OC2)C(O)=C1C\C=C(/C)CCC(O)=O	nonmutagen	mutagen
CC(=O)OCC(CCN1C=NC2=C1N=C(N)N=C2)COC(C)=O	nonmutagen	mutagen
CN(C)CCCC1(OCC2=C1C=CC(=C2)C#N)C1=CC=C(F)C=C1	nonmutagen	mutagen
CN(C)CCC[C@]1(OCC2=C1C=CC(=C2)C#N)C1=CC=C(F)C=C1	nonmutagen	mutagen
[H][C@@]12CC3=CNC4=C3C(=CC=C4)C1=C[C@H](CN2C)C(=O)N[C@@H](C)CO	nonmutagen	mutagen
OC1=C(C=C(Cl)C=C1)C(=O)NC1=C(Cl)C=C(C=C1)[N+]([O-])=O	nonmutagen	mutagen
OC(=O)C1=CN(C2CC2)C2=C(C=C(F)C(=C2)N2CCNCC2)C1=O	nonmutagen	mutagen
CCN1C=C(C(O)=O)C(=O)C2=C1C=C(N1CCN(C)CC1)C(F)=C2	nonmutagen	mutagen
CO[C@]12[C@H]3N[C@H]3CN1C1=C([C@H]2COC(N)=O)C(=O)C(N)=C(C)C1=O	nonmutagen	mutagen
CN(C)CCC1=CNC2=C1C=C(CS(=O)(=O)N1CCCC1)C=C2	nonmutagen	mutagen
CNS(=O)(=O)CCC1=CC2=C(NC=C2C2CCN(C)CC2)C=C1	nonmutagen	mutagen
CCN(CCO)CCCC(C)NC1=CC=NC2=C1C=CC(Cl)=C2	nonmutagen	mutagen
[H][C@@]12CC3=CNC4=C3C(=CC=C4)C1=C[C@@H](CN2C)NC(=O)N(CC)CC	nonmutagen	mutagen
[H][C@@]12CO[C@@]3(COS(N)(=O)=O)OC(C)(C)O[C@@]3([H])[C@]1([H])OC(C)(C)O2	nonmutagen	mutagen
[H][C@@]12CC3=CNC4=C3C(=CC=C4)C1=C[C@H](CN2C)C(=O)N[C@@H](CC)CO	nonmutagen	mutagen
CCN(CC)CCNC1=CC=C(C)C2=C1C(=O)C1=C(S2)C=CC=C1	nonmutagen	mutagen
CCN1C=C(C(O)=O)C(=O)C2=C1C(F)=C(N1CCNC(C)C1)C(F)=C2	nonmutagen	mutagen
CCOC(=O)C1=CN=C(C=C1)C#CC1=CC2=C(SCCC2(C)C)C=C1	nonmutagen	mutagen
CC(=O)CC(C1=CC=C(C=C1)[N+]([O-])=O)C1=C(O)OC2=C(C=CC=C2)C1=O	nonmutagen	mutagen
[H][C@@]12CC3=CN(C)C4=C3C(=CC=C4)C1=C[C@H](CN2C)C(=O)N[C@@H](CC)CO	nonmutagen	mutagen
BrCCC(=O)N1CCN(CC1)C(=O)CCBr	nonmutagen	mutagen
CCC1=CN=C(CCOC2=CC=C(CC3SC(=O)NC3=O)C=C2)C=C1	nonmutagen	mutagen
C[C@@H](NCCCC1=CC(=CC=C1)C(F)(F)F)C1=CC=CC2=C1C=CC=C2	nonmutagen	mutagen
[H][C@@]12CC[C@](O)(C(=O)CO)[C@@]1(C)CC(=O)[C@@]1([H])[C@@]2([H])CCC2=CC(=O)C=C[C@]12C	nonmutagen	mutagen
CC1=CC=C(C=N1)C1=NC=C(Cl)C=C1C1=CC=C(C=C1)S(C)(=O)=O	nonmutagen	mutagen
CCCC1=C2OC(=CC(=O)C2=CC2=C1N(CC)C(=CC2=O)C(O)=O)C(O)=O	nonmutagen	mutagen
[Na+].[H][C@@]12CCC(=O)[C@@]1(C)CC[C@]1([H])C3=CC=C(OS([O-])(=O)=O)C=C3CC[C@@]21[H]	nonmutagen	mutagen
CC1=CC2=C(C=C1C)N(C[C@H](O)[C@H](O)[C@H](O)CO)C1=NC(=O)NC(=O)C1=N2	nonmutagen	mutagen
OC(C1CCCCN1)C1=CC(=NC2=C1C=CC=C2C(F)(F)F)C(F)(F)F	nonmutagen	mutagen
FC1=CC=C(C=C1)C(=O)CCCN1CCC(=CC1)N1C(=O)NC2=C1C=CC=C2	nonmutagen	mutagen
CN1CCCC(CC1)N1N=C(CC2=CC=C(Cl)C=C2)C2=C(C=CC=C2)C1=O	nonmutagen	mutagen
CN1CCC[C@@H]1CC1=CNC2=C1C=C(CCS(=O)(=O)C1=CC=CC=C1)C=C2	nonmutagen	mutagen
CO\N=C1\CN(CC1CN)C1=NC2=C(C=C1F)C(=O)C(=CN2C1CC1)C(O)=O	nonmutagen	mutagen
CC1(C)C(C=C(Cl)Cl)C1C(=O)OCC1=CC(OC2=CC=CC=C2)=CC=C1	nonmutagen	mutagen
C[C@H]1CN(C[C@@H](C)N1)C1=C(F)C2=C(C(=O)C(=CN2C2CC2)C(O)=O)C(N)=C1F	nonmutagen	mutagen
C[N+]1(C)[C@H]2CC(C[C@@H]1[C@@H]1O[C@H]21)OC(=O)C(O)(C1=CC=CS1)C1=CC=CS1	nonmutagen	mutagen
COCCOC1=C(OCCOC)C=C2C(NC3=CC(=CC=C3)C#C)=NC=NC2=C1	nonmutagen	mutagen
COC1=C(NC2=C3C=CC=CC3=NC3=C2C=CC=C3)C=CC(NS(C)(=O)=O)=C1	nonmutagen	mutagen
CCN(CC)CCCC(C)NC1=C2C=C(OC)C=CC2=NC2=C1C=CC(Cl)=C2	nonmutagen	mutagen
CCOC1=C(C=C(C(N)=C1)[N+]([O-])=O)C(=O)NC1CCN(CC2CCC=CC2)CC1	nonmutagen	mutagen
CC1=C(CCN2CCC(CC2)C2=NOC3=C2C=CC(F)=C3)C(=O)N2CCCCC2=N1	nonmutagen	mutagen
CC1=NC(C)=C2CCC(=O)N(CC3=CC=C(C=C3)C3=C(C=CC=C3)C3=NNN=N3)C2=N1	nonmutagen	mutagen
[H][C@@]12CN(C[C@]1([H])C2N)C1=NC2=C(C=C1F)C(=O)C(=CN2C1=C(F)C=C(F)C=C1)C(O)=O	nonmutagen	mutagen
CCCCC1=NC(Cl)=C(CO)N1CC1=CC=C(C=C1)C1=C(C=CC=C1)C1=NNN=N1	nonmutagen	mutagen
ClC1=CC2=C(C=C1)N(C1CCN(CCCN3C(=O)NC4=C3C=CC=C4)CC1)C(=O)N2	nonmutagen	mutagen
CC1=C(CCN2CCC(CC2)C2=NOC3=C2C=CC(F)=C3)C(=O)N2CCCC(O)C2=N1	nonmutagen	mutagen
CCOC1=NC2=C(N1CC1=CC=C(C=C1)C1=C(C=CC=C1)C1=NNN=N1)C(=CC=C2)C(O)=O	nonmutagen	mutagen
FC1=CC=C(C=C1)N1C=C(C2CCN(CCN3CCNC3=O)CC2)C2=C1C=CC(Cl)=C2	nonmutagen	mutagen
CN(C)S(=O)(=O)C1=CC2=C(SC3=C(C=CC=C3)\C2=C\CCN2CCN(C)CC2)C=C1	nonmutagen	mutagen
OCCNCCNC1=CC=C(NCCNCCO)C2=C1C(=O)C1=C(C2=O)C(O)=CC=C1O	nonmutagen	mutagen
COC1=CC2=C(C=C1OCCCN1CCOCC1)C(NC1=CC(Cl)=C(F)C=C1)=NC=N2	nonmutagen	mutagen
CC(C)\N=C1/C=C2N(C3=CC=C(Cl)C=C3)C3=C(C=CC=C3)N=C2C=C/1NC1=CC=C(Cl)C=C1	nonmutagen	mutagen
O=C(NC1=CC2=C(C=C1)C(=O)C=C(O2)C1=NNN=N1)C1=CC=C(OCCCCC2=CC=CC=C2)C=C1	nonmutagen	mutagen
[H][C@@]12CC3=CN(C)C4=C3C(=CC=C4)[C@]1(C[C@@H](COC(=O)C1=CC(Br)=CN=C1)CN2C)OC	nonmutagen	mutagen
C[C@@H]1O[C@H](C[C@H](N)[C@@H]1O)O[C@H]1C[C@@](O)(CC2=C1C(O)=C1C(=O)C3=C(C=CC=C3)C(=O)C1=C2O)C(C)=O	nonmutagen	mutagen
CCCCN(CCCC)CCC(O)C1=CC2=C(C=C(Cl)C=C2Cl)C2=C1C=CC(=C2)C(F)(F)F	nonmutagen	mutagen
COC1=CC=CC2=C1C(=O)C1=C(O)C3=C(C[C@](O)(C[C@@H]3O[C@H]3C[C@H](N)[C@H](O)[C@H](C)O3)C(C)=O)C(O)=C1C2=O	nonmutagen	mutagen
OCCS(O)(=O)=O.OCCS(O)(=O)=O.NC(=N)C1=CC(=O)C(\C=C1)=C/C=C1C=CC(C=C1)=C(N)N	nonmutagen	mutagen
COC1=CC=CC2=C1C(=O)C1=C(O)C3=C(C[C@](O)(C[C@@H]3O[C@H]3C[C@H](N)[C@@H](O)[C@H](C)O3)C(=O)CO)C(O)=C1C2=O	nonmutagen	mutagen
COC1=CC=CC2=C1C(=O)C1=C(O)C3=C(C[C@](O)(C[C@@H]3O[C@H]3C[C@H](N)[C@H](O)[C@H](C)O3)C(=O)CO)C(O)=C1C2=O	nonmutagen	mutagen
CS(=O)(=O)CCNCC1=CC=C(O1)C1=CC2=C(C=C1)N=CN=C2NC1=CC(Cl)=C(OCC2=CC(F)=CC=C2)C=C1	nonmutagen	mutagen
CN[C@H]1[C@H](O)[C@@H](O)[C@H](CO)O[C@H]1O[C@H]1[C@H](O[C@H]2[C@H](O)[C@@H](O)[C@H](NC(N)=N)[C@@H](O)[C@@H]2NC(N)=N)O[C@@H](C)[C@]1(O)C=O	nonmutagen	mutagen
FC(F)(F)C1=CC=CC(=C1)N1CCN(CCOC(=O)C2=C(NC3=CC=NC4=C3C=CC(=C4)C(F)(F)F)C=CC=C2)CC1	nonmutagen	mutagen
[H][C@]12CC3=CC=C(OC4=C(O)C(OC)=CC5=C4[C@@]([H])(CC4=CC(OC6=CC1=C(CCN2C)C=C6OC)=C(O)C=C4)[N+](C)(C)CC5)C=C3	nonmutagen	mutagen
CCC1=NC(C2CC2)=C(N1CC1=CC2=C(OC(=C2Br)C2=C(NS(=O)(=O)C(F)(F)F)C=CC=C2)C=C1)C(N)=O	nonmutagen	mutagen
CCCCC1=C(C(=O)C2=CC(I)=C(OCCN(CC)CC)C(I)=C2)C2=C(O1)C=CC=C2	nonmutagen	mutagen
[H][C@]12CC3=CC=C(OC4=C(OC)C(OC)=CC5=C4[C@@]([H])(CC4=CC(OC6=CC1=C(CC[N+]2(C)C)C=C6OC)=C(OC)C=C4)[N+](C)(C)CC5)C=C3	nonmutagen	mutagen
[H][C@]12COC(=O)[C@]1([H])[C@H](C1=CC(OC)=C(O)C(OC)=C1)C1=C(C=C3OCOC3=C1)[C@H]2O[C@@H]1O[C@]2([H])COC(O[C@@]2([H])[C@H](O)[C@H]1O)C1=CC=CS1	nonmutagen	mutagen
CCCCC(=O)OCC(=O)[C@@]1(O)C[C@H](OC2CC(NC(=O)C(F)(F)F)C(O)C(C)O2)C2=C(C1)C(O)=C1C(=O)C3=C(C(=O)C1=C2O)C(OC)=CC=C3	nonmutagen	mutagen
[H][C@@]12CC3=C(C(O)=C(OC)C(C)=C3)[C@@]([H])(N1C)[C@@]1([H])N([C@H]2O)[C@@]2([H])COC(=O)[C@]3(CS[C@]1([H])C1=C2C2=C(OCO2)C(C)=C1OC(C)=O)NCCC1=C3C=C(OC)C(O)=C1	nonmutagen	mutagen
[I-].[I-].[H][C@]12CC3=CC=C(OC4=C(OC)C(OC)=CC5=C4[C@@]([H])(CC4=CC(OC6=CC1=C(CC[N+]2(C)C)C=C6OC)=C(OC)C=C4)[N+](C)(C)CC5)C=C3	nonmutagen	mutagen
C[C@@H](O)[C@H](NC(=O)[C@@H](C)[C@H](O)[C@@H](C)NC(=O)[C@@H](NC(=O)C1=NC(=NC(N)=C1C)[C@H](CC(N)=O)NC[C@H](N)C(N)=O)[C@@H](OC1OC(CO)C(O)C(O)C1OC1OC(CO)C(O)C(OC(N)=O)C1O)C1=CN=CN1)C(=O)NCCC1=NC(=CS1)C1=NC(=CS1)C(=O)NCCC[S+](C)C	nonmutagen	mutagen
