# Supplementary material for: In-silico predictive mutagenicity model generation using supervised learning approaches
Source: J Cheminform. 2012 May 15;4:10. doi: 10.1186/1758-2946-4-10 (PMC3542175; doi:10.1186/1758-2946-4-10)
Supplement: Additional file 5 — False positive and false negative compounds of the DrugBank approved and withdrawn drugs. [file 1758-2946-4-10-S5.xls]

## Sheet: Sheet1
ZINC ID	smiles	Prediction
ZINC00526257	C[C@H](c1cccc2c1occ2c3ccccc3)C(=O)[O-] ZINC01846457	mutagen
ZINC03814314	CC[C@H](C)C(=O)O[C@H](CC(=O)[O-])C[N+](C)(C)C ZINC12493697	mutagen
ZINC04254227	Cc1c2c(cc3c(c2O)C(=O)c4c(cc(cc4O)OC)C3=O)cc(c1C(=O)[O-])OC ZINC04654698	mutagen
ZINC03881969	c1ccc2c(c1)c(c[nH]2)C[C@H](C(=O)[O-])[NH3+] ZINC00083317	mutagen
ZINC30730374	COc1cccc2c1C(=O)C3=C(C2=O)c4c(cc(cc4O)CO)[C@H]([C@@H]3O)O ZINC01591299	mutagen
ZINC56874798	C[C@H](CCCC(C)C)[C@H]1CC[C@@H]2[C@@]1(CCC3=C2CC[C@@H]4[C@@]3(CC[C@@H]([C@H]4CO)O)C)C ZINC40165507	mutagen
ZINC33830763	CC(=O)c1ccc(cc1)S(=O)(=O)/N=C(/NC2CCCCC2)\[O-] ZINC18067894	mutagen
ZINC30730378	CC(=CCC/C(=C/CC/C(=C/[C@@H]1[C@H]([C@]1(C)CC/C=C(\C)/CCC=C(C)C)CO[P@@](=O)([O-])OP(=O)([O-])[O-])/C)/C)C ZINC30724760	mutagen
ZINC00902143	C(C(Cl)(Cl)Cl)(O)O ZINC03872049	mutagen
ZINC00902145	CC(=O)N[C@@H]1[C@H]([C@H]([C@H](O[C@H]1O)CO)O)O[C@H]2[C@@H]([C@H]([C@H]([C@H](O2)CO)O)O)O ZINC04097368	mutagen
ZINC00000298	CC1=CC[C@@H](CC1)[C@]2(CC[C@@H](O2)C(C)(C)O)C ZINC05767143	mutagen
ZINC02516116	CC(=O)N[C@H]1[C@H]([C@@H]([C@H](O[C@@H]1O[P@](=O)([O-])O[P@](=O)([O-])OC[C@@H]2[C@H]([C@H]([C@@H](O2)n3ccc(=O)[nH]c3=O)O)O)CO)O)O ZINC16051589	mutagen
ZINC28538368	CCCCCCC[C@@H](C)c1cc2c(c(c1)OC(=O)CCCC[NH+](CC)CC)C3=C(CCCC3)C(O2)(C)C ZINC56897639	mutagen
ZINC56874811	Cc1cccc(c1N(C(=O)COC)N2CCOC2=O)C ZINC02033450	mutagen
ZINC05117525	CCCC(=O)Nc1ccc(c(c1)C(=O)C)OC[C@@H](C[NH2+]C(C)C)O ZINC00968255	mutagen
ZINC04411157	CC(C)Oc1ccccc1OC(=O)NC ZINC01590885	mutagen
ZINC38190810	[H]/N=C(\CC(=O)[O-])/C(=O)[O-] ZINC00895921	mutagen
ZINC56874819	C[C@H](C(=O)NCC(=O)N[C@@H](Cc1ccccc1)C(=O)N(C)[C@@H](CCSC)C(=O)N)NC(=O)[C@H](Cc2ccc(cc2)O)N ZINC56897636	mutagen
ZINC31414892	Cc1ccccc1C(=O)NCC(=O)[O-] ZINC00389513	mutagen
ZINC00000135	CCC(=C)C(=O)[O-] ZINC00967163	mutagen
ZINC06062920	C(CC[NH3+])C[C@@H](C(=O)[O-])N([C@H]1[C@@H]([C@H]([C@H]([C@H](O1)CO)O)O)O)O ZINC12494123	mutagen
ZINC59046924	COc1cc(ccc1O)C(=O)[O-] ZINC00338275	mutagen
ZINC19632912	C[C@H](C(=O)N[C@](C)(C#N)C(C)C)Oc1ccc(cc1Cl)Cl ZINC10646102	mutagen
ZINC59046925	C[C@H](CCCC(C)C)[C@@H]1CC[C@@]2([C@@]1(CCC3=C2CC[C@@H]4[C@@]3(CC[C@@H](C4(C)C)O)C)C)CO ZINC40165470	mutagen
ZINC12493517	CC(CO)(CO)[NH2+]Cc1cc2c3ccccc3ccc2c4c1cccc4 ZINC00005042	mutagen
ZINC01602464	C[C@]12CCC(=O)C(=C1CC[C@H]3[C@@H]2CC[C@]4([C@@H]3CCC4=O)C)O[C@H]5[C@@H]([C@H]([C@@H]([C@H](O5)C(=O)[O-])O)O)O ZINC40165201	mutagen
ZINC28642721	CC/C(=C(\c1ccccc1)/c2ccc(cc2)OCC[NH3+])/c3ccccc3 ZINC30731089	mutagen
ZINC02384788	C[C@H](CC[C@H](C(C)C)O)[C@H]1CC[C@@H]2[C@@]1(CC[C@H]3[C@H]2[C@@H](C=C4[C@@]3(CC[C@@H](C4)O)C)O)C ZINC40165396	mutagen
ZINC04545920	c1nc(c2c(n1)n(cn2)[C@]3([C@@H]([C@@H]([C@H](O3)CO)O)O)CO)N ZINC01672137	mutagen
ZINC04545921	Cn1c2cc(ccc2nc1COc3ccc(cc3)C[C@H]4C(=O)NC(=O)S4)OC ZINC04214702	mutagen
ZINC04545922	C1[C@H]([C@@H]([C@H]([C@@H](O1)OC[C@@H]2[C@H]([C@@H]([C@H]([C@H](O2)O)O)O)O)O)O)O ZINC04097485	mutagen
ZINC12446789	CCNc1nc(nc(n1)SC)NCC ZINC01635501	mutagen
ZINC17949468	CC1=C(C(CCC1)(C)C)/C=C/C(=C/C=C/C(=C/C=C/C=O)/C)/C ZINC04097254	mutagen
ZINC01655461	C[C@H](CCNc1c2c(ncn1)n(cn2)[C@H]3[C@@H]([C@@H]([C@H](O3)CO)O)O)CO ZINC13782061	mutagen
ZINC03995585	C[C@]12CC[C@H](C[C@@H]1CC[C@@H]3[C@@H]2CC[C@]4([C@H]3CC[C@@H]4O)C)O[C@@H]5[C@@H]([C@@H]([C@@H]([C@H](O5)C(=O)[O-])O)O)O ZINC40165230	mutagen
ZINC26167988	Cn1cc2c3c1cccc3[C@]4(C[C@H](C[NH+]([C@@H]4C2)C)COC(=O)c5cc(cnc5)Br)OC ZINC03873817	mutagen
ZINC56874937	C[NH+]1CC[C@]23c4c5ccc(c4O[C@H]2C(=O)CC[C@]3([C@H]1C5)O)O ZINC03875483	mutagen
ZINC00162466	CC[C@@H](C)[C@@H](C(=O)[O-])NC(=O)CC[C@@H](C(=O)[O-])[NH3+] ZINC34257810	mutagen
ZINC00162465	C([C@@H]1[C@H]([C@@H]([C@H]([C@H](O1)O[C@@H]2[C@H]([C@@H]([C@H]([C@@H]([C@H]2O)O)O)O)[NH3+])[NH3+])O)O)O ZINC56874851	mutagen
ZINC00895645	C[n+]1cc2c(c3c1c4cc5c(cc4cc3)OCO5)c(cc6c2OCO6)OC ZINC01530392	mutagen
ZINC01530123	CCOS(=O)(=O)c1cc(cc2c1ccc(c2)C(C)(C)C)C(C)(C)C ZINC02037216	mutagen
ZINC01530124	C[C@@H]([C@@H](C(=O)[O-])[NH3+])C(=O)[O-] ZINC00901781	mutagen
ZINC13827844	CC1=C[C@@H](OC1=O)O/C=C/2\[C@H]3CC4=C([C@H]3OC2=O)C(CCC4)(C)C ZINC56874935	mutagen
ZINC03875999	COc1ccc2cc-3[n+](cc2c1OC)CCc4c3cc(c(c4)O)OC ZINC00338122	mutagen
ZINC00895672	C[C@@H]1CC(=O)NN=C1c2ccc3c(c2)OCC(=O)N3 ZINC05736150	mutagen
ZINC00000672	C1=C[C@@H]([C@](C=C1)(C(=O)[O-])O)O ZINC04096478	mutagen
ZINC13527743	c1cc(oc1)CNc2c3c(ncn2)n(cn3)[C@@H]4[C@@H]([C@H]([C@@H]([C@H](O4)CO)O)O)O ZINC40165547	mutagen
ZINC03876000	CCCCCCCCCCCCCCCCCC[NH+](CCCN(CCO)CCO)CCO ZINC56897652	mutagen
ZINC13507711	C[C@H](CCC=C(C)C)[C@H]1CC[C@@]2([C@@]1(CC[C@]34[C@H]2CC[C@@H]5[C@]3(C4)CC[C@@H](C5(C)C)O)C)C ZINC04654608	mutagen
ZINC13507712	Cc1c(c(c(cn1)C=O)CO)O ZINC00896000	mutagen
ZINC02569956	C[C@H](CCCC(C)C)[C@H]1CC[C@@]2([C@@]1(CCC3=C2CC[C@@H]4[C@@]3(CC[C@@H](C4(C)C)O)C)C)CO ZINC34064418	mutagen
ZINC00164941	C[C@H](CCCC(C)C)[C@H]1CC[C@@H]2[C@@]1(CCC3=C2CC[C@@H]4[C@@]3(CC[C@@H]([C@@]4(C)C=O)O)C)C ZINC40165487	mutagen
ZINC02569948	C[C@@H](CCCC(C)C)[C@@H]1CC[C@@H]2[C@@]1(CCC3=C2CC[C@@H]4[C@@]3(CC[C@@H]([C@H]4CO)O)C)C ZINC40165506	mutagen
ZINC00164946	C([C@H]([C@@H]1[C@H]([C@@H]([C@@H]([C@H](O1)O)O)O)O)O)OP(=O)([O-])[O-] ZINC04097442	mutagen
ZINC02569952	C[C@H]1CC[C@@H]([C@@H]1C=O)[C@@H](C)C=O ZINC04097009	mutagen
ZINC02521606	Cc1cc2c(cc1C)n(cn2)[C@@H]3[C@H]([C@H]([C@H](O3)CO)O)O ZINC04096882	mutagen
ZINC00901212	CC(C)CC1(C(=O)NC(=O)NC1=O)CC=C ZINC03830347	mutagen
ZINC04474604	Cc1c(nc(o1)c2ccccc2)CCOc3ccc(cc3)[C@H](C)N(CC(=O)[O-])C(=O)Oc4ccc(cc4)OC ZINC03935841	mutagen
ZINC01530132	C[C@H](CCCC(C)C)[C@H]1CC[C@@H]2[C@@]1(CC[C@H]3[C@H]2CC[C@H]4[C@@]3(CCC(=O)C4)C)C ZINC04096020	mutagen
ZINC01851105	CCc1c2c(n(n1)C3CCCC3)-c4nnc(n4CC2)c5cccs5 ZINC00021914	mutagen
ZINC01604973	C([C@@H]1[C@H]([C@@H]([C@H]([C@H](O1)O)O[C@@H]2[C@@H]([C@H]([C@@H]([C@H](O2)CO)O)O)O)O)O)O ZINC15657731	mutagen
ZINC34257810	C[C@H]1C=CC(=O)N1C(=O)/C=C(\CCNC(=O)CC/C=C/[C@@H](C)CC/C(=C/Cl)/CCCC#C)/OC ZINC56875046	mutagen
ZINC19364225	Cn1ccnc1Sc2ccc(cc2Cl)Nc3c4cc(c(cc4ncc3C#N)N5CCC(CC5)[NH+]6CCCC6)OC ZINC11726212	mutagen
ZINC30730593	C[C@]12CC[C@H](C[C@H]1CC[C@@H]3[C@@H]2[C@@H](C[C@@]4([C@@H]3CC[C@@H]4C(=O)CO)C=O)O)O ZINC04096757	mutagen
ZINC02562537	c1cc(ccc1C(c2ccc(cc2)O)O)O ZINC34085882	mutagen
ZINC34257812	CC(C)(C)c1cc(no1)NC(=O)N(C)C ZINC02002600	mutagen
ZINC34257814	CCC1=C(C(=O)N[C@@H]1Cc2c(c(c([nH]2)Cc3c(c(c([nH]3)C[C@@H]4C(=C(C(=O)N4)C=C)C)C)CCC(=O)[O-])CCC(=O)[O-])C)C ZINC04096892	mutagen
ZINC05820738	CCOC(=O)O[C@H](c1ccnc2c1cc(cc2)OC)[C@@H]3C[C@H]4CC[NH+]3C[C@@H]4C=C ZINC03873993	mutagen
ZINC01747260	CC1=C[C@H]([C@H]2[C@@H](C1=O)C2(C)C)O ZINC14445335	mutagen
ZINC43100810	CCCC[C@H](CC)COP(=O)(Oc1ccccc1)Oc2ccccc2 ZINC02039680	mutagen
ZINC02039271	C[C@]12CC[C@H](C[C@@H]1CC[C@@H]3[C@@H]2[C@H](C[C@]4([C@H]3CCC4=O)C)O)O[C@H]5[C@@H]([C@H]([C@@H]([C@H](O5)C(=O)[O-])O)O)O ZINC40165249	mutagen
ZINC03917708	CC(=O)Oc1ccccc1C(=O)Nc2ncc(s2)[N+](=O)[O-] ZINC03956788	mutagen
ZINC03918087	C(C[C@@H](C(=O)[O-])NC(=O)CCC(=O)[O-])C=O ZINC01530297	mutagen
ZINC08034120	CC(C)(C)c1cnc(o1)CSc2cnc(s2)NC(=O)Cc3ccc(cc3)C[NH2+]C(CO)CO ZINC03992371	mutagen
ZINC43009609	CC(=O)C(C)(c1ccc(cc1)N)c2ccc(cc2)N ZINC00897070	mutagen
ZINC37867392	CNc1ccc(cc1)O ZINC00388191	mutagen
ZINC05424667	[C@@H]1([C@@H]([C@@H]([C@@H]([C@H]([C@@H]1O[P@](=O)(O)[O-])O[P@](=O)(O)[O-])OP(=O)([O-])[O-])O)O[P@](=O)(O)[O-])O ZINC12494830	mutagen
ZINC13527713	CC1(C(C1(C)C)C(=O)O[C@@H](C#N)c2cccc(c2)Oc3ccccc3)C ZINC01850461	mutagen
ZINC11726212	CC(=CC[C@@H](C1=CC(=O)c2c(ccc(c2C1=O)O)O)OC(=O)C)C ZINC16954710	mutagen
ZINC00390960	C([C@@H]1[C@H]([C@@H]([C@H]([C@@H](O1)O)O)O)O[C@H]2[C@@H]([C@H]([C@H]([C@H](O2)COP(=O)([O-])[O-])O)O)O)O ZINC04096697	mutagen
ZINC13831145	CCCCC[C@H](/C=C/C(=C(\C/C=C/CCCCCCC(=O)[O-])/O)/O)O ZINC32821768	mutagen
ZINC02564009	Cc1c(ccc2c1C[C@H]3[C@H]2CC=C4[C@@]3(CC[C@@H](C4)O)C)[C@H](C)[C@H]5[C@@H](C[C@@H](C[NH2+]5)C)O ZINC03875407	mutagen
ZINC02041266	C[C@]12CC[C@@H]3c4ccc(cc4CC[C@H]3[C@@H]1CC(=O)C2=O)O ZINC04742853	mutagen
ZINC03780800	c1ccc(cc1)[C@H](COC(=O)N)C=O ZINC30731160	mutagen
ZINC30730689	CC(=O)NCCOC(=O)[C@H](c1ccc(cc1)Cl)Oc2cccc(c2)C(F)(F)F ZINC02012860	mutagen
ZINC03869685	C[C@H](CCCC(C)C)[C@H]1CC[C@H]2[C@@]1(CCC3=C2CC[C@@H]4[C@@]3(CC[C@@H](C4(C)C)O)C)C ZINC30730049	mutagen
ZINC38788700	CC[C@@H]([C@@H](C(=O)[O-])O)O ZINC12493877	mutagen
ZINC03809198	CC(=O)Nc1ccc(cc1)c2ccc(cc2)NC(=O)C ZINC00086021	mutagen
ZINC06019019	c1ccc2c(c1)C=Cc3cc(ccc3N2C(=O)N)O ZINC06117174	mutagen
ZINC38788724	C[C@]12CC[C@H](C1)C([C@H]2O)(C)C ZINC01081099	mutagen
ZINC38788726	CC(=CCc1cc(ccc1O)[C@H](C(=O)[O-])O)C ZINC04654775	mutagen
ZINC38788587	CC(=CCc1cc(ccc1O)[C@@H](C(=O)[O-])O)C ZINC04654774	mutagen
ZINC38788590	CC(=C)C(=O)OC[C@@H](COc1ccc(cc1)C(C)(C)c2ccc(cc2)OC[C@@H](COC(=O)C(=C)C)O)O ZINC16347050	mutagen
ZINC11026993	c1cc(sc1)C(=O)c2c3cc(ccc3n(c2[O-])C(=O)N)Cl ZINC18007687	mutagen
ZINC04417039	C[C@@]1([C@H](C[C@]2([C@@H]1[C@@H](OC=C2C(=O)OC)O[C@H]3[C@@H]([C@H]([C@@H]([C@H](O3)CO)O)O)O)O)O)O ZINC04102138	mutagen
ZINC00004014	c1cc(cc(c1)O)[C@@H](C#N)O[C@H]2[C@@H]([C@H]([C@@H]([C@H](O2)CO)O)O)O ZINC04097540	mutagen
ZINC06094545	c1cc(ccc1[C@H]2[C@@H](Oc3cc(cc(c3C2=O)O)O)O)O ZINC04654805	mutagen
ZINC02041188	[H]/N=C(/NCCc1ccccc1)\NC(=[NH2+])N ZINC14768667	mutagen
ZINC38788712	c1c(cc(c(c1O)O)O)[C@@H]2[C@@H](C(=O)c3c(cc(cc3O2)O)O)O ZINC04096945	mutagen
ZINC38788715	C[C@]12CC[C@@H]3c4ccc(cc4CC[C@H]3[C@@H]1CC[C@]2(C#C)O)OC ZINC03815424	mutagen
ZINC38788718	C1C[NH2+]CC=C1C(=O)[O-] ZINC03872953	mutagen
ZINC38788721	C/C(=C(\c1ccc(cc1Cl)Cl)/OCCOc2ccc(cc2)Cl)/n3ccnc3 ZINC01532917	mutagen
ZINC38788705	c1cc2ccc3c4c2c(c1)ccc4=C[C@H](C3)C(=O)[O-] ZINC38788788	mutagen
ZINC38788708	CC[C@H]1COC(=N1)c2ccc(cc2)OCCCCCCCc3cc(no3)C ZINC01530458	mutagen
ZINC13209484	CCOC(=O)c1ccc(cc1)N(C[C@@H](C)O)C[C@@H](C)O ZINC00000704	mutagen
ZINC31707171	CCOc1nc2cccc(c2n1Cc3ccc(cc3)c4ccccc4c5[n-]nnn5)C(=O)O[C@H](C)OC(=O)OC6CCCCC6 ZINC14255250	mutagen
ZINC30730719	C[C@]12CC[C@@H](CC1=CC[C@H]3[C@@H]2CC[C@]4([C@H]3CC(=O)[C@@H]4O)C)O ZINC12493552	mutagen
ZINC05935124	c1cc(ccc1CCO[C@H]2[C@@H]([C@H]([C@@H]([C@H](O2)CO)O)O)O)O ZINC06092865	mutagen
ZINC30730724	C[C@]12CC[C@H](CC1=CC[C@@H]3[C@@H]2[C@@H](C[C@@]4([C@@H]3CC[C@@]4(C(=O)CO)O)C)O)O ZINC04096804	mutagen
ZINC26821370	c1cc2ccc3cccc4c3c2c(c1)[C@@H]([C@H]4O)O ZINC06094873	mutagen
ZINC13209487	C[C@@]12CC[C@@]3(C(=CC[C@H]4[C@]3(CC[C@@H]5[C@@]4(CC[C@@H](C5(C)C)O)C)C)[C@@H]1CC(CC2)(C)C)C ZINC03978270	mutagen
ZINC30730728	c1ccc(cc1)OC(=O)CCCCCCCCC#CI ZINC03874667	mutagen
ZINC00334022	C(CC(=O)[O-])/C(=N\O)/C(=O)[O-] ZINC13508172	mutagen
ZINC38788791	CC(=O)N[C@H]1[C@H]([C@H]([C@H](O[C@H]1O)CO)O)O[C@H]2[C@@H]([C@@H](C=C(O2)C(=O)[O-])O)O ZINC12494159	mutagen
ZINC38788782	C[C@@H]([C@H]1CC[C@@]2([C@@]1(CC[C@H]3C2=CC(=O)[C@H]4[C@@]3(C[C@@H]([C@H](C4)O)O)C)C)O)[C@@H](CCC(C)(C)O)O ZINC30730980	mutagen
ZINC01666628	C[C@H]([C@H]1[C@@H]2CC(=C(N2C1=O)C(=O)[O-])c3ccc(cc3)c4ccccc4)O ZINC00968042	mutagen
ZINC38788793	C[NH+](C)CCN1c2ccccc2S[C@@H](CC1=O)c3ccccc3 ZINC02015879	mutagen
ZINC38788796	Cc1ccc(cc1)S(=O)(=O)N ZINC00388056	mutagen
ZINC38788785	C[N+]12CCc3cc4c(cc3[C@@H]1Cc5ccc6c(c5C2)OCO6)OCO4 ZINC04097035	mutagen
ZINC38788788	C[NH+]1CC[C@]23c4c5ccc(c4O[C@H]2C(=O)C=C[C@H]3[C@H]1C5)OC ZINC04097036	mutagen
ZINC01530228	c1cc(ccc1[C@@H]2CC[NH2+]C[C@H]2COc3ccc4c(c3)OCO4)F ZINC00527386	mutagen
ZINC00895803	C(CC(=O)N[C@H](CC#N)C(=O)[O-])[C@H](C(=O)[O-])[NH3+] ZINC01530269	mutagen
ZINC02001090	C[C@]12CCC(=O)C=C1CC[C@@H]3[C@H]2[C@H](C[C@]4([C@@H]3CC[C@@H]4[C@@H](CC(=O)[O-])O)C)O ZINC40165403	mutagen
ZINC00895805	C1[C@H]2N(C1=O)[C@@H]([C@H](O2)CC[NH3+])C(=O)[O-] ZINC04097222	mutagen
ZINC00895807	CC/C=C\C/C=C\C/C=C\CCCCCCC(=O)[O-] ZINC30730667	mutagen
ZINC38788772	Cc1ccc(cc1)N(SC(F)(Cl)Cl)S(=O)(=O)N(C)C ZINC02031267	mutagen
ZINC30730751	CN(c1nc2ccccc2s1)C3CC[NH+](CC3)C[C@@H](COc4ccc(cc4)F)O ZINC04214288	mutagen
ZINC06094786	CCCCCCCCCCCCCCCC(=O)O[C@H](CO)COP(=O)([O-])[O-] ZINC40165178	mutagen
ZINC08437616	C([C@@H]1[C@H]([C@@H]([C@](O1)(CO)O[C@@H]2[C@@H](C(=O)[C@@H]([C@H](O2)CO)O)O)O)O)O ZINC04096876	mutagen
ZINC06118133	CC(=O)Nc1ccc-2c(c1)Cc3c2ccc(c3)O ZINC00394513	mutagen
ZINC34065021	C[C@H](CCC(=O)NCC(=O)[O-])[C@H]1CC[C@@H]2[C@@]1(CC[C@@H]3[C@H]2[C@@H](C[C@H]4[C@@]3(CC[C@H](C4)O)C)O)C ZINC12494192	mutagen
ZINC30730756	C[C@@]12C(=O)N3[C@@H]4[C@@](c5cc(c(c(c5N4)OC)OC)Cl)([C@H]([C@]3(C(=O)N1C)SS2)O)O ZINC30731463	mutagen
ZINC04214297	C[C@H](/C=C/[C@H](C)C(C)C)[C@H]1CC[C@@H]\2[C@@]1(CCC/C2=C\C=C\3/C[C@@H](CCC3=C)O[C@H]4[C@@H]([C@H]([C@@H]([C@H](O4)C(=O)[O-])O)O)O)C ZINC40165238	mutagen
ZINC38788775	C1[C@H]([C@H]([C@@]([C@@H](O1)O)(COP(=O)([O-])[O-])O)O)O ZINC04654621	mutagen
ZINC38788779	c1c(cc(c(c1O)O)O)[C@@H]2[C@H]([C@H](c3c(cc(cc3O2)O)O)O)O ZINC04654645	mutagen
ZINC05935142	C(=O)(N)NO ZINC08034120	mutagen
ZINC05935143	C([C@@H]1[C@H]([C@H]([C@@H]([C@H](O1)O)O)O)O)O ZINC04097151	mutagen
ZINC30730761	c1cc(ccc1C(c2ccc(cc2)F)N3CCN(CC3)C[C@@H](CSc4c5c(nc[nH]5)ncn4)O)F ZINC22851029	mutagen
ZINC02001172	c1ccc2c(c1)ccc(n2)N3CC[NH2+]CC3 ZINC19376338	mutagen
ZINC02001171	c1ccc2c(c1)ccc(c2O)/C=C/C(=O)C(=O)[O-] ZINC01532262	mutagen
ZINC30730771	CC1=C[C@@H]2CC[C@@H]3[C@@]([C@@]24CC[C@@H]1C4)(CCCC3(C)C)C ZINC56875056	mutagen
ZINC38788633	Cc1c(cc(cc1[N+](=O)[O-])[N+](=O)[O-])N ZINC02008675	mutagen
ZINC04096852	COc1ccc(cc1)c2cc(=O)c3c(o2)cc(c(c3OC)OC)OC ZINC00265434	mutagen
ZINC26174383	CC[C@@H](C)C(=O)O[C@H](CC(=O)[O-])C[N+](C)(C)C ZINC12493693	mutagen
ZINC38788736	CC[C@@H](C)Nc1c(cc(cc1[N+](=O)[O-])C(C)(C)C)[N+](=O)[O-] ZINC05316952	mutagen
ZINC03881558	CC1=CC=C[C@@H]([C@]1(C(=O)[O-])O)O ZINC01530543	mutagen
ZINC38788739	CC(=CCSC[C@@H](C(=O)[O-])[NH3+])C ZINC01530546	mutagen
ZINC04758634	Cc1cc(c2c(c1)O[C@]3(CC[C@@H]4[C@]5([C@@H]3[C@H]2OC5)CCCC4(C)C)C)O ZINC06521861	mutagen
ZINC38788742	C(CO)CO[P@](=O)(N)N(CCCl)CCCl ZINC02033583	mutagen
ZINC01728003	c1ccc2c(c1)cc3ccc4cccc5c4c3c2c(c5O)O ZINC34065021	mutagen
ZINC38788745	CC1=C(C(=O)C(=C(C1=O)OC)OC)C/C=C(\C)/CCC=C(C)C ZINC01532641	mutagen
ZINC00001627	CC[C@H](/C=C/C=C\C/C=C\C/C=C\C/C=C\CCCC(=O)[O-])O ZINC34961903	mutagen
ZINC00004578	CCCCCCCC/C=C/CCCCCCCC[NH3+] ZINC08214537	mutagen
ZINC04974182	c1c(c(=O)[nH]c(=S)n1[C@H]2[C@@H]([C@H]([C@H](O2)CO)O)O)C[NH2+]CCS(=O)(=O)[O-] ZINC40165383	mutagen
ZINC25962889	c1ccc(cc1)c2ccc3ccccc3[o+]2 ZINC01670024	mutagen
ZINC04632115	c1cc(ccc1[N+](=O)[O-])OC[C@H]2CO2 ZINC00162465	mutagen
ZINC03960761	Cc1c(c(c(cn1)COP(=O)([O-])[O-])CO)O ZINC01532705	mutagen
ZINC03961849	C[C@H](CCC(=C)C(C)C)[C@H]1CC[C@@H]2[C@@]1(CC[C@@H]3C2=CC[C@@H]4[C@@]3(CC[C@@H](C4)O)C)C ZINC30729643	mutagen
ZINC04429893	c1cc(ccc1C(=O)c2ccc(cc2)Cl)Cl ZINC00388094	mutagen
ZINC13209512	CC(=O)OCCc1ccccc1 ZINC00388671	mutagen
ZINC00394513	Cc1cccc(c1)NC(=O)Oc2cccc(c2)NC(=O)OC ZINC00390960	mutagen
ZINC01846080	CN1c2ccc(cc2C(=N[C@H](C1=O)OC(=O)N(C)C)c3ccccc3)Cl ZINC00601288	mutagen
ZINC05757981	C(CSSCC[C@H](C(=O)[O-])[NH3+])[C@H](C(=O)[O-])[NH3+] ZINC01712893	mutagen
ZINC01850165	C[C@H](CCC=C(C)C)[C@H]1CC[C@@H]2[C@@]1(CC[C@H]3C2=CC[C@@H]4[C@@]3(CC[C@@H](C4)O)C)C ZINC04096609	mutagen
ZINC30730842	c1cc(c(cc1Cl)Cl)[C@]2(C[C@@H](CO2)Br)Cn3cncn3 ZINC03872655	mutagen
ZINC01849693	c1ccc(cc1)C(CCC[NH+]2CCCCC2)(c3ccccc3)O ZINC00968266	mutagen
ZINC02037216	C(C[C@H](C(=O)[O-])NC(=O)CCC(=O)[O-])CC(=O)C(=O)[O-] ZINC01530216	mutagen
ZINC13513644	CC[C@H]([C@@H](C(=O)[O-])O)O ZINC12493871	mutagen
ZINC02037016	C[C@H](CCNc1c2c(ncn1)n(cn2)[C@H]3[C@@H]([C@@H]([C@H](O3)COP(=O)([O-])[O-])O)O)CO ZINC30730847	mutagen
ZINC14692402	C[C@H](CCC(=O)[O-])[C@H]1CC[C@@H]2[C@@]1(CC[C@H]3[C@H]2C[C@@H]([C@@H]4[C@@]3(CC[C@H](C4)O)C)O)C ZINC12494284	mutagen
ZINC30730857	C/C(=C\CNc1c2c(ncn1)ncn2[C@@H]3[C@@H]([C@H]([C@@H]([C@H](O3)CO)O)O)O)/CO ZINC40165527	mutagen
ZINC02037017	COc1cc(cc(c1O)c2cc(cc(c2O)OC)C(=O)[O-])C(=O)[O-] ZINC02038870	mutagen
ZINC00388645	CC(=CCc1cc(ccc1O)C=O)C ZINC04654777	mutagen
ZINC00162403	CCC[NH+]1CCCC[C@H]1C(=O)Nc2c(ccc(c2C)O)C ZINC30731123	mutagen
ZINC59150280	Cc1c([nH]c[nH+]1)CN2CCc3c(c4ccccc4n3C)C2=O ZINC13537284	mutagen
ZINC30730862	CO/N=C(/c1ccco1)\C(=O)N[C@H]2[C@@H]3N(C2=O)C(=C(CS3)COC(=O)N)C(=O)[O-] ZINC03871978	mutagen
ZINC00388555	CCC1=N[C@@H](CC1(c2ccccc2)c3ccccc3)C ZINC30731355	mutagen
ZINC30730867	C[NH+](C)CC[C@H](c1ccc(cc1)Br)c2ccccn2 ZINC00896455	mutagen
ZINC13782061	C[C@]12CC[C@H]3[C@H]([C@@H]1CC[C@@H]2O)CCC4=CC(=O)CC[C@]34C ZINC06500184	mutagen
ZINC01530280	CC[C@@H]1[C@H]([C@@H]([C@H]([C@H](O1)n2cnc3c2ncnc3NCC=C(C)C)O)O)O ZINC40165545	mutagen
ZINC01319874	C(=O)(N)[O-] ZINC08383199	mutagen
ZINC30730873	c1cc2c(cc1O)[C@H](CC2)Cc3c[nH]cn3 ZINC03822129	mutagen
ZINC00388516	CC[C@@H](c1ccccc1)[C@H](CC)c2ccc(cc2)O ZINC01608985	mutagen
ZINC03996032	C1[C@H]([C@@H](C([C@H]([C@@H]1O)O)O)O)O ZINC04097493	mutagen
ZINC00597652	C(C[P@](=O)(O)[O-])C(=O)C(=O)[O-] ZINC13525892	mutagen
ZINC30730880	C[C@]12CCC(=O)C[C@H]1CC[C@@H]3[C@@H]2C(=O)C[C@]4([C@H]3CC[C@H]4C(=O)CO)C ZINC04096766	mutagen
ZINC30730885	c1cc2c(c(c1)O)C(=O)c3c(cc(cc3O)CO)C2 ZINC01636652	mutagen
ZINC30730890	C[C@H]1CCC[C@H](CCC/C=C/c2cc(cc(c2C(=O)O1)O)O)O ZINC04025170	mutagen
ZINC04742844	C[C@H](c1cc(ccc1OC)F)NC(=O)Cc2ccc(cc2)S(=O)(=O)[N-]c3ncc(cn3)CC(C)C ZINC11616786	mutagen
ZINC13542441	CCn1c2ccccc2[nH]c1=O ZINC02564009	mutagen
ZINC30730895	CC(C)[C@@H](C(=O)O[C@@H]1[C@H](O[C@H]([C@]1(C)O)n2ccc(nc2=O)N)CO)N ZINC53188593	mutagen
ZINC01751811	CCOC(=O)[C@H](Cc1ccc(c(c1)O)O)N ZINC56897596	mutagen
ZINC00388593	C1=C([C@@H]([C@H](C(=C1)Cl)O)O)Cl ZINC04097352	mutagen
ZINC30730904	C[C@H](CN1c2ccccc2Sc3c1cc(cc3)C#N)C[NH+](C)C ZINC05320256	mutagen
ZINC30730908	Cc1ccc(cc1)n2c(cc(n2)C(C)(C)C)NC(=O)Nc3ccc(c4c3cccc4)OCCN5CCOCC5 ZINC24044436	mutagen
ZINC30730912	[H]/N=C/1\[C@H]([C@H](/C(=C(/[O-])\OC(C)C)/C(=N1)C)c2cccc(c2)[N+](=O)[O-])C(=O)OC3CN(C3)C(c4ccccc4)c5ccccc5 ZINC56897520	mutagen
ZINC05316952	COC1=C([C@@H]([C@]2(CC(=NO2)C(=O)NCCCc3cnc([nH]3)N)C=C1Br)O)Br ZINC13308563	mutagen
ZINC30730917	C[C@H](CCCC(C)C)[C@@H]1CC[C@@H]2[C@@]1(CCC3=C2CC[C@@H]4[C@@]3(CCC(=O)C4)C)C ZINC40165514	mutagen
ZINC00388319	c1ccc(cc1)[C@@](CC[NH+]2CCCCC2)(C3CCCCC3)O ZINC00968273	mutagen
ZINC05316700	c1cc(c(cc1/C=C\2/C(=O)c3c(cc(cc3O2)O[C@H]4[C@@H]([C@H]([C@@H]([C@H](O4)CO)O)O)O)O)O)O ZINC30730742	mutagen
ZINC05315937	COS(=O)(=O)C ZINC03861020	mutagen
ZINC08767800	C[C@H](CCC(=O)NCCS(=O)(=O)[O-])[C@H]1CC[C@H]2[C@@]1(CC[C@@H]3[C@@H]2[C@@H]([C@@H]([C@H]4[C@@]3(CC[C@H](C4)O)C)O)O)C ZINC40165393	mutagen
ZINC36072255	C[NH+]1CCc2cc(c(c-3c2[C@@H]1Cc4c3c(ccc4)OC)O)OC ZINC00174787	mutagen
ZINC03956788	CC1=CC=C[C@H]([C@]1(C(=O)[O-])O)O ZINC00896387	mutagen
ZINC00388241	C(COCCO)O ZINC01668756	mutagen
ZINC13827879	c1c(cc(c(c1O)O)O)/C=C\2/C(=O)c3c(cc(cc3O2)O[C@H]4[C@@H]([C@H]([C@@H]([C@H](O4)CO)O)O)O)O ZINC30730747	mutagen
ZINC01530297	c1nc(c2c(n1)n(c(n2)Cl)[C@H]3[C@@H]([C@H]4[C@H](O3)CO[P@](=O)(O4)[O-])O)N ZINC04214493	mutagen
ZINC00388237	c1ccc2c(c1)C=C[C@@H]3[C@H]2O3 ZINC06117171	mutagen
ZINC12405149	c1ccc2c(c1)cc3ccc4cccc5c4c3c2[C@H]6[C@@H]5O6 ZINC02001172	mutagen
ZINC00388191	c1c(nc[nH]1)C[C@@H](C(=O)N2CCC[C@H]2C(=O)N)NC(=O)[C@@H]3CCC(=O)N3 ZINC04096261	mutagen
ZINC00388180	CC(=O)N[C@@H](CSCO)C(=O)N[C@@H]1[C@H]([C@@H]([C@H](O[C@@H]1OC2[C@@H]([C@H](C([C@H]([C@H]2O)O)O)O)O)CO)O)O ZINC56875065	mutagen
ZINC01673028	C(CC(=O)[O-])[C@H](CC(=O)C(=O)[O-])O ZINC01530239	mutagen
ZINC00388099	Cc1cn(c(=O)[nH]c1=O)[C@H]2C[C@@H]([C@H](O2)CO[P@@](=O)([O-])O[P@](=O)([O-])O[C@@H]3[C@@H]([C@H](C(=O)[C@H](O3)C)O)O)O ZINC18206939	mutagen
ZINC04097013	CCC[C@H]([C@@H](CC)CO)O ZINC03860446	mutagen
ZINC04642619	c1ccc(cc1)N[C@@H](c2cccc(c2O)O)O ZINC00896159	mutagen
ZINC04097017	c1cc(ccc1[C@H](C2=CC=C([C@H]([C@H]2O)O)Cl)C(Cl)(Cl)Cl)Cl ZINC04097217	mutagen
ZINC00388066	C[C@@]1(C2=C(CCO1)c3ccccc3C2)CC[NH+](C)C ZINC01566183	mutagen
ZINC08036019	CC(C)[C@H](CC(=O)[O-])[NH3+] ZINC00170090	mutagen
ZINC00388039	C[N+]1(CCCC[C@H]1C(=O)[O-])C ZINC04097501	mutagen
ZINC01530359	C[C@@H]([C@H]1CC[C@@H]2[C@@]1(CC[C@@H]3[C@@H]2COC(=O)[C@@H]4[C@@]3(CC[C@@H](C4)O)C)C)[C@H]([C@@H]([C@@H](C)C(C)C)O)O ZINC56874758	mutagen
ZINC30731035	COC(=O)/N=c/1\[nH]c2ccc(cc2[nH]1)Sc3ccccc3 ZINC00402911	mutagen
ZINC40165395	C=C(C(=O)[O-])O[C@H]1C=CC=C([C@@H]1[NH3+])C(=O)[O-] ZINC56874942	mutagen
ZINC40165396	C([C@@H]1[C@H]([C@@H]([C@H]([C@@H](O1)O)O)O[C@H]2[C@@H]([C@H]([C@@H]([C@H](O2)CO)O)O)O)O)O ZINC04095786	mutagen
ZINC13658656	Cn1c2ccc(cc2nc1CNc3ccc(cc3)C(=[NH2+])N)C(=O)N(CCC(=O)[O-])c4ccccn4 ZINC01910616	mutagen
ZINC05859934	Cc1cn(c(=O)[nH]c1=O)[C@H]2C[C@@H]([C@H](O2)CO[P@@](=O)([O-])O[P@@](=O)([O-])O[C@@H]3CC[C@@H]([C@H](O3)C)[NH3+])O ZINC56874924	mutagen
ZINC01530392	c1cc(c(cc1Cl)Cl)[C@@H]2CS/C(=C(/C#N)\n3ccnc3)/S2 ZINC03929486	mutagen
ZINC03861768	CC(C)[C@@H]([C@@H](C(=O)[O-])O)C(=O)[O-] ZINC00902048	mutagen
ZINC01530393	C[C@@H]1[C@H](CC[C@]2([C@H]1CC=C3[C@@H]2CC[C@]4([C@@H]3CC[C@@H]4[C@@H](C)CCCC(C)C)C)C)O ZINC04096616	mutagen
ZINC52716421	C[C@]12CC[C@H](C[C@@H]1CC[C@@H]3[C@@H]2CC[C@]4([C@H]3CC[C@@H]4C(=O)CO)C)O ZINC04654893	mutagen
ZINC04097087	C=CC[NH+]1CC[C@]23c4c5ccc(c4O[C@H]2C(=O)CC[C@]3([C@H]1C5)O)O ZINC00389747	mutagen
ZINC06017723	c1cc2c(cc1O)c(c[nH]2)CC(=O)C(=O)[O-] ZINC01530252	mutagen
ZINC04097088	C(CNC(=O)CC[C@@H](C(=O)[O-])[NH3+])C#N ZINC01530351	mutagen
ZINC02033583	CC[C@](COC(=O)N)(c1ccccc1)O ZINC00000375	mutagen
ZINC03607120	CCCC/C=C\CCCCCCCC(=O)O[C@H](CO)CO[P@@](=O)([O-])OCC[NH3+] ZINC40165332	mutagen
ZINC01560331	CC(=O)Nc1cccc(c1)N2CC[NH+](CC2)CCCCNS(=O)(=O)CC3CCCCC3 ZINC03963096	mutagen
ZINC02522597	C[C@@H](CCCC(C)C)[C@H]1CC[C@@]2([C@@]1(CCC3=C2CC[C@@H]4[C@@]3(CC[C@@H](C4(C)C)O)C)C)CO ZINC40165472	mutagen
ZINC04533963	C1[C@@H]([C@H](O[C@H]1n2c3c(c(=O)[nH]c(n3)N)[nH]c2=O)CO)O ZINC16051666	mutagen
ZINC00001113	C[NH2+]C[C@@H]([C@H]([C@@H]([C@@H](CO)O)O)O)O ZINC02020259	mutagen
ZINC04533964	C[C@H]1CC[C@@]2([C@H]([C@H]3[C@@H](O2)C[C@@H]4[C@@]3(CC[C@H]5[C@H]4CC[C@@H]6[C@@]5(CC[C@@H](C6)O)C)C)C)OC1 ZINC30731556	mutagen
ZINC04533965	c1ccc2c(c1)ccc3c2cc4ccccc4c3[N+](=O)[O-] ZINC05935219	mutagen
ZINC30731106	c1ccc2c(c1)C3=C(C2=O)C=C[C@H]([C@H]3O)O ZINC00897193	mutagen
ZINC00001115	CC(C)C[C@H](C(=O)[O-])NC(=O)C[C@H](C(=O)[O-])[NH3+] ZINC04533965	mutagen
ZINC03874951	C1=C2[C@H](NC(=N2)[O-])N=CN1 ZINC40165518	mutagen
ZINC00005042	C1C[C@@H](C(=O)C[C@H]1C(=O)[O-])O ZINC04096493	mutagen
ZINC19796104	C[C@]1(C[C@@H](c2c(cc3c(c2O)C(=O)c4c(cccc4O)C3=O)[C@@H]1C(=O)OC)O)O ZINC04654743	mutagen
ZINC03874886	CC(C)C[C@H](C(=O)[O-])NC(=O)CC[C@@H](C(=O)[O-])[NH3+] ZINC04545920	mutagen
ZINC01680656	C[C@]12CC[C@H](C[C@H]1CC[C@@H]3[C@@H]2[C@H](C[C@]4([C@@H]3CC[C@@]4(C(=O)CO)O)C)O)O ZINC39580709	mutagen
ZINC01636652	C(C=O)C(=O)[O-] ZINC00895126	mutagen
ZINC01680659	C(CCC(=O)[O-])CC(=O)C(=O)[O-] ZINC02508023	mutagen
ZINC05818032	C[C@@H]1[C@@H]2[C@H](C(=O)N2C(=C1SC3CN(C3)C4=[NH+]CCS4)C(=O)OCOC(=O)C(C)(C)C)[C@@H](C)O ZINC04217736	mutagen
ZINC04098166	CCO[C@H]1[C@@H]([C@H]([C@H](O1)[C@@H](COCc2ccccc2)OCc3ccccc3)OCc4ccccc4)O ZINC03956884	mutagen
ZINC04098698	C(C(CS)C(=O)[O-])S ZINC00902039	mutagen
ZINC04097148	CC(C)(CC(=O)[O-])CC(=O)[O-] ZINC00388609	mutagen
ZINC04097149	C[C@]12CCC(=O)C=C1CC[C@@H]3[C@@H]2[C@H](C[C@]4([C@@H]3CC[C@@H]4[C@@H](CC(=O)[O-])O)C)O ZINC40165401	mutagen
ZINC30731179	c1cc(c2c(c1)oc-3cc(=O)c(c(c3n2)C(=O)[O-])N)C(=O)[O-] ZINC04096852	mutagen
ZINC28248877	[C@@H]1([C@@H]([C@@H](O[C@H]([C@@H]1O)O)C(=O)[O-])O)O ZINC04097162	mutagen
ZINC01645454	CC(C)c1ccc2c(c1)CC[C@@H]3[C@@]2(CCC[C@@]3(C)C[NH2+]CC[NH2+]C[C@@]4(CCC[C@]5([C@H]4CCc6c5ccc(c6)C(C)C)C)C)C ZINC56897656	mutagen
ZINC03874658	C[N+]1=C2C=C(/C(=N\NC(=O)N)/C=C2C[C@H]1S(=O)(=O)[O-])O ZINC35565236	mutagen
ZINC03874657	CC[NH+](C)[C@@H](C)[C@@H](c1ccccc1)O ZINC01846418	mutagen
ZINC12349450	C[C@@]12CCC(=O)C[C@@H]1CC[C@@H]3[C@@H]2[C@@H](C[C@@]4([C@@H]3CC[C@@H]4C(=O)CO)C)O ZINC04096758	mutagen
ZINC01850181	c1cc(ccc1C[C@H](C(=O)[O-])/[NH+]=C/C=C/2\C[C@H]([NH2+]C(=C2)C(=O)[O-])C(=O)[O-])O ZINC34944251	mutagen
ZINC02569714	CCNc1nc(nc(n1)Cl)NC(C)C ZINC03078958	mutagen
ZINC01850247	C[C@H](C[C@@H]([C@@H](C)[C@H]1CC[C@H]2[C@@]1(CC[C@@H]3[C@@H]2CC[C@@H]4[C@@]3(CCC(=O)C4)C)C)O)C(C)C ZINC40165452	mutagen
ZINC40165521	C[C@@H](C(=O)C(=O)[O-])C(=O)[O-] ZINC01530327	mutagen
ZINC40165522	C([C@H](C(=O)[C@@H]([C@@H](COP(=O)([O-])[O-])O)O)O)O ZINC01530326	mutagen
ZINC03874578	C(CS)O ZINC08216595	mutagen
ZINC05432581	c1ccc(cc1)[C@@H]([C@@H](C(=O)[O-])[NH3+])O ZINC00034161	mutagen
ZINC02039570	CC(=C1CCC(CC1)(C)O)C ZINC02034648	mutagen
ZINC40711796	CCC(=O)O[C@H]1CC[C@@H]2[C@@]1(CC[C@H]3[C@H]2CCC4=CC(=O)CC[C@]34C)C ZINC00490791	mutagen
ZINC05432583	C1[C@H](O[P@](=O)(O1)[O-])CO ZINC13507711	mutagen
ZINC40165527	c1c2c(c(c(c1Cl)Cl)Cl)Oc3c(cc(c(c3Cl)Cl)Cl)O2 ZINC02567227	mutagen
ZINC40165528	C1[C@H]([C@H](CO[C@@H]1O)O)O ZINC00164941	mutagen
ZINC40165529	CCC(=O)OCC(=O)[C@@]12[C@@H](C[C@@H]3[C@@]1(C[C@@H]([C@]4([C@H]3C[C@@H](C5=CC(=O)C=C[C@@]54C)F)F)O)C)OC(O2)(C)C ZINC04214190	mutagen
ZINC40165530	c1c([nH]cn1)CC(=O)C(=O)[O-] ZINC25627601	mutagen
ZINC11681622	c1cc(c(c(c1)O)O)[C@H](N[C@@H](CCCCNC(=O)c2cccc(c2O)O)CNC(=O)c3cccc(c3O)O)O ZINC04097143	mutagen
ZINC40165531	CC(=CCC/C(=C/CC/C(=C/CC/C(=C/CC/C(=C/CC/C(=C/Cc1cc(cc(c1O)OC)C(=O)[O-])/C)/C)/C)/C)/C)C ZINC04096684	mutagen
ZINC40165532	C[NH+]1CCN(CC1)CCCN2c3ccccc3Sc4c2cc(cc4)C(F)(F)F ZINC19418959	mutagen
ZINC00000816	C([C@@H]1[C@H]([C@@H]([C@](O1)(CO)O)O)O)OP(=O)([O-])[O-] ZINC04096690	mutagen
ZINC00896007	Cc1cc(c2c(c1)O[C@]3(C2=O)C(=CC(=O)C=C3OC)C(=O)OC)O ZINC06069877	mutagen
ZINC30731237	C[C@]12CCC(=O)C[C@H]1CC[C@@H]3[C@@H]2[C@H](C[C@]4([C@H]3CC[C@@]4(C(=O)CO)O)C)O ZINC04096745	mutagen
ZINC30731242	C[C@]12CC[C@H]3[C@H]([C@@H]1CCC2=O)CC(=C)C4=CC(=O)C=C[C@]34C ZINC03973334	mutagen
ZINC04097204	C[C@@]1(CC[C@@H]2C(=C1)CC[C@H]3[C@]2(CCCC3(C)C)C)C=C ZINC56875062	mutagen
ZINC40165542	CC1=CCCC([C@H]1/C=C/C(=O)C)(C)C ZINC05842678	mutagen
ZINC30731247	c1ccc(cc1)[C@H](COC(=O)N)C(=O)[O-] ZINC30731169	mutagen
ZINC06070307	C[C@H]1CC(=O)NN=C1c2ccc3c(c2)OCC(=O)N3 ZINC05752381	mutagen
ZINC40165544	C[C@]12CCC(=O)C=C1CC[C@@H]3[C@@]2([C@H](C[C@]4([C@H]3C[C@@H]5[C@]4(OC(O5)(C)C)C(=O)CCl)C)O)F ZINC04213474	mutagen
ZINC06070308	C([C@@H]1[C@H]([C@@H]([C@H]([C@@H](O1)O/C(=C(\CC(=O)[O-])/C=C\C(=O)[O-])/C#N)O)O)O)O ZINC04097538	mutagen
ZINC04283780	CC1(C2CCC(O1)(CC2)C)C ZINC00967566	mutagen
ZINC06070309	CC(=O)N[C@@H](CCCC[NH3+])C(=O)[O-] ZINC01582457	mutagen
ZINC40165545	CCCCCCCCCCCCCCCCCCCCCCCCCCCCO ZINC08221075	mutagen
ZINC00898052	CCCCC[C@@H](C)[C@@H](C)c1cc2c(c(c1)OC(=O)[C@@H](C)CC[NH+]3CCCC[C@@H]3C)C4=C(CCN(C4)CC#C)C(O2)(C)C ZINC56897620	mutagen
ZINC40165546	CNC(=O)[C@@H](c1ccccc1)N2CCc3cc(c(cc3[C@@H]2CCc4ccc(cc4)C(F)(F)F)OC)OC ZINC35953488	mutagen
ZINC30731253	Cc1c2c(cc3c(c2O)C(=O)c4c(cc(cc4O)O)C3=O)cc(c1C(=O)[O-])O ZINC04654696	mutagen
ZINC40165547	C[C@]12CC[C@@H](C[C@@H]1CC[C@@H]3[C@@H]2C(=O)C[C@@]4([C@@H]3CCC4=O)C)O[C@@H]5[C@@H]([C@@H]([C@@H]([C@@H](O5)C(=O)[O-])O)O)O ZINC40165225	mutagen
ZINC00899240	c1[nH]c(=O)c2c(n1)n(cn2)[C@H]3[C@H]4[C@@H]([C@H](O3)CO)O[P@@](=O)(O4)[O-] ZINC40165417	mutagen
ZINC29486404	c1cn(c(=O)nc1N)[C@@H]2[C@H]3[C@@H]([C@H](O2)CO)O[P@](=O)(O3)[O-] ZINC40165422	mutagen
ZINC00899620	c1ccc(cc1)[C@H](c2ccc(cc2)Cl)O ZINC00388155	mutagen
ZINC01591846	C([C@@H]1[C@H]([C@H]([C@@H](O1)NC(=[NH2+])CNC=O)O)O)OP(=O)([O-])[O-] ZINC04096483	mutagen
ZINC00901831	CCC[C@H](/C=C\C)C(=O)[O-] ZINC30731335	mutagen
ZINC12341763	c1c(cc(c(c1Cl)O)Cl)O ZINC00896611	mutagen
ZINC03633221	CC(C)C[C@@H](C(=O)N[C@@H](Cc1ccccc1)C=O)NC(=O)[C@H]([C@H]2CC[NH+]=C(N2)N)NC(=O)N[C@@H](Cc3ccccc3)C(=O)[O-] ZINC28894180	mutagen
ZINC18009339	COC(=O)/C=C/c1ccc(c(c1)O)O ZINC00058222	mutagen
ZINC00897085	C1[C@@H](O1)COCCOCCOCCOC[C@@H]2CO2 ZINC17949468	mutagen
ZINC01686876	c1ccc2c(c1)C3=C(C2=O)C=C[C@@H]([C@@H]3O)O ZINC00897198	mutagen
ZINC03874185	CC(C)(C)[C@](CCc1ccc(cc1)Cl)(Cn2cncn2)O ZINC00388873	mutagen
ZINC01686983	C(C(=O)[O-])[NH2+]CC(=O)[O-] ZINC01769275	mutagen
ZINC01686985	c1nc2c(=O)[nH]c(nc2n1[C@H]3[C@@H]([C@@H]([C@H](O3)CO)OP(=O)([O-])[O-])O)N ZINC03875809	mutagen
ZINC03874029	c1cc2ccc3cc(c(c4c3c2c(c1)cc4)O)/C=C\C(=O)C(=O)[O-] ZINC38788782	mutagen
ZINC00896366	CC[NH+](CC)CCNc1ccc(c(c1)Cl)C ZINC00967930	mutagen
ZINC29399503	C([C@H]([C@@H]1[C@@H]([C@@H](C(=O)O1)O)O)O)O ZINC02119731	mutagen
ZINC04097245	CC1=CC=C[C@@H]([C@@]1(C(=O)[O-])O)O ZINC00896390	mutagen
ZINC03873990	Cc1c(c(c(c(c1O)OC)OC)O)C/C=C(\C)/CC/C=C(\C)/CC/C=C(\C)/CC/C=C(\C)/CC/C=C(\C)/CCC=C(C)C ZINC40165564	mutagen
ZINC01866749	CN1CC[C@@]23C=C(C(=O)C=C2[C@@H]1CCc4c3c(c(c(c4)OC)OC)OC)OC ZINC30731423	mutagen
ZINC56897573	C[C@H](CC[C@H]([C@@](C)([C@H]1CC[C@@]2([C@@]1(CC[C@@H]3C2=CC(=O)[C@H]4[C@@]3(C[C@@H]([C@@H](C4)O)O)C)C)O)O)O)CO ZINC30731595	mutagen
ZINC04097253	C[N+](C)(C)CCC(=O)[O-] ZINC00897434	mutagen
ZINC04097254	c1ccc(cc1)[C@H]2C[C@H]2[NH3+] ZINC01639567	mutagen
ZINC03873953	c1cc(c(cc1C(=O)NN2C[C@H]3[C@@H]4CC[C@@H](C4)[C@H]3C2)S(=O)(=O)N)Cl ZINC01481940	mutagen
ZINC00057125	c1ccc2c(c1)c3c(s2)C=C[C@H]([C@H]3O)O ZINC04097244	mutagen
ZINC03861020	C[C@@H](C(=O)N[C@](C)(C#N)C(C)C)Oc1ccc(cc1Cl)Cl ZINC10646104	mutagen
ZINC04474575	C[C@@]12CC[C@@H]3c4ccc(c(c4CC[C@H]3[C@H]1CC[C@@H]2O)O)OC ZINC12493710	mutagen
ZINC04097260	c1cc(cc(c1)Cl)[N+](=O)[O-] ZINC01686983	mutagen
ZINC04097261	C([C@H](C(=O)[O-])O)S ZINC00968222	mutagen
ZINC04097262	CC1=CC=C[C@@]([C@H]1O)(C(=O)[O-])O ZINC04097243	mutagen
ZINC04097265	c1nc(c2c(n1)n(cn2)[C@H]3C[C@@H]([C@H](O3)CO[P@@](=O)([O-])OP(=O)([O-])[O-])O)N ZINC08215728	mutagen
ZINC04097266	CC(C)Nc1nc(nc(n1)SC)NC(C)C ZINC01635499	mutagen
ZINC00968252	c1cc2cncn2c(c1)CCCCCC(=O)[O-] ZINC13209880	mutagen
ZINC03873822	C[C@H](CS)C(=O)N1C[C@H](C[C@H]1C(=O)[O-])Sc2ccccc2 ZINC03780852	mutagen
ZINC03852714	C[C@@]1([C@@H]2[C@@H](O2)[C@H]3[C@@H](C1=O)C3(C)C)O ZINC28538368	mutagen
ZINC43411675	CC(C)c1ccc(c(=O)cc1)O ZINC00899531	mutagen
ZINC08214537	CCOC(=O)CN1CCN(CC1)C(=O)/C=C/c2cc(c(c(c2)OC)OC)OC ZINC38595418	mutagen
ZINC03873817	COc1ccc(cc1OC)CC=C ZINC00388674	mutagen
ZINC00402671	CCc1c2cc(ccc2nc-3c1Cn4c3cc5c(c4=O)COC(=O)[C@@]5(CC)O)OC(=O)N6CCC(CC6)[NH2+]CCCCC(=O)[O-] ZINC30731084	mutagen
ZINC03935130	C[C@H](CC[C@H](C(C)C)O)[C@@H]1CC[C@@H]2[C@@]1(CC[C@H]3[C@H]2CC=C4[C@@]3(CC[C@@H](C4)O)C)C ZINC40165394	mutagen
ZINC03875456	C[C@@]12CC[C@@H](C1(C)C)CC2=O ZINC00967520	mutagen
ZINC00402673	c1ccc(c(c1)C(=O)OC[C@H](CO)O)Nc2cc[nH+]c3c2ccc(c3)Cl ZINC03872687	mutagen
ZINC00402670	Cc1ccc2c(c1C)[nH]c(=O)c3c2oc(cc3=O)C(=O)OCCC(C)C ZINC00538285	mutagen
ZINC00402672	C[C@H](C[NH2+]CCNC[C@@H](C)N1C(=O)c2cccc3c2c(cc(c3)[N+](=O)[O-])C1=O)N4C(=O)c5cccc6c5c(cc(c6)[N+](=O)[O-])C4=O ZINC29399503	mutagen
ZINC13537284	C1C(=C(N2[C@H](S1)[C@@](C2=O)(NC(=O)CCC[C@H](C(=O)[O-])[NH3+])O)C(=O)[O-])COC(=O)N ZINC04097198	mutagen
ZINC02168692	Cc1cc2c(c(c1C(=O)N[C@@H](C)C(=O)[O-])O)-c3c(cc4c(c3O)C(=O)c5cc(cc(c5C4=O)O)O)[C@@H]([C@H]2O)O ZINC04097263	mutagen
ZINC00001473	c1cn(c(=O)nc1N)[C@H]2[C@@H]([C@@H]([C@H](O2)CO[P@@](=O)([O-])O[P@](=O)([O-])OCC[NH3+])O)O ZINC08216134	mutagen
ZINC02008675	CC[C@H](c1ccc(cc1)N2Cc3ccccc3C2=O)C(=O)[O-] ZINC03187624	mutagen
ZINC05773267	CCC1=C(C(=O)N[C@@H]1Cc2c(c(c([nH]2)Cc3c(c(c([nH]3)C[C@H]4C(=C(C(=O)N4)C=C)C)C)CCC(=O)[O-])CCC(=O)[O-])C)C ZINC04096894	mutagen
ZINC13537205	C[C@H]1CC([C@]23C[C@H]([C@H]([C@H](O2)[C@@H](C)CC[C@@H](c4cccc(c4)O)OC)C)OC(=O)C[C@@H](OC(=O)C[C@]1(O3)O)[C@@H](C)O)(C)C ZINC04096643	mutagen
ZINC01782155	CCN(C(=O)N)N=O ZINC04804054	mutagen
ZINC18098167	Cn1c(=O)ccn(c1=O)[C@@H]2[C@@H]([C@@H]([C@@H](O2)CO)O)O ZINC04556975	mutagen
ZINC02584392	C[C@]12CCC(=O)C=C1CC[C@@H]3C2=CC[C@]4([C@H]3CCC4=O)C ZINC04803785	mutagen
ZINC00174787	Cc1c2cccc(c2c(c3c1cc4cc(c(c(c4c3O)O)C(=O)N)O)O)O ZINC04097213	mutagen
ZINC04214702	CCC[C@@H]1C[C@H]([NH+](C1)C)C(=O)N[C@@H]([C@@H]2[C@@H]([C@@H]([C@H]([C@H](O2)SC)O)O)O)[C@@H](C)O ZINC03982483	mutagen
ZINC01590887	[C@H]1([C@@H]([C@@H]([C@H]([C@@H]([C@H]1O)OP(=O)([O-])[O-])OP(=O)([O-])[O-])O)O)O ZINC04096301	mutagen
ZINC03860369	C[C@@]12CC[C@H]3[C@@H]([C@@H]1CCC2=O)CC=C4[C@@]3(CC[C@@H](C4)O[C@H]5[C@@H]([C@H]([C@@H]([C@@H](O5)C(=O)[O-])O)O)O)C ZINC40165212	mutagen
ZINC18710083	CC1=CC[C@H](CC1)[C@@]2(CC[C@@H](O2)C(C)(C)O)C ZINC05767267	mutagen
ZINC01688891	C[NH+]1[C@H]2CC[C@@H]1[C@@H]([C@H](C2)O)C(=O)[O-] ZINC04654766	mutagen
ZINC03875496	CCOP(=S)(OCC)S[C@@H]1[C@H](OCCO1)SP(=S)(OCC)OCC ZINC03875498	mutagen
ZINC03875497	C[C@H](C[NH+]1CCCC1)[C@](Cc2ccccc2)(c3ccccc3)OC(=O)C ZINC04214232	mutagen
ZINC01590885	C[C@@H](C(=O)N[C@@H](C)C(=O)NC1[C@H]2[C@@H]1CN(C2)c3c(cc4c(=O)c(cn(c4n3)c5ccc(cc5F)F)C(=O)[O-])F)[NH3+] ZINC40711796	mutagen
ZINC03875498	C([C@@H]([C@H](C(=O)COP(=O)([O-])[O-])O)O)OP(=O)([O-])[O-] ZINC03870276	mutagen
ZINC04097330	C/C=C/C=O ZINC01686876	mutagen
ZINC13508622	C([C@H](C(=O)[O-])[NH3+])C(=O)N[C@@H](CC(=O)[O-])C(=O)[O-] ZINC01709622	mutagen
ZINC01530659	C[C@H](/C=C/[C@H](C)C(C)C)[C@H]1CC[C@@H]\2[C@@]1(CCC/C2=C\C=C/3\C[C@H](C[C@@H](C3=C)O)O)C ZINC39953729	mutagen
ZINC01530660	C([C@H]([C@H]([C@@H]([C@@H](CBr)O)O)O)O)Br ZINC02507451	mutagen
ZINC00896601	CCCCC[C@H](CC(=O)CCc1ccc(c(c1)O)O)O ZINC56874772	mutagen
ZINC04097346	CC(=O)c1ccc(c(c1)OC)O ZINC00162515	mutagen
ZINC04097347	C[C@@H]([C@H]1CC[C@H]2[C@@]1(CC[C@@H]3[C@@H]2COC(=O)[C@@H]4[C@@]3(CC[C@H](C4)O)C)C)[C@H]([C@@H]([C@@H](C)C(C)C)O)O ZINC56874767	mutagen
ZINC30731429	CC(=O)[C@H]1CC[C@H]2[C@@]1(CC[C@@H]3[C@@H]2CC[C@@H]4[C@@]3(CC[C@H](C4)O)C)C ZINC04096776	mutagen
ZINC01530672	C[C@H]1C=CC(=O)N1C(=O)/C=C(\CCNC(=O)CC/C=C/[C@@H](C)CC/C(=C/Cl)/CCCC#CBr)/OC ZINC56875042	mutagen
ZINC01695721	c1cc(ccc1c2coc3cc(ccc3c2=O)O[C@H]4[C@@H]([C@H]([C@@H]([C@H](O4)COC(=O)CC(=O)[O-])O)O)O)O ZINC15060719	mutagen
ZINC06117171	C[C@@H]1C[C@H]2[C@@H]3CCC4=CC(=O)C=C[C@@]4([C@]3([C@H](C[C@@]2([C@]1(C(=O)CCl)OC(=O)c5ccco5)C)O)Cl)C ZINC03938677	mutagen
ZINC03817763	c1ccc(cc1)[C@@H](c2ccc(cc2)Cl)N3CC[NH+](CC3)CCOCC(=O)[O-] ZINC19364229	mutagen
ZINC06117172	C(C[C@@H](C(=O)[O-])[NH3+])C[P@](=O)(O)[O-] ZINC19632959	mutagen
ZINC30731433	C=C(C(=O)[O-])O[C@H]1C=C[C@@H]([C@H]([C@@H]1O)C(=O)[O-])C(=O)CCC(=O)[O-] ZINC30731045	mutagen
ZINC19144237	C[C@H](CCC=C(C)C)[C@@H]1CC[C@@H]2[C@@]1(CCC3=C2CC[C@@H]4[C@@]3(CC[C@@H]([C@@]4(C)C=O)O)C)C ZINC40165482	mutagen
ZINC56897646	c1ccc(cc1)[C@H]2COC(=O)N[C@H]2O ZINC30731184	mutagen
ZINC05649577	CC(=CCc1cc(ccc1O)C(=O)C)C ZINC00338221	mutagen
ZINC03872958	Cc1cc(on1)CCCCCOc2ccc(cc2)C3=N[C@@H](CO3)C ZINC01530457	mutagen
ZINC32011142	C([C@@H]([C@H]([C@H]([C@@H]([C@H](CO)O)O)O)O)O)C(=O)C(=O)[O-] ZINC12493883	mutagen
ZINC03830387	CCOP(=O)([C@@H](C)NC(=O)N(CCCl)N=O)OCC ZINC05859934	mutagen
ZINC00087000	C[C@@H](CCC=C(C)C)[C@@H]1CC[C@@H]2[C@@]1(CCC3=C2CC[C@@H]4[C@@]3(CC[C@@H]([C@H]4CO)O)C)C ZINC40165501	mutagen
ZINC01850508	C1[C@@H]([C@@H]([C@H]([C@H](O1)O[C@H]2[C@H]([C@H](O[C@H]([C@@H]2O)O)CO)O)O)O)O ZINC04097372	mutagen
ZINC00967523	C[C@H]1C[C@@H](C2=C(C([C@H]3CC[C@@]12C3)(C)C)C)O ZINC56874839	mutagen
ZINC15121265	C(COC(=O)C(Cl)(Cl)Cl)OC(=O)C(Cl)(Cl)Cl ZINC01602464	mutagen
ZINC00402720	C1C(=Nc2c(=O)[nH]c(nc2N1)N)[C@@H]([C@@H](CO)O)O ZINC04096578	mutagen
ZINC02039832	C[C@]12C[C@@H]([C@H]3[C@H]([C@@H]1CC[C@@]2(C(=O)COP(=O)([O-])[O-])O)CCC4=CC(=O)C=C[C@]34C)O ZINC04097473	mutagen
ZINC01530771	C[C@]12CC[C@@H](C[C@@H]1CC[C@@H]3[C@@H]2CC[C@]4([C@H]3CCC4=O)C)O ZINC03861661	mutagen
ZINC01999403	C1[C@H]([C@@H]([C@@H](O1)O)O)O ZINC04097148	mutagen
ZINC03956718	Cc1c(cc(cc1[N+](=O)[O-])[N+](=O)[O-])/N=[N+](/c2cc(cc(c2C)[N+](=O)[O-])[N+](=O)[O-])\[O-] ZINC30730751	mutagen
ZINC01529360	C(=O)P(=O)([O-])[O-] ZINC56874825	mutagen
ZINC01850376	C(=C\C(=O)[O-])\C(=O)[O-] ZINC12358683	mutagen
ZINC03872731	Cc1cc(on1)CCCCCCCOc2ccc(cc2Cl)C3=N[C@H](CO3)C ZINC01530453	mutagen
ZINC00967711	C[C@H](CCC(=O)NCCS(=O)(=O)[O-])[C@H]1CC[C@H]2[C@@]1(CC[C@@H]3[C@H]2CC[C@H]4[C@@]3(CC[C@H](C4)O)C)C ZINC12494272	mutagen
ZINC03872686	c1c2c(cc(c1Cl)S(=O)(=O)N)S(=O)(=O)N[C@H](N2)CSCC(F)(F)F ZINC02039262	mutagen
ZINC30731489	C[C@H]([C@H](c1ccccc1)O)[NH2+]CCn2cnc3c2c(=O)n(c(=O)n3C)C ZINC13209512	mutagen
ZINC03875357	CC(=CCNc1c2c(ncn1)n(cn2)[C@H]3[C@@H]([C@@H]([C@H](O3)CO)O)O)C ZINC00057125	mutagen
ZINC00967720	C[n+]1cc2c(ccc(c2OC)OC)c3c1c4cc5c(cc4cc3)OCO5 ZINC03872044	mutagen
ZINC03809846	c1cc(ccc1[C@@H]2[C@H]([C@H](c3ccc(cc3O2)O)O)O)O ZINC14727929	mutagen
ZINC02002600	c1c(cc(c(c1Br)O)Br)Br ZINC00388234	mutagen
ZINC00967748	Cc1cc(c2c(c1)O[C@@]3(CC[C@@H]4[C@]5([C@@H]3[C@H]2OC5)CCCC4(C)C)C)O ZINC06521859	mutagen
ZINC00086599	Cc1c(cc(cc1[N+](=O)[O-])N)N ZINC01688891	mutagen
ZINC00967747	C1[C@H]([C@H]([C@@H]([C@H]([NH2+]1)CO)O)O)O ZINC03995890	mutagen
ZINC11726761	C=CC1=CC=C[C@@H]([C@@H]1O)O ZINC00896601	mutagen
ZINC17611186	C[C@H](CCNc1c2c(ncn1)n(cn2)[C@@H]3[C@@H]([C@H]([C@@H]([C@H](O3)CO)O)O)O)CO[C@@H]4[C@@H]([C@H]([C@@H]([C@H](O4)CO)O)O)O ZINC40165530	mutagen
ZINC00967750	CCCCC/C=C/C/C=C/CCCCCCCC(=O)[O-] ZINC03802188	mutagen
ZINC30731513	C[C@H](C(=O)NCC(=O)[O-])[NH3+] ZINC01575492	mutagen
ZINC01661473	c1nc2c(=O)[nH]c(nc2n1[C@H]3[C@H]4[C@@H]([C@H](O3)CO)O[P@@](=O)(O4)[O-])N ZINC04097050	mutagen
ZINC06245719	C[C@H](C[C@@H]([C@@H](C)[C@H]1CC[C@@H]2[C@@]1(CC[C@@H]3[C@@H]2CC[C@@H]4[C@@]3(CCC(=O)C4)C)C)O)C(C)C ZINC40165450	mutagen
ZINC12494246	COc1cc(ccc1O)[C@@H]2[C@H](Oc3ccc(cc3O2)[C@@H]4[C@H](C(=O)c5c(cc(cc5O4)O)O)O)CO ZINC02033589	mutagen
ZINC00897095	c1cc(ccc1C[C@@H](C(=O)[O-])NC(=O)CC[C@@H](C(=O)[O-])[NH3+])O ZINC02384787	mutagen
ZINC00897102	CC(C)c1ccc(cc1)C=O ZINC00968248	mutagen
ZINC04804054	C[C@H]1[C@@H]2CCC3=C([C@]2(CC[C@@H]1O)C)CC[C@]4([C@H]3CC[C@@H]4[C@H](C)CCCC(C)C)C ZINC04096613	mutagen
ZINC01530871	c1cc(c(cc1O)C(=O)CC[NH3+])N ZINC00895834	mutagen
ZINC30731530	c1cn(c(=O)nc1N)[C@H]2[C@@H]([C@@H]([C@H](O2)COP(=O)([O-])[O-])O)O ZINC03861744	mutagen
ZINC01530872	CC(=O)N[C@H](CCC(=O)[O-])C(=O)[O-] ZINC01764662	mutagen
ZINC04706938	CCCCCC/C=C/C=C\CCCCCCCC(=O)[O-] ZINC08219019	mutagen
ZINC00607872	CC[N+]1(CCCCC1)CCOC(=O)C(c2ccccc2)(c3ccccc3)O ZINC03874695	mutagen
ZINC05551464	CCS(=O)(=O)Oc1ccc2c(c1)C(CO2)(C)C ZINC25726780	mutagen
ZINC00265434	CCc1cc2c(cc1CC)CC(C2)[NH2+]C[C@@H](c3ccc(c4c3ccc(=O)[nH]4)[O-])O ZINC35801098	mutagen
ZINC03809888	C[NH2+]C[C@@H](c1ccc(c2c1sc(=O)[nH]2)[O-])O ZINC13913141	mutagen
ZINC04654624	C[C@]12CC[C@@H](C([C@@H]1CC[C@@]3([C@@H]2CC=C4[C@]3(CC[C@@]5([C@H]4CC(CC5)(C)C)C(=O)[O-])C)C)(C)C)O ZINC38140516	mutagen
ZINC00608008	CCCCC[C@@H](/C=C/[C@@H]1[C@H]([C@H](CC1=O)O)CCCCCCC(=O)[O-])O ZINC04097121	mutagen
ZINC03978083	Cc1ccc(cc1)C=O ZINC00896404	mutagen
ZINC00967796	CC(C)([C@@H]1CCC(=C)[C@H](CCC(=C)[C@H](C1)O)O)O ZINC15255085	mutagen
ZINC03826943	CC(=O)N[C@@H]1[C@H](C[C@](O[C@H]1[C@@H]([C@@H](CO)O)O)(C(=O)[O-])O)O ZINC03793840	mutagen
ZINC00967749	C[C@@H]1C=C(C(=O)[C@]2([C@H]1C[C@@H]3[C@@]4([C@@H]2C(=O)C(=C([C@@H]4CC(=O)O3)C)OC)C)C)OC ZINC03978633	mutagen
ZINC02006399	C[S@@](=O)CCCN=C=S ZINC04642678	mutagen
ZINC01854513	C[C@@H]1CC[C@@]23CCC(=O)[C@H]2[C@]1([C@@H](C[C@@]([C@H]([C@@H]3C)O)(C)C=C)OC(=O)CSC4C[C@H]5CC[C@@H](C4)[NH+]5C)C ZINC56897689	mutagen
ZINC03873982	CC[C@@H](c1ccc(cc1)O)[C@@H](CC)c2c(cc(cc2C)O)C ZINC13585628	mutagen
ZINC00538316	CCOc1nc2cccc(c2n1Cc3ccc(cc3)c4ccccc4c5[n-]nnn5)C(=O)O[C@@H](C)OC(=O)OC6CCCCC6 ZINC04097427	mutagen
ZINC00057633	c1ccc2c(c1)CCc3ccccc3N2[C@H]4C[NH+]5CCC4CC5 ZINC05162687	mutagen
ZINC00968037	CC(C)[NH2+]C[C@@H](c1ccc2ccccc2c1)O ZINC00967921	mutagen
ZINC00265501	Cc1c2c(cc3c(c2O)C(=O)c4c(cc(cc4O)O)C3=O)cc(c1C(=O)OC)O ZINC04654706	mutagen
ZINC00538412	CC[C@H]1C[NH+]2CCc3cc(c(cc3[C@@H]2C[C@@H]1C[C@@H]4c5cc(c(cc5CC[NH2+]4)O)OC)OC)OC ZINC03871989	mutagen
ZINC19363537	CCCCCC/C=C/C=C/CCCCCCCC(=O)[O-] ZINC13949541	mutagen
ZINC04654672	Cn1cc(cc1C(=O)Nc2cc(n(c2)C)C(=O)Nc3cc(n(c3)C)C(=O)NCCC(=[NH2+])N)NC=O ZINC03872327	mutagen
ZINC04654676	c1ccc(=CC(=O)[O-])/c(=C/C(=O)C(=O)[O-])/c1 ZINC30730378	mutagen
ZINC00968125	CC(=O)OC[C@H](C#Cc1ccc(s1)c2cccs2)O ZINC00902145	mutagen
ZINC00265517	c1ccc(cc1)C(=O)NCC(=O)[O-] ZINC00097685	mutagen
ZINC00000924	CC(C)c1ccc(cc1)NC(=O)N(C)C ZINC00392884	mutagen
ZINC04654685	c1cc(ccc1[C@H]2[C@@H](Oc3cc(c(cc3C2=O)O)O)O)O ZINC30730416	mutagen
ZINC04654686	CC(=O)N[C@@H](CC[P@@](=O)(C)[O-])C(=O)[O-] ZINC56874837	mutagen
ZINC04654687	c1nc(c2c(n1)n(cn2)[C@H]3[C@@H]([C@@H]([C@H](O3)CO[P@@](=O)([O-])OC(=O)CCCC[C@@H]4CCSS4)O)O)N ZINC30730425	mutagen
ZINC04654689	c1cc2c3c(c1NCCC[NH3+])c(c4c(c3NN2CC[NH2+]CCO)C(=O)C=CC4=O)O ZINC06062920	mutagen
ZINC04654691	c1ccc(cc1)C2(C(=O)O[C@H](O2)CC[NH+]3CCCCC3)c4ccccc4 ZINC02017397	mutagen
ZINC38322087	CC(C)C[C@@H](C(=O)[O-])NC(=O)CC[C@H](C(=O)[O-])[NH3+] ZINC04545921	mutagen
ZINC04654694	CC1=C(C[C@H](CC1)O)/C=C/C2=CCC[C@]3([C@H]2CC[C@@H]3[C@H](C)CCCC(C)C)C ZINC05766454	mutagen
ZINC04654695	C[C@H](/C=C/C=C(/C)\[C@H]1C[NH2+][C@@H]([C@H]1CC(=O)[O-])C(=O)[O-])C(=O)[O-] ZINC03995581	mutagen
ZINC04654699	C[C@]12CC[C@H]3[C@H]([C@@H]1C[C@H](C2)O)CC[C@H]4[C@@]3(C(=O)C=C(C4)O)C ZINC12493559	mutagen
ZINC03930321	C1CCC(CC1)[NH3+] ZINC12358775	mutagen
ZINC04654700	C[C@]12CC[C@@H]3c4cc(c(cc4CC[C@H]3[C@@H]1CCC2=O)O)O ZINC04096681	mutagen
ZINC04654701	C([C@H](C(=O)C(=O)[O-])C(=O)[O-])C(=O)[O-] ZINC01530146	mutagen
ZINC03930323	C[NH+]1CCC[C@H](C1)OC(=O)[C@@](c2ccccc2)(C3CCCCC3)O ZINC04214202	mutagen
ZINC04654702	C([C@@H]1[C@@H](C(=O)[C@H]([C@@H](O1)O)O)O)O ZINC04096696	mutagen
ZINC04991377	c1cc2c(cc1O)c(c[nH]2)CC(=O)[O-] ZINC00185722	mutagen
ZINC04654703	c1ccc(cc1)C(=O)c2cc(ccc2NC(=O)C[NH+](CC(=O)[O-])CC(=O)[O-])Cl ZINC04214881	mutagen
ZINC04654704	C[C@H](C(=O)[O-])Oc1ccc(cc1)Oc2c(cc(cn2)C(F)(F)F)Cl ZINC00902175	mutagen
ZINC00967828	C([C@@H]1[C@@H]([C@@H]([C@H]([C@H](O1)O[C@H](CO)COP(=O)([O-])[O-])O)O)O)O ZINC04096485	mutagen
ZINC04654705	C[C@@H](CCCC(C)C)[C@H]1CC[C@@H]2[C@@]1(CCC3=C2CC[C@@H]4[C@@]3(CCC(=O)C4)C)C ZINC40165517	mutagen
ZINC00086021	C[C@]12C[C@@H](CC[C@@H]1CC[C@@H]3[C@@H]2C(=O)C[C@@]4([C@@H]3CC[C@@]4([C@@H](CO)O)O)C)O[C@H]5[C@@H]([C@H]([C@@H]([C@H](O5)C(=O)[O-])O)O)O ZINC40165206	mutagen
ZINC04654707	C[C@]12CC[C@H]3[C@H]([C@@H]1CCC2=O)CC=C4[C@@]3(CC[C@@H](C4)O[C@H]5[C@@H]([C@H]([C@@H]([C@H](O5)C(=O)[O-])O)O)O)C ZINC40165247	mutagen
ZINC04654708	c1c-2c(=O)ncnc2n([nH]1)[C@@H]3[C@H]([C@H]([C@H]([C@@H](O3)O)O)O)O ZINC12493964	mutagen
ZINC04654709	c1c2=NCCN=c2ncn1 ZINC00895845	mutagen
ZINC04991382	CCCCc1c([nH]c(nc1=O)NCC)C ZINC17061407	mutagen
ZINC30731578	C[C@H](CCCC(C)C)[C@@H]1CC[C@@H]2[C@@]1(CCC3=C2CC[C@@H]4[C@@]3(CC[C@@H]([C@H]4C=O)O)C)C ZINC40165489	mutagen
ZINC04654717	C[C@]12CCC(=O)C[C@@H]1CC[C@@H]3[C@@H]2CC[C@]4([C@H]3CC[C@@H]4O)C ZINC03814360	mutagen
ZINC02507451	C=C(CO)[C@@H](C#N)O[C@H]1[C@@H]([C@H]([C@@H]([C@H](O1)CO)O)O)O ZINC04097524	mutagen
ZINC02507978	c1cc(c(cc1C[C@H](C(=O)[O-])/[NH+]=C/C=C/2\C[C@@H]([NH2+]C(=C2)C(=O)[O-])C(=O)[O-])O)O ZINC40165537	mutagen
ZINC02019998	CCC(=O)Oc1ccc2c(c1)CC[C@@H]3[C@@H]2CC[C@]4([C@H]3C[C@H](C4)OC(=O)CC)C ZINC04430167	mutagen
ZINC05999029	C(CCCS)CCC(=O)[O-] ZINC30731174	mutagen
ZINC04654726	C[C@@H]1CC[C@H](C(=O)C1)C(C)C ZINC00967796	mutagen
ZINC04654727	C/C=C/C[C@@H](C)[C@H]([C@@H](C(=O)[O-])[NH3+])O ZINC01532439	mutagen
ZINC00354958	C[NH2+][C@H]1[C@@H]([C@H]([C@@H]([C@H]([C@@H]1O)O[C@@H]2[C@@H]([C@H]([C@@H]([C@H](O2)C[NH3+])O)O)N)[NH3+])O)O ZINC56874854	mutagen
ZINC04654728	c1(c(c(c(c(c1Cl)Cl)Cl)Cl)Cl)C(=C(Cl)Cl)Cl ZINC02566913	mutagen
ZINC04654729	C[C@H](CCCC(C)C)[C@@H]1CC[C@@H]2[C@@]1(CCC3=C2CC[C@@H]4[C@@]3(CC[C@@H]([C@@]4(C)CO)O)C)C ZINC40165497	mutagen
ZINC05828875	Cc1cc(nc2c1c(nc(n2)N)N)Cc3cc(ccc3OC)OC ZINC11616924	mutagen
ZINC04097477	CC[C@H](c1ccc(cc1)O)[C@H](CC)c2c(cc(cc2C)O)C ZINC13585630	mutagen
ZINC01591299	C[C@@H](CCCC(C)C)[C@@H]1CC[C@@H]2[C@@]1(CCC3=C2CC[C@@H]4[C@@]3(CC[C@@H]([C@@]4(C)C=O)O)C)C ZINC40165486	mutagen
ZINC04654730	Cc1c(cco1)C(=O)Nc2ccccc2 ZINC02169427	mutagen
ZINC04654731	c1cc(ccc1[C@@]2(c3ccc(cc3CO2)C#N)CCC=O)F ZINC30731247	mutagen
ZINC04097480	CC[C@H](c1ccc2cc(ccc2c1)OC)C(C)(C)C(=O)[O-] ZINC00897074	mutagen
ZINC04654732	CCCCCC/C=C\C=C\CCCCCCCC(=O)[O-] ZINC13949539	mutagen
ZINC04654733	C[C@]12CCC(=O)C[C@H]1CC[C@@H]3[C@@H]2CC[C@]4([C@H]3CC[C@@H]4O)C ZINC03814418	mutagen
ZINC04654734	CC[NH+](CC)CC/[NH+]=c/1\ccc(c-2sc3ccccc3c(c12)O)C ZINC28248877	mutagen
ZINC04654739	CC(=O)OCC1=C(N2[C@@H]([C@@H](C2=O)NC(=O)CCCC(=O)C(=O)[O-])SC1)C(=O)[O-] ZINC04096520	mutagen
ZINC04654740	COc1ccc(cc1)c2coc3cc(ccc3c2=O)O[C@H]4[C@@H]([C@H]([C@@H]([C@H](O4)COC(=O)CC(=O)[O-])O)O)O ZINC30730383	mutagen
ZINC04654741	COc1ccc(cc1OC)C[C@@H]2COC(=O)[C@H]2Cc3cc(c(c(c3)OC)O)[C@@H](CO)[C@@H](c4ccc(c(c4)OC)O)O ZINC56874805	mutagen
ZINC04654742	C[C@@H]1[C@H](OCC(=O)N1)c2ccccc2 ZINC00000298	mutagen
ZINC03872049	CC(=CCNc1c2c(ncn1)n(cn2)[C@H]3[C@@H]([C@@H]([C@H](O3)COP(=O)([O-])[O-])O)O)C ZINC04096521	mutagen
ZINC04654743	C1[C@@H](CN([C@@H]1C(=O)[O-])C(=O)[C@@H](CCC(=O)[O-])[NH3+])O ZINC40165323	mutagen
ZINC04654744	CCCCCCCCCCCCC[C@@H](CC(=O)OCC[N+](C)(C)C)OC(=O)C ZINC30731583	mutagen
ZINC00597502	C[NH2+][C@H]1CCc2cc(c(c(c2-c3c1cc(=O)c(cc3)OC)OC)OC)OC ZINC03872132	mutagen
ZINC03872044	CC(=O)Nc1c(c(c(c(c1I)NC(=O)C)I)C(=O)[O-])I ZINC04097476	mutagen
ZINC04654745	C(CS(=O)(=O)[O-])/[NH+]=C(/N)\NP(=O)([O-])[O-] ZINC05828875	mutagen
ZINC15831592	CC[C@]12CC(=C3[C@@]4([C@H]1N(CC4)CC=C2)c5ccc(cc5N3)OC)C(=O)OC ZINC53313751	mutagen
ZINC04654749	CN1c2c(oc(=O)n(c2=O)c3ccccn3)-c4ccccc4S1(=O)=O ZINC00597502	mutagen
ZINC00080841	C[C@@]12[C@H]3C[C@H](C3(C)C)C[C@@H]1O2 ZINC00968144	mutagen
ZINC04654750	C1[C@H]([C@H]([C@@H]([C@](O1)(COP(=O)([O-])[O-])O)O)O)O ZINC04096595	mutagen
ZINC00265747	c1cnc2c(n1)c(=O)[nH]c(n2)N ZINC17819771	mutagen
ZINC04654751	C[C@@H]1[C@H](CC[C@]2([C@@H]1CC=C3[C@H]2CC[C@]4([C@@H]3CC[C@@H]4[C@@H](C)CCCC(C)C)C)C)O ZINC04096617	mutagen
ZINC04654752	C[C@]1(CC[C@@H]2C(=C[C@@H]3[C@@H]4[C@@]2(CCC(=O)[C@@]4(C(=O)O3)C)C)C1)C=C ZINC06067329	mutagen
ZINC04654753	CCCCCCCCCC(=O)CC=O ZINC44307421	mutagen
ZINC04654754	CC[C@H](Cc1cnc2c(n1)c(nc(n2)N)N)c3ccc(cc3)C(=O)N[C@@H](CCC(=O)[O-])C(=O)[O-] ZINC13220172	mutagen
ZINC04654755	C[C@H](CCC(=O)NCCS(=O)(=O)[O-])[C@H]1CC[C@@H]2[C@@]1(CC[C@H]3[C@H]2[C@@H](C[C@H]4[C@@]3(CC[C@H](C4)O)C)O)C ZINC05822376	mutagen
ZINC04654756	CC(=O)O[C@H]1[C@H]([C@@H]2[C@]([C@H](CCC2(C)C)O)([C@@]3([C@@]1(O[C@@](CC3=O)(C)C=C)C)O)C)OC(=O)CC[NH+](C)C ZINC38595287	mutagen
ZINC02539484	c1nc(c2c(n1)ncn2[C@H]3[C@@H]([C@@H]([C@H](O3)CO[P@@](=O)([O-])O[P@@](=O)([O-])O[C@@H]4[C@@H]([C@H]([C@@H]([C@H](O4)CO)O)O)O)O)O)N ZINC40165520	mutagen
ZINC03781686	CCC[C@@H]1O[C@@H]2C[C@H]3[C@@H]4CCC5=CC(=O)C=C[C@@]5([C@H]4[C@H](C[C@@]3([C@@]2(O1)C(=O)CO)C)O)C ZINC03938751	mutagen
ZINC04654767	Cc1cccc(c1NC(=O)C[NH3+])C ZINC02635368	mutagen
ZINC36175770	C[C@H](CCC=C(C)C)[C@@H]1CC[C@@H]2[C@@]1(CCC3=C2CC[C@@H]4[C@@]3(CC[C@@H]([C@@]4(C)CO)O)C)C ZINC40165494	mutagen
ZINC01494900	c1ccc(cc1)C2=NCC(=O)Nc3c2cc(cc3)Cl ZINC01249069	mutagen
ZINC00000969	C[C@H]([C@@H]1[C@H]2CC(=C(N2C1=O)C(=O)[O-])S[C@H]3CCN(C3)C(=[NH2+])C)O ZINC03780837	mutagen
ZINC03936852	c1cc(ccc1[C@@H]2[C@H](Oc3cc(c(cc3C2=O)O)O)O)O ZINC30730412	mutagen
ZINC04025640	CCCCC[C@@H](/C=C/[C@H]1[C@@H](C[C@@H]([C@@H]1CC(=O)CCCCC(=O)[O-])O)O)O ZINC04096986	mutagen
ZINC00338330	c1ccc2c(c1)cc3ccc4cccc5c4c3c2[C@H]([C@@H]5O)O ZINC05935143	mutagen
ZINC30731616	CCCCCCCCCCCCCCCCCCOC[C@@H](CO)O ZINC06920397	mutagen
ZINC30731619	CC[C@@H]1[C@H]([C@@H]([C@H]([C@H](O1)n2cnc3c2c(ncn3)NCC=C(C)C)O)O)O ZINC40165544	mutagen
ZINC25726780	Cc1cc2c(c(c1O)OC)C(=O)c3c(cc(c(c3O)OC)OC)C2=O ZINC06070308	mutagen
ZINC30731623	C#C/C=C\[C@H](CCC/C=C\C#CC#CCCCC#CC#C[C@@H](CO)O)O ZINC30731623	mutagen
ZINC00265484	c1ccc2c(c1)c(=O)n3c(n2)[C@@H](CC3)O ZINC00265484	mutagen
ZINC04097552	C1SSCSSS1 ZINC04097552	mutagen
ZINC30731627	C#C/C=C\[C@H](CCC/C=C\C#CC#CCCCC#CC#C[C@H](CO)O)O ZINC30731627	mutagen
ZINC01531095	C=CC#Cc1ccc(s1)c2cccs2 ZINC01531095	mutagen
ZINC01531096	CC#CC#CC(=O)c1ccccc1 ZINC01531096	mutagen
ZINC00968385	c1ccc(cc1)CC#Cc2ccco2 ZINC00968385	mutagen
ZINC04654820	C1=C([C@H]([C@H](C(=C1Cl)Cl)O)O)Cl ZINC04654820	mutagen
ZINC01531097	CCC[C@H](/C=C/C=C/C=C/C#CC#CCCCO)O ZINC01531097	mutagen
ZINC03871797	CCCCOc1ccc(cc1)CC(=O)NO ZINC03871797	mutagen
ZINC04654822	C\1=C(C(=O)O/C1=C(\C(=O)[O-])/Cl)Cl ZINC04654822	mutagen
ZINC04654823	C(=C(\C(=O)[O-])/Cl)\C(=O)[C@@H](C(=O)[O-])Cl ZINC04654823	mutagen
ZINC04654824	C(=C(\C(=O)[O-])/Cl)\C(=O)[C@H](C(=O)[O-])Cl ZINC04654824	mutagen
ZINC04214905	Cn1c(cnc1/C=C/c2ccnc(n2)N)[N+](=O)[O-] ZINC04214905	mutagen
ZINC04654827	C1=C[C@H]([C@H](C(=C1)Cl)O)O ZINC04654827	mutagen
ZINC00608032	CN1C(=C(c2ccccc2S1(=O)=O)OC(=O)/C=C/c3ccccc3)C(=O)Nc4ccccn4 ZINC00608032	mutagen
ZINC13340446	COc1ccc(cc1OC)[C@@H](CO)O ZINC13340446	mutagen
ZINC13340448	COc1ccc(cc1OC)[C@H](CO)O ZINC13340448	mutagen
ZINC03871723	c1ccc(cc1)c2ccc(cc2)[C@@H](c3ccccc3)n4cc[nH+]c4 ZINC03871723	mutagen
ZINC03877658	CN(C)c1ccc(cc1)/N=N/c2ccccc2C(=O)[O-] ZINC03877658	mutagen
ZINC04654834	CC(=O)N[C@@H](CCCC=O)C(=O)[O-] ZINC04654834	mutagen
ZINC00901891	c1cc(ccc1CO)NN ZINC00901891	mutagen
ZINC00265484	c1ccc2c(c1)c(=O)n3c(n2)[C@H](CC3)O ZINC00265484	mutagen
ZINC04097594	CC#CC#CC#C/C=C/C(=O)OC ZINC04097594	mutagen
ZINC13209908	c1ccc(cc1)OC(=O)n2c3cc(c(cc3nc2C(F)(F)F)Cl)Cl ZINC13209908	mutagen
ZINC04097595	C/C=C/C#CC#CC#CC#C[C@H](CO)O ZINC04097595	mutagen
ZINC00897500	CC(=C)C#Cc1cc(ccc1O)C=O ZINC00897500	mutagen
ZINC04097596	CC#CC#C/C=C/[C@H]1[C@@H](CCCO1)O ZINC04097596	mutagen
ZINC04097598	CC#CC#C/C=C/1\C=C[C@@]2(O1)[C@@H](C=CO2)O ZINC04097598	mutagen
ZINC04654853	CC1=CC(=O)CC([C@]1(/C=C/C(=C\CO)/C)O)(C)C ZINC04654853	mutagen
ZINC04097599	CC#CC#C/C=C/1\C=C[C@]2(O1)[C@@H](C=CO2)O ZINC04097599	mutagen
ZINC04097600	CC#CC#C/C=C/1\C=C[C@@]2(O1)[C@H](C=CO2)O ZINC04097600	mutagen
ZINC04097601	CC#CC#C/C=C/1\C=C[C@]2(O1)[C@H](C=CO2)O ZINC04097601	mutagen
ZINC04097602	C/C=C/C#CC#CC#C/C=C/[C@@H](CO)O ZINC04097602	mutagen
ZINC00109841	c1cc(sc1)c2ccc(s2)c3cccs3 ZINC00109841	mutagen
ZINC04404565	C(=O)C(Cl)Cl ZINC04404565	mutagen
ZINC06019821	CSc1c(c2ccc(cc2[nH]1)Br)OS(=O)(=O)[O-] ZINC06019821	mutagen
ZINC04097603	CC#CC1=CC=C(SS1)C#CC#CC=C ZINC04097603	mutagen
ZINC04097604	CC#CC#CC1=CC=C(SS1)C#CC=C ZINC04097604	mutagen
ZINC01694184	c1ccc(cc1)CNC(=O)CCCl ZINC01694184	mutagen
ZINC01531126	C[C@H](c1c[nH]c2c1cccc2)C(=O)OC[C@H]([C@@H]([C@@H](CO)O)O)O ZINC01531126	mutagen
ZINC03871618	c1ccc(cc1)/N=N/c2ccccc2 ZINC03871618	mutagen
ZINC01694578	c1ccc2c(c1)c3cc(ccc3oc2=O)NC(=O)C(F)(F)F ZINC01694578	mutagen
ZINC04097614	c1ccc2c(c1)c(c[nH]2)O[C@H]3[C@@H]([C@H]([C@@H]([C@H](O3)CO)O)O)O ZINC04097614	mutagen
ZINC00897513	COc1ccc(cc1)CCc2cc(=O)c3ccccc3o2 ZINC00897513	mutagen
ZINC04214938	Cc1c(c(=O)n2ccccc2n1)CC[NH+]3CCC(CC3)Nc4nc5cccnc5n4Cc6ccco6 ZINC04214938	mutagen
ZINC03798247	c1nc2c(nc(nc2n1[C@H]3[C@H]([C@@H]([C@H](O3)CO)O)F)Cl)N ZINC03798247	mutagen
ZINC04654875	c1ccc2c(c1)cccc2CC(=O)NCCC[NH2+]CCCC[NH2+]CCC[NH3+] ZINC04654875	mutagen
ZINC04654880	CC#CC#CC#C/C=C/[C@@H]1[C@@H](CCCO1)O ZINC04654880	mutagen
ZINC04654881	CC#CC#CC#C/C=C/[C@H]1[C@@H](CCCO1)O ZINC04654881	mutagen
ZINC04654882	CC#CC#CC#C/C=C/[C@@H]1[C@H](CCCO1)O ZINC04654882	mutagen
ZINC04654883	CC#CC#CC#C/C=C/[C@H]1[C@H](CCCO1)O ZINC04654883	mutagen
ZINC01535903	c1cc(c2c(c1NCC[NH3+])C(=O)c3ccncc3C2=O)NCC[NH3+] ZINC01535903	mutagen
ZINC04097629	C(C[N+](=O)[O-])CO[C@H]1[C@@H]([C@H]([C@@H]([C@H](O1)CO)O)O)O ZINC04097629	mutagen
ZINC01628334	c1ccc-2c(c1)Cc3c2ccc(c3)O ZINC01628334	mutagen
ZINC03871501	c1cc2cccc3c2c(c1)C(=O)N(C3=O)CC(=O)[O-] ZINC03871501	mutagen
ZINC04654894	CC[C@@]1(CCOC1=O)C ZINC04654894	mutagen
ZINC04654895	CC[C@]1(CCOC1=O)C ZINC04654895	mutagen
ZINC00001233	CC1([NH+]=C(N=C(N1c2ccc(cc2)Cl)N)N)C ZINC00001233	mutagen
ZINC05442063	CC(=NO)C ZINC05442063	mutagen
ZINC01609644	C1C[C@@]2([C@@]13C=CC(=O)O3)C=CC(=O)O2 ZINC01609644	mutagen
ZINC00898455	C[C@]12CCCC([C@@H]1CCC3=C2COC3=O)(C)C ZINC00898455	mutagen
ZINC04654904	Cn1c2cc(c(c(c2c3c1cncc3)Br)O)Br ZINC04654904	mutagen
ZINC04654917	c1ccc-2c(c1)Cc3ccccc3-n4c2nnc4N5CC[NH2+]CC5 ZINC04654917	mutagen
ZINC00968326	CCc1ccc(nc1)CCOc2ccc(cc2)C[C@H]3C(=O)NC(=O)S3 ZINC00968326	mutagen
ZINC14822203	COc1cc(c(cc1OC)OC)CC=C ZINC14822203	mutagen
ZINC00968327	CCc1ccc(nc1)CCOc2ccc(cc2)C[C@@H]3C(=O)NC(=O)S3 ZINC00968327	mutagen
ZINC06094144	c1cc2c(cc1O)c(=O)c3c(cc(cc3o2)O)O ZINC06094144	mutagen
ZINC04096710	C[C@H](CCCC(C)C)[C@H]1CC[C@@H]2[C@@]1(CC[C@H]3[C@H]2C[C@H]([C@@]4([C@@]3(CC[C@@H](C4)O)C)O)O)C ZINC04096710	mutagen
ZINC05783651	[C@@H]1(C(=C(C(=O)O1)Cl)C(Cl)Cl)O ZINC05783651	mutagen
ZINC01481982	c1ccc(cc1)Cn2cc(c3c2cccc3)CCc4ccncc4 ZINC01481982	mutagen
ZINC12494498	COC(=O)CNC(=O)CC=C ZINC12494498	mutagen
ZINC00901320	Cn1cnc2c1c(ncn2)N ZINC00901320	mutagen
ZINC00901316	c1cc(c(cc1[N+](=O)[O-])O)[O-] ZINC00901316	mutagen
ZINC18113502	CSc1c2c(nc[nH]2)ncn1 ZINC18113502	mutagen
ZINC01481837	C1C[NH+](CCC1C2CC[NH+](CC2)C[C@@H]3CO3)C[C@@H]4CO4 ZINC01481837	mutagen
ZINC04097702	CC1=C(C(CCC1)(C)C)/C=C/C(=C/C=C/C(=C/C=C/C=C(\C)/C=C/C=C(\C)/C=C/C2=C(C[C@H](CC2(C)C)O)C)/C)/C ZINC04097702	mutagen
ZINC01580987	c1cc2ccc3ccc4ccc5ccc6ccc1c7c2c3c4c5c67 ZINC01580987	mutagen
ZINC11535821	COc1ccc(cc1)/C(=C/c2cccnc2)/C#N ZINC11535821	mutagen
ZINC00968362	C[C@H]1CS(=O)(=O)CCN1/N=C/c2ccc(o2)[N+](=O)[O-] ZINC00968362	mutagen
ZINC00901172	C1CSCCS1 ZINC00901172	mutagen
ZINC01841839	c1ccc-2c(c1)-c3cccc4c3c2ccc4[N+](=O)[O-] ZINC01841839	mutagen
ZINC02516895	c1cc(c(c(c1)Cl)Cl)c2c[nH]cc2C#N ZINC02516895	mutagen
ZINC04655013	Cc1ccc2c(c1)[C@H]([C@H](C=C2)O)O ZINC04655013	mutagen
ZINC04655014	c1cc2c(cc1CO)[C@H]([C@H](C=C2)O)O ZINC04655014	mutagen
ZINC06094422	c1cc2c3ccnc(c3[nH]c2cc1Br)C4=NCCC4 ZINC06094422	mutagen
ZINC00004928	Cn1c(nn(c1=S)C)c2cccc(c2)F ZINC00004928	mutagen
ZINC00897756	CC(=C)c1cc2cc(ccc2o1)C(=O)C ZINC00897756	mutagen
ZINC04655029	C[NH+](C)CC[C@@](c1cccc2c1cccc2)([C@H](c3ccccc3)c4cc5cc(ccc5nc4OC)Br)O ZINC04655029	mutagen
ZINC09308123	CC[C@H](C)[C@H]1C(=O)O[C@@H]2N1C3=C(c4c2cc(cc4O)C)C(=O)c5cccc(c5C3=O)O[C@H]6C[C@H]([C@H]([C@@H](O6)C)O)O ZINC09308123	mutagen
ZINC00900515	COC(=O)NC(=O)N ZINC00900515	mutagen
ZINC04215026	Cc1cc2c3ccccc3[n+]1CCCCCCCCCC[n+]4c(cc(c5c4cccc5)NCCCCCCCCCCN2)C ZINC04215026	mutagen
ZINC09308126	CC[C@H](C)[C@H]1C(=O)O[C@H]2N1C3=C(c4c2cc(cc4O)C)C(=O)c5cccc(c5C3=O)O[C@H]6C[C@H]([C@H]([C@@H](O6)C)O)O ZINC09308126	mutagen
ZINC00897781	CC(=C)c1cc2cc(c(cc2o1)OC)C(=O)C ZINC00897781	mutagen
ZINC02526189	c1cc(ccc1c2c(cc(cc2Cl)Cl)Cl)O ZINC02526189	mutagen
ZINC04655050	c1cc(c(c(c1)Cl)c2ccc(cc2)O)Cl ZINC04655050	mutagen
ZINC02521528	c1cc(ccc1c2cc(ccc2Cl)Cl)O ZINC02521528	mutagen
ZINC01699661	c1cc(ccc1c2ccc(cc2)Cl)O ZINC01699661	mutagen
ZINC01533102	c1cc(cnc1)C(=O)NCCO[N+](=O)[O-] ZINC01533102	mutagen
ZINC02015928	c1nc2c(nc(nc2n1[C@@H]3C[C@@H](C=C3)CO)N)NC4CC4 ZINC02015928	mutagen
ZINC31372629	CC(C)(C)[C@H](/C(=C\C1CCCCC1)/n2cncn2)O ZINC31372629	mutagen
ZINC04215069	c1ccc(c(c1)c2c3ccc(c(c3on2)Br)OCC(=O)[O-])F ZINC04215069	mutagen
ZINC01664208	c1ccc(cc1)[C@H]2COC[C@@H]2c3ccccc3 ZINC01664208	mutagen
ZINC12494607	C(CCCC(=O)[O-])CCC(=O)NCC(=O)[O-] ZINC12494607	mutagen
ZINC00897908	COc1ccc2cc(oc2c1)c3ccc(cc3OC)O ZINC00897908	mutagen
ZINC00895327	c1ccc2c(c1)c(c[nH]2)CC=O ZINC00895327	mutagen
ZINC02031338	c1cc(oc1/C=C/C(=O)N)[N+](=O)[O-] ZINC02031338	mutagen
ZINC04097841	CC(C)([C@@H]1Cc2c(cc3c(c2OC)c(=O)cc(o3)CO)O1)O ZINC04097841	mutagen
ZINC01706236	C1CN1P(=S)(N2CC2)N3CCOCC3 ZINC01706236	mutagen
ZINC00897919	Cc1cc(=O)c2c(c3c(c(c2o1)CC=C(C)C)OC(C=C3)(C)C)O ZINC00897919	mutagen
ZINC00897928	c1ccc(cc1)CCc2cc(=O)c3ccccc3o2 ZINC00897928	mutagen
ZINC04097843	COc1c2ccoc2cc3c1c(=O)cc(o3)CO[C@H]4[C@@H]([C@H]([C@@H]([C@H](O4)CO)O)O)O ZINC04097843	mutagen
ZINC00897936	Cc1c(c(c(c(c1OC)Cc2c(c3c(c(c2O)C(=O)C)OC(C=C3)(C)C)O)O)C(=O)C)O ZINC00897936	mutagen
ZINC00897938	Cc1cc(=O)c2c(cc3c(c2o1)C=CC(O3)(C)C)OC ZINC00897938	mutagen
ZINC40650902	Cc1ccc(o1)Cn2c3c(cccn3)[nH+]c2NC4CC[NH2+]CC4 ZINC40650902	mutagen
ZINC04097844	Cc1cc(=O)c2c(o1)cc3c(c2OC)C[C@H](O3)C(C)(C)O ZINC04097844	mutagen
ZINC00608223	c1cc(cc(c1)Br)c2nnn(n2)CCC(=O)N3CCCCC3 ZINC00608223	mutagen
ZINC00897131	COc1ccccc1 ZINC00897131	mutagen
ZINC00897959	CC1(C=Cc2c(cc(c3c2oc(cc3=O)CO)O)O1)C ZINC00897959	mutagen
ZINC00897965	CC(=CCc1c2c(cc3c1OC(C=C3)(C)C)c(=O)cc(o2)CO)C ZINC00897965	mutagen
ZINC02006397	c1cc2ccc(c3c2c4c1ccc(c4cc3)[N+](=O)[O-])[N+](=O)[O-] ZINC02006397	mutagen
ZINC00084088	Cc1nc2ccccc2n1Cc3ccc(cc3)Cl ZINC00084088	mutagen
ZINC02038897	CCO[P@@](=S)(c1ccccc1)Oc2ccc(cc2)[N+](=O)[O-] ZINC02038897	mutagen
ZINC00967847	Cc1nn(c(=O)n1C(F)F)c2cc(c(cc2F)Cl)C[C@H](C(=O)[O-])Cl ZINC00967847	mutagen
ZINC00967846	Cc1nn(c(=O)n1C(F)F)c2cc(c(cc2F)Cl)C[C@@H](C(=O)[O-])Cl ZINC00967846	mutagen
ZINC04258316	Cn1cnc(c1Sc2c3c(nc[nH]3)ncn2)[N+](=O)[O-] ZINC04258316	mutagen
ZINC00898006	Cc1cc(=O)c2c(o1)cc3cc(cc(c3c2O)O)OC ZINC00898006	mutagen
ZINC00897026	COc1ccc(cc1)[N+](=O)[O-] ZINC00897026	mutagen
ZINC00898008	Cc1cc(=O)c2c(o1)c3c(c4c2OC(C=C4)(C)C)OC(C=C3)(C)C ZINC00898008	mutagen
ZINC04655110	c1ccc2c(c1)cc3ccc4cc(cc5c4c3c2cc5)O ZINC04655110	mutagen
ZINC04215115	CCCC[NH+](CCCC)CCCOc1c(cc(cc1C)C(=O)c2cc(=O)c3ccccc3o2)C ZINC04215115	mutagen
ZINC02558837	c1ccc2c(c1)cc3ccc4c(ccc5c4c3c2cc5)O ZINC02558837	mutagen
ZINC12495742	C[C@H]([C@H]([C@@H]1CN=C2[C@](N1)(C(=O)[NH+]=C(N2)N)O)O)O ZINC12495742	mutagen
ZINC05811727	c1cc2c(cc1Br)c3ccnc(c3[nH]2)C4=NCCC4 ZINC05811727	mutagen
ZINC04097870	C[C@@H]1C[C@@H]([C@@]2([C@@H]([C@@]1(C)CCC3=CC(=O)OC3)CCC[C@]24CO4)COC(=O)C)OC(=O)C ZINC04097870	mutagen
ZINC12495750	C[C@@H]([C@H]([C@@H]1CN=C2[C@](N1)(C(=O)[NH+]=C(N2)N)O)O)O ZINC12495750	mutagen
ZINC03847491	c1ccc2c(c1)C(=O)c3ccccc3C2=O ZINC03847491	mutagen
ZINC12495756	C[C@H]([C@@H]([C@@H]1CN=C2[C@](N1)(C(=O)[NH+]=C(N2)N)O)O)O ZINC12495756	mutagen
ZINC12495761	C[C@@H]([C@@H]([C@@H]1CN=C2[C@](N1)(C(=O)[NH+]=C(N2)N)O)O)O ZINC12495761	mutagen
ZINC01593346	c1ccc2cc3cc(ccc3cc2c1)N ZINC01593346	mutagen
ZINC02010639	CCCCN(CC[NH+](CC)CC)C(=O)c1cccc2c1cccc2 ZINC02010639	mutagen
ZINC01706026	C[N+](CCCl)(CCCl)[O-] ZINC01706026	mutagen
ZINC02015152	CC(=CC[C@H](C1=CC(=O)c2c(ccc(c2C1=O)O)O)O)C ZINC02015152	mutagen
ZINC01693568	c1cc2cccc3c2c(c1)c4cccc5c4c3ccc5 ZINC01693568	mutagen
ZINC00160790	Cc1c(scn1)CCO ZINC00160790	mutagen
ZINC04098644	c1cc2c(c(c1)O)C(=O)c3c(cc(cc3O)CO)C2=O ZINC04098644	mutagen
ZINC05502399	Cc1c(c(=O)n(n1C)c2ccccc2)[C@H](Nc3ccc(cc3)S(=O)(=O)Nc4ccc(nn4)OC)S(=O)(=O)[O-] ZINC05502399	mutagen
ZINC01562157	CCCCC[C@H](C=C)O ZINC01562157	mutagen
ZINC06095498	c1ccc(c(c1)c2c(c(=O)c3c(cc(cc3o2)O)O)O)O ZINC06095498	mutagen
ZINC01547338	Cc1cc(cc(c1O[C@H](Cc2ccccc2)C(=O)[O-])C)c3c4ccccc4c(c5c3c(c(s5)C)C)Br ZINC01547338	mutagen
ZINC00898100	Cn1c2ccccc2cc-3nc4ccccc4c13 ZINC00898100	mutagen
ZINC01853865	COP(=O)(OC)OC=C(Cl)Cl ZINC01853865	mutagen
ZINC04655161	CCN([C@@H](C)C(C)C)C(=O)SCc1ccccc1 ZINC04655161	mutagen
ZINC13152592	CC#CCc1cc2ccccc2c(=O)o1 ZINC13152592	mutagen
ZINC02558052	CCN([C@H](C)C(C)C)C(=O)SCc1ccccc1 ZINC02558052	mutagen
ZINC01532333	CS(=O)(=O)c1ccc(cc1)c2cc(sc2c3ccc(cc3)F)Br ZINC01532333	mutagen
ZINC01532311	CC(C)(C)CC(C)(C)c1ccc(cc1)OCCO ZINC01532311	mutagen
ZINC18115268	Cc1c(nc[nH]1)CSCCN/C(=N/C)/NC#N ZINC18115268	mutagen
ZINC01532216	c1ccc(cc1)Nc2cccc3c2c(ccc3)S(=O)(=O)[O-] ZINC01532216	mutagen
ZINC04102148	C1C=C([C@@H]2[C@H]1C(=CO[C@H]2O[C@H]3[C@@H]([C@H]([C@@H]([C@H](O3)CO)O)O)O)C=O)CO ZINC04102148	mutagen
ZINC04655178	c1cc2ccc3cc4ccc(cc4c5c3c2c(c1)cc5)O ZINC04655178	mutagen
ZINC01532176	CN(C)C(=S)SSC(=S)N(C)C ZINC01532176	mutagen
ZINC04655179	c1cc2ccc3cc4cc(ccc4c5c3c2c(c1)cc5)O ZINC04655179	mutagen
ZINC18193448	C/N=C(\NCCSCc1csc(n1)N=C(N)N)/NC#N ZINC18193448	mutagen
ZINC04655180	c1cc2ccc3cc4c(cccc4O)c5c3c2c(c1)cc5 ZINC04655180	mutagen
ZINC04655181	c1ccc2c(c1)cc3c(cc4cccc5c4c3c2cc5)O ZINC04655181	mutagen
ZINC04655182	c1ccc2c(c1)cc3cc(c4cccc5c4c3c2cc5)O ZINC04655182	mutagen
ZINC04655183	c1ccc2c(c1)cc3ccc4cccc5c4c3c2cc5O ZINC04655183	mutagen
ZINC01590916	CC(C)N(C(C)C)C(=O)SCC(=C(Cl)Cl)Cl ZINC01590916	mutagen
ZINC04655184	c1ccc2c(c1)cc3ccc4cccc5c4c3c2c(c5)O ZINC04655184	mutagen
ZINC04655185	c1cc2ccc3cc4cccc(c4c5c3c2c(c1)cc5)O ZINC04655185	mutagen
ZINC14814114	Cc1cc2c(c(c1O)OC)C(=O)c3c(cccc3O)C2=O ZINC14814114	mutagen
ZINC01532140	c1cc(ccc1[N+](=O)[O-])Oc2ccc(cc2[N+](=O)[O-])C(F)(F)F ZINC01532140	mutagen
ZINC01590889	CNC(=O)O/N=C(/C(=O)N(C)C)\SC ZINC01590889	mutagen
ZINC04097947	C[C@@]12CCC[C@@]3([C@@H]1[C@H](OC2)O)COC(=O)[C@]45[C@H]3[C@@H](C[C@H](C4)C(=C)C5=O)O ZINC04097947	mutagen
ZINC02564888	CC(C)(c1ccccc1)SC(=O)N2CCCCC2 ZINC02564888	mutagen
ZINC01661491	c1ccc2c(c1)c3ccc4cccc5c4c3c(c2O)cc5 ZINC01661491	mutagen
ZINC01532113	Cc1c(cccc1[N+](=O)[O-])[N+](=O)[O-] ZINC01532113	mutagen
ZINC01532112	Cc1ccc(cc1[N+](=O)[O-])[N+](=O)[O-] ZINC01532112	mutagen
ZINC02392248	CC(C)([C@H]1Cc2c(ccc3c2oc(=O)cc3)O1)O ZINC02392248	mutagen
ZINC03860973	c1ccc2c(c1)C(=O)c3ccc(c(c3C2=O)O)O ZINC03860973	mutagen
ZINC02002707	CC(C)(C)c1nnc(s1)N2[C@@H](CN(C2=O)C)O ZINC02002707	mutagen
ZINC02002706	CC(C)(C)c1nnc(s1)N2[C@H](CN(C2=O)C)O ZINC02002706	mutagen
ZINC15987659	COC(=O)[C@H](CCCN/C(=N/[N+](=O)[O-])/N)N ZINC15987659	mutagen
ZINC00608235	CCNC(=O)OC1CCN(CC1)c2c3cc(c(cc3cnn2)OC)OC ZINC00608235	mutagen
ZINC02007405	Cc1c2ccccc2c(c3c1-c4ccccc4[C@H]5[C@@H]3O5)C ZINC02007405	mutagen
ZINC01867781	COc1cc(cc2c1[nH]c3c2cccc3)C=O ZINC01867781	mutagen
ZINC01532059	CCCCOCN(c1c(cccc1CC)CC)C(=O)CCl ZINC01532059	mutagen
ZINC02007404	Cc1c2ccccc2c(c3c1-c4ccccc4[C@@H]5[C@H]3O5)C ZINC02007404	mutagen
ZINC00898220	c1ccc2c(c1)c3ccnc(c3[nH]2)c4ccc(o4)CO ZINC00898220	mutagen
ZINC01843519	C=CCN(CC=C)C(=O)C(Cl)Cl ZINC01843519	mutagen
ZINC02008355	CC[C@@H](C)N([C@@H](C)CC)C(=O)SCc1ccccc1 ZINC02008355	mutagen
ZINC01675709	c1ccc(cc1)C(=C(c2ccccc2)c3ccccc3)C#N ZINC01675709	mutagen
ZINC04042240	COc1ccc2c(c1O)C(=O)c3ccccc3C2=O ZINC04042240	mutagen
ZINC00898246	c1cc2c3cc(sc3[nH]c2cc1Cl)C(=O)N ZINC00898246	mutagen
ZINC01531865	CCCCC/C=C/C(=O)CCc1ccc(c(c1)OC)O ZINC01531865	mutagen
ZINC01531852	COc1ccc(cc1)/C=C/C=O ZINC01531852	mutagen
ZINC03830847	COC(=O)/N=c\1/[nH]c2ccc(cc2[nH]1)C(=O)c3ccc(cc3)F ZINC03830847	mutagen
ZINC00895404	c1cc(=O)oc2c1cc3ccoc3c2O ZINC00895404	mutagen
ZINC01531846	CCCCC[C@@H](CC(=O)CCc1ccc(c(c1)OC)O)O ZINC01531846	mutagen
ZINC02009997	Cc1cc2cccc-3c2c(c1)-c4c3cccc4 ZINC02009997	mutagen
ZINC01026053	CC1([C@H](Cc2cc3ccc(=O)oc3cc2O1)O)C ZINC01026053	mutagen
ZINC00895323	c1ccc(cc1)CC=O ZINC00895323	mutagen
ZINC00898291	CC(C)(C=C)c1cc2cc3c(cc2oc1=O)O[C@H](C3)C(C)(C)O ZINC00898291	mutagen
ZINC01694609	CC(=O)Nc1ccc2c(c1)c3ccccc3c(=O)o2 ZINC01694609	mutagen
ZINC05784763	c1cc(c(cc1Oc2ccc(c(c2)Cl)N)Cl)N ZINC05784763	mutagen
ZINC00898299	CC1(C=Cc2cc3ccc(=O)oc3c(c2O1)OC)C ZINC00898299	mutagen
ZINC02012303	CN\1CCC/C1=[NH+]/CCc2ccc(c(c2)OC)OC ZINC02012303	mutagen
ZINC01689931	c1cc(oc1)[N+](=O)[O-] ZINC01689931	mutagen
ZINC04097984	C[C@@]12[C@@H](O1)[C@@H](OC2=O)c3cc4ccc(=O)oc4cc3OC ZINC04097984	mutagen
ZINC00897105	C1CO[P@@](=O)(NC1=O)N(CCCl)CCCl ZINC00897105	mutagen
ZINC02015330	CC(=C[C@@H]1[C@@H](C1(C)C)C(=O)OCc2ccc(o2)CC#C)C ZINC02015330	mutagen
ZINC04097988	C[C@@H]1C[C@H]2[C@H](C[C@]3([C@H]1[C@@H]4[C@H]([C@@H]3O)O4)C)C(=C)C(=O)O2 ZINC04097988	mutagen
ZINC04474539	c1ccc2c(c1)c(nnc2NN)NN ZINC04474539	mutagen
ZINC02015329	CC(=C[C@H]1[C@@H](C1(C)C)C(=O)OCc2ccc(o2)CC#C)C ZINC02015329	mutagen
ZINC02015328	CC(=C[C@@H]1[C@H](C1(C)C)C(=O)OCc2ccc(o2)CC#C)C ZINC02015328	mutagen
ZINC13537977	C(=C\C(=O)[O-])\C=C(/C(=O)[O-])\Cl ZINC13537977	mutagen
ZINC02015327	CC(=C[C@H]1[C@H](C1(C)C)C(=O)OCc2ccc(o2)CC#C)C ZINC02015327	mutagen
ZINC04098332	CC(=O)OCC1=C[C@H]2[C@H]3[C@@H]1[C@@H](OC=C3C(=O)O2)O[C@H]4[C@@H]([C@H]([C@@H]([C@H](O4)CO)O)O)O ZINC04098332	mutagen
ZINC01530981	CC(C)(C)C#C/C=C/C[NH+](C)Cc1cccc2c1cccc2 ZINC01530981	mutagen
ZINC01599927	c1ccc2c(c1)ccc3c2cc(c4c3cccc4)[N+](=O)[O-] ZINC01599927	mutagen
ZINC05850756	c1ccc(cc1)C2=c3cc(ccc3=[NH+]/C(=N/CC4CC4)/CN2O)Cl ZINC05850756	mutagen
ZINC00406912	COc1ccc(cc1N)N ZINC00406912	mutagen
ZINC01530959	COP(=O)([C@H](C(Cl)(Cl)Cl)[O-])OC ZINC01530959	mutagen
ZINC01530958	COP(=O)([C@@H](C(Cl)(Cl)Cl)[O-])OC ZINC01530958	mutagen
ZINC18046611	COc1ccc(cc1OC)/C=N/c2cc[nH+]c3c2cc(c(c3)OC)OC ZINC18046611	mutagen
ZINC00155694	C1CN[P@@](=O)(OC1)N(CCCl)CCCl ZINC00155694	mutagen
ZINC03861633	c1ccc2c(c1)C(=O)c3c(cc(c(c3C2=O)O)O)O ZINC03861633	mutagen
ZINC05934761	c1ccc2c(c1)CCC[C@@H]2c3c(=O)c4ccccc4oc3[O-] ZINC05934761	mutagen
ZINC00898367	C[C@H](c1cncc2c1cc-3n(c2=O)CCc4c3cc(c(c4)OC)O)O ZINC00898367	mutagen
ZINC01670996	Cn1cnc(c1Sc2c3c(nc[nH]3)nc(n2)N)[N+](=O)[O-] ZINC01670996	mutagen
ZINC05732865	COc1cc2c(c3c1c(=O)c4c(cccc4o3)O)[C@@H]5C=CO[C@@H]5O2 ZINC05732865	mutagen
ZINC05934767	c1ccc2c(c1)CCC[C@H]2c3c(=O)c4ccccc4oc3[O-] ZINC05934767	mutagen
ZINC00898380	COc1cc2c(cc1O)-c3cc4c(cncc4c(=O)n3CC2)C=C ZINC00898380	mutagen
ZINC01530866	CCCC[NH+](CCCC)CC[C@@H](c1cc2c(cc(cc2Cl)Cl)c3c1ccc(c3)C(F)(F)F)O ZINC01530866	mutagen
ZINC01530863	C[C@H](CCC[NH3+])Nc1cc(cc2c1nccc2)OC ZINC01530863	mutagen
ZINC01530862	C[C@@H](CCC[NH3+])Nc1cc(cc2c1nccc2)OC ZINC01530862	mutagen
ZINC01530861	CC[NH+](CC)CCC[C@H](C)Nc1cc[nH+]c2c1ccc(c2)Cl ZINC01530861	mutagen
ZINC01530860	CC[NH+](CC)CCC[C@@H](C)Nc1cc[nH+]c2c1ccc(c2)Cl ZINC01530860	mutagen
ZINC04098020	Cc1cc(c2c(c1c3c(cc(c4c3C[C@@H]([NH2+][C@H]4C)C)OC)O)cccc2OC)OC ZINC04098020	mutagen
ZINC01531459	CN1c2c(ccc3c2cc4c(c3)OCO4)-c5ccc(c(c5[C@@H]1OC)OC)OC ZINC01531459	mutagen
ZINC02504423	c1ccc(cc1)COc2ccc(cc2)CO ZINC02504423	mutagen
ZINC01531458	CN1c2c(ccc3c2cc4c(c3)OCO4)-c5ccc(c(c5[C@H]1OC)OC)OC ZINC01531458	mutagen
ZINC05955662	CC[S@@](=O)C[C@@H](C)SP(=O)(OC)OC ZINC05955662	mutagen
ZINC16090787	C[C@@H](Cc1ccccc1)/N=C\C(Cl)(Cl)Cl ZINC16090787	mutagen
ZINC30690712	C[C@H](Cc1ccccc1)/N=C\C(Cl)(Cl)Cl ZINC30690712	mutagen
ZINC02558795	c1ccc2c(c1)cc3c4ccccc4cc-5c3c2-c6c5cccc6 ZINC02558795	mutagen
ZINC02037539	CC(C)(C)OC(=O)Nc1cccc(c1)NC(=O)N(C)C ZINC02037539	mutagen
ZINC00898414	COc1c2ccnc3c2c(c4c1OCO4)-c5ccccc5C3=O ZINC00898414	mutagen
ZINC02037950	c1ccc(cc1)c2ccc(cc2)CC(=O)OCCF ZINC02037950	mutagen
ZINC01530804	CC1(O[C@@H]2CO[C@@]3([C@H]([C@@H]2O1)OC(O3)(C)C)COS(=O)(=O)[NH-])C ZINC01530804	mutagen
ZINC01599943	Cc1cc2ccccc2c3c1c4ccccc4cc3 ZINC01599943	mutagen
ZINC04658554	C(=O)C(=O)[O-] ZINC04658554	mutagen
ZINC00078247	Cc1cc(ccc1N)Cc2ccc(c(c2)C)N ZINC00078247	mutagen
ZINC02558814	Cc1ccc2c(c1)ccc3c2ccc4c3cccc4 ZINC02558814	mutagen
ZINC01722248	Cc1ccc2ccc3c4ccccc4ccc3c2c1 ZINC01722248	mutagen
ZINC01530772	CC[C@@]1(C(=O)N(C(=O)O1)C)C ZINC01530772	mutagen
ZINC05955680	CC[S@@](=O)C[C@H](C)SP(=O)(OC)OC ZINC05955680	mutagen
ZINC17721961	[H]/N=C\1/NC(=C2C(=NCC(=N2)C(=O)[C@H](C)O)N1)[O-] ZINC17721961	mutagen
ZINC70647042	COc1cc2c(c3c1c4c(c(=O)o3)C(=O)CC4)[C@@H]5[C@H]6[C@H](O6)O[C@@H]5O2 ZINC70647042	mutagen
ZINC02558815	Cc1cccc2c1c3ccc4ccccc4c3cc2 ZINC02558815	mutagen
ZINC02558813	Cc1cccc2c1ccc3c2ccc4c3cccc4 ZINC02558813	mutagen
ZINC01530764	C[NH2+]CCCC1c2ccccc2C=Cc3c1cccc3 ZINC01530764	mutagen
ZINC70647043	COc1cc2c(c3c1c4c(c(=O)o3)C(=O)CC4)[C@@]5([C@@H]6[C@@H](O6)O[C@@H]5O2)O ZINC70647043	mutagen
ZINC02033125	CC(C)OS(=O)(=O)OC(C)C ZINC02033125	mutagen
ZINC70647044	COc1cc(c(c2c1c3c(c(=O)o2)C(=O)CC3)[C@@H](C=O)[C@@H](CO)O)O ZINC70647044	mutagen
ZINC70647045	COc1cc(c(c2c1c3c(c(=O)o2)C(=O)CC3)[C@H](C=O)[C@@H](CO)O)O ZINC70647045	mutagen
ZINC02035954	CCOc1nn(c(=O)s1)CSP(=S)(OC)OC ZINC02035954	mutagen
ZINC04098042	CC(=O)OC[C@H]1CC[C@@H]2[C@H]([C@]3([C@]1(C=CC3=O)O)C)OC(=O)C2=C ZINC04098042	mutagen
ZINC18269545	C[C@@H]1Cc2cc(c(c(c2-c3c(cc(c(c3OC)OC)OC)C[C@@H]1C)OC)OC)OC ZINC18269545	mutagen
ZINC70647046	COc1cc(c(c2c1c3c(c(=O)o2)C(=O)CC3)[C@@H](C=O)[C@H](CO)O)O ZINC70647046	mutagen
ZINC70647047	COc1cc(c(c2c1c3c(c(=O)o2)C(=O)CC3)[C@H](C=O)[C@H](CO)O)O ZINC70647047	mutagen
ZINC02036109	Cc1c(cc(c(c1C(C)(C)C)OC(=O)C)[N+](=O)[O-])[N+](=O)[O-] ZINC02036109	mutagen
ZINC14647667	c1cc2cc3cc4cc(c(c(c4c(c3c(c2c(c1)O)O)O)O)C(=O)N)O ZINC14647667	mutagen
ZINC70647048	COc1cc(c(c2c1c3c(c(=O)o2)C(=O)CC3)[C@@H](CO)[C@H](C=O)O)O ZINC70647048	mutagen
ZINC04215852	CCOc1ccc(cc1)/N=N/c2ccc(cc2N)N ZINC04215852	mutagen
ZINC70647049	COc1cc(c(c2c1c3c(c(=O)o2)C(=O)CC3)[C@H](CO)[C@H](C=O)O)O ZINC70647049	mutagen
ZINC70647050	COc1cc(c(c2c1c3c(c(=O)o2)C(=O)CC3)[C@@H](CO)[C@@H](CO)O)O ZINC70647050	mutagen
ZINC70647051	COc1cc(c(c2c1c3c(c(=O)o2)C(=O)CC3)[C@H](CO)[C@@H](CO)O)O ZINC70647051	mutagen
ZINC04102269	C[C@@H](CC/C=C(\C)/CC/C=C(\C)/CC/C=C(\C)/CCC=C(C)C)CCOc1ccc2c(c1)Nc3ccccc3N2 ZINC04102269	mutagen
ZINC70647052	COc1cc(c(c2c1c3c(c(=O)o2)C(=O)CC3)[C@@H](CO)[C@H](CO)O)O ZINC70647052	mutagen
ZINC04102270	C[C@H](CC/C=C(\C)/CC/C=C(\C)/CC/C=C(\C)/CCC=C(C)C)CCOc1ccc2c(c1)Nc3ccccc3N2 ZINC04102270	mutagen
ZINC70647053	COc1cc(c(c2c1c3c(c(=O)o2)C(=O)CC3)[C@H](CO)[C@H](CO)O)O ZINC70647053	mutagen
ZINC04102272	C[C@@H]1[C@H]([C@H]([C@H]([C@@H](O1)O)OC)OC)O ZINC04102272	mutagen
ZINC04102273	C[C@@H]1[C@H]([C@H]([C@H]([C@H](O1)O)OC)OC)O ZINC04102273	mutagen
ZINC01530705	CC(=O)OCC(COC(=O)C)OC(=O)C ZINC01530705	mutagen
ZINC56727892	CN1C[C@@H](C=C2[C@H]1Cc3c[nH]c4c3c2ccc4)C(=O)N ZINC56727892	mutagen
ZINC70647054	COc1cc(c(c2c1c3c(c(=O)o2)C(=O)CC3)[C@@H](C=O)[C@H](C=O)O)O ZINC70647054	mutagen
ZINC04102274	C[C@H]1[C@@H]([C@](C[C@@H](O1)O)(C)OC)O ZINC04102274	mutagen
ZINC04102275	C[C@H]1[C@@H]([C@](C[C@H](O1)O)(C)OC)O ZINC04102275	mutagen
ZINC05133132	C1=CC(=O)NC1=O ZINC05133132	mutagen
ZINC70647055	c1cc(cnc1)[C@@H](CCCNN=O)O ZINC70647055	mutagen
ZINC70647056	c1cc(cnc1)[C@H](CCCNN=O)O ZINC70647056	mutagen
ZINC01694076	COc1ccc(cc1)CCc2ccccc2 ZINC01694076	mutagen
ZINC02039299	Cc1ccc-2c3c1cccc3-c4c2cccc4 ZINC02039299	mutagen
ZINC70647057	c1cc(cnc1)[C@@H](CCCN(CO)N=O)O ZINC70647057	mutagen
ZINC70647058	c1cc(cnc1)[C@H](CCCN(CO)N=O)O ZINC70647058	mutagen
ZINC04214775	c1cc2c(c(c1)O)C(=O)c3c(cc(cc3O)CO)[C@@H]2[C@H]4[C@@H]([C@H]([C@@H]([C@H](O4)CO)O)O)O ZINC04214775	mutagen
ZINC70647059	CN([C@@H](CC[C@@H](c1cccnc1)O)O)N=O ZINC70647059	mutagen
ZINC15848248	CCC(C)(C)/N=C(/N)\NC#N ZINC15848248	mutagen
ZINC70647060	CN([C@H](CC[C@@H](c1cccnc1)O)O)N=O ZINC70647060	mutagen
ZINC00897930	c1ccc2c(c1)c(=O)c3c(o2)c4ccccc4oc3=O ZINC00897930	mutagen
ZINC70647061	CN([C@@H](CC[C@H](c1cccnc1)O)O)N=O ZINC70647061	mutagen
ZINC26186622	C[NH2+][C@H]1CN(C[C@@H]1OC)c2ccc3c(=O)c(cn(c3n2)c4nccs4)C(=O)[O-] ZINC26186622	mutagen
ZINC04098070	C/C/1=C/[C@@H]2[C@@H]([C@@H](C[C@@]3([C@H](O3)C[C@@H]1OC(=O)C)C)OC(=O)C(=C)C)C(=C)C(=O)O2 ZINC04098070	mutagen
ZINC70647062	CN([C@H](CC[C@H](c1cccnc1)O)O)N=O ZINC70647062	mutagen
ZINC04098071	C/C/1=C/[C@@H]2[C@@H]([C@@H](C[C@@]3([C@H](O3)C[C@@H]1OC(=O)C(=C)C)C)OC(=O)C(=C)C)C(=C)C(=O)O2 ZINC04098071	mutagen
ZINC01297642	Cc1c(cc(c(c1[N+](=O)[O-])OC)C(C)(C)C)[N+](=O)[O-] ZINC01297642	mutagen
ZINC70647063	CN([C@@H](CCC(=O)c1cccnc1)O)N=O ZINC70647063	mutagen
ZINC08214434	CN1C(=O)[C@@H](SC1=S)/N=N\c2ccc(cc2)[N+](=O)[O-] ZINC08214434	mutagen
ZINC01530635	CC(=O)OCC(CCn1cnc2c1nc(nc2)N)COC(=O)C ZINC01530635	mutagen
ZINC70647064	CN([C@H](CCC(=O)c1cccnc1)O)N=O ZINC70647064	mutagen
ZINC56897649	CN1C(=O)[C@H](SC1=S)/N=N\c2ccc(cc2)[N+](=O)[O-] ZINC56897649	mutagen
ZINC04098075	C/C=C(/C)\C(=O)O[C@@H]1C[C@@]([C@@H]2[C@@H](C=C([C@@]2([C@@H]3[C@@H]1C(=C)C(=O)O3)O)C)OC(=O)C)(CCl)O ZINC04098075	mutagen
ZINC70647065	c1cc(cnc1)C(=O)CCCNN=O ZINC70647065	mutagen
ZINC70647066	c1cc(cnc1)C(=O)CCCN(CO)N=O ZINC70647066	mutagen
ZINC04213913	C[C@@H]1CCOC(=O)/C=C/C=C\C(=O)O[C@@H]2C[C@@H]3[C@]4([C@]2([C@]5(CCC(=C[C@H]5O3)C)COC(=O)[C@H]1O)C)CO4 ZINC04213913	mutagen
ZINC70647067	C[C@@H]1C[C@]2(C=C(C3(CC3)[C@@]([C@@H]2C1=O)(C)O)C)O[C@H]4[C@@H]([C@H]([C@@H]([C@H](O4)CO)O)O)O ZINC70647067	mutagen
ZINC05735973	C[C@@H]1C[C@]2(C=C(C3(CC3)[C@@]([C@H]2C1=O)(C)O)C)O[C@H]4[C@@H]([C@H]([C@@H]([C@H](O4)CO)O)O)O ZINC05735973	mutagen
ZINC02036848	Cc1cc2c(cc1C)n(c-3nc(=O)[nH]c(=O)c3n2)C[C@@H]([C@@H]([C@@H](CO)O)O)O ZINC02036848	mutagen
ZINC05138592	[H]/N=C/1\C=CC(=C(c2ccc(cc2)N)c3ccc(cc3)N)C=C1C ZINC05138592	mutagen
ZINC12494850	c1ccc(cc1)Nc2nc(c3c(n2)n(cn3)[C@@H]4[C@H]([C@@H]([C@H](O4)CO)O)O)N ZINC12494850	mutagen
ZINC02034706	Cc1c2ccccc2c(c3c1c4ccccc4cc3)CO ZINC02034706	mutagen
ZINC01532434	C[C@@H](C[P@@](=O)([C@@H](C)[NH3+])OP(=O)([O-])[O-])C(=O)[O-] ZINC01532434	mutagen
ZINC70647069	Cc1c2ccccc2c(c3c1ccc4c3C=C[C@H]5[C@@H]4O5)C ZINC70647069	mutagen
ZINC01532435	C[C@@H](C[P@](=O)([C@@H](C)[NH3+])OP(=O)([O-])[O-])C(=O)[O-] ZINC01532435	mutagen
ZINC06094657	c1cc2ccc3c4cc(ccc4cc5c3c2c(c1)[C@@H]6[C@H]5O6)O ZINC06094657	mutagen
ZINC70647070	Cc1c2ccccc2c(c3c1ccc4c3C=C[C@@H]5[C@H]4O5)C ZINC70647070	mutagen
ZINC01530575	CC(C)/C=C/CCCCC(=O)NCc1ccc(c(c1)OC)O ZINC01530575	mutagen
ZINC05178380	C(C=O)C=O ZINC05178380	mutagen
ZINC00898539	C[n+]1cc2cc(c(cc2c3c1c4cc(c(cc4cc3)O)OC)OC)OC ZINC00898539	mutagen
ZINC70647071	c1cc(cnc1)[C@H]2CCC=CN2N=O ZINC70647071	mutagen
ZINC17778475	c1ccc(cc1)/N=N\c2ccc(cc2N)N ZINC17778475	mutagen
ZINC05849105	c1ccc(cc1)C(=O)NNc2ccc(cc2)N=O ZINC05849105	mutagen
ZINC02040461	c1ccc(c(c1)c2ccc(cc2)N)N ZINC02040461	mutagen
ZINC01530487	CCOP(=O)(OCC)Oc1ccc(cc1)[N+](=O)[O-] ZINC01530487	mutagen
ZINC02040468	CC[C@@H](C)c1cc(cc(c1OC(=O)C=C(C)C)[N+](=O)[O-])[N+](=O)[O-] ZINC02040468	mutagen
ZINC02040469	CC[C@H](C)c1cc(cc(c1OC(=O)C=C(C)C)[N+](=O)[O-])[N+](=O)[O-] ZINC02040469	mutagen
ZINC01530395	c1ccc(c(c1)N)S(=O)(=O)[O-] ZINC01530395	mutagen
ZINC06094664	c1cc2ccc3c4cc(ccc4cc5c3c2c(c1)[C@H]6[C@@H]5O6)O ZINC06094664	mutagen
ZINC04098103	C[C@]1(C[C@@H]([C@H]2[C@H]1C[C@H]3[C@@H](CC2=C)OC(=O)C3=C)O)O ZINC04098103	mutagen
ZINC12470632	C/N=C\1/CN(C(=c2cc(ccc2=[NH+]1)Cl)c3ccccc3)O ZINC12470632	mutagen
ZINC03876173	CC[C@@H](c1ccccc1)c2c(=O)c3ccccc3oc2[O-] ZINC03876173	mutagen
ZINC03876174	CC[C@H](c1ccccc1)c2c(=O)c3ccccc3oc2[O-] ZINC03876174	mutagen
ZINC02381586	CCOCn1c(c(c(c1C(F)(F)F)Br)C#N)c2ccc(cc2)Cl ZINC02381586	mutagen
ZINC14684940	Cc1cc(=O)c2c(o1)cc3c(c(cc(c3c2O)O)OC)C ZINC14684940	mutagen
ZINC70667141	c1ccc2c(c1)ccc-3c2Cc4c3c5ccccc5cc4 ZINC70667141	mutagen
ZINC02521500	c1ccc2c(c1)ccc-3c2-c4cccc5c4c3ccc5 ZINC02521500	mutagen
ZINC04098116	CC(=C)C(=O)O[C@@H]1/C=C(\C2=CC(=O)[C@](O2)(C[C@H]3[C@H]1C(=C)C(=O)O3)C)/CO ZINC04098116	mutagen
ZINC01570221	c1ccc2c(c1)ccc3c2-c4ccccc4C3 ZINC01570221	mutagen
ZINC70647084	Cc1cc2c(c(c1)O)C3=C([C@@H](C2)O)C(=O)c4c(ccc(c4C3=O)O)O[C@H]5C[C@H]([C@@H]([C@H](O5)C)O)O ZINC70647084	mutagen
ZINC02558793	c1ccc2c(c1)cc3cccc-4c3c2-c5c4cccc5 ZINC02558793	mutagen
ZINC19796052	C(C[C@@H](C(=O)[O-])[NH3+])CN/C(=N/[N+](=O)[O-])/N ZINC19796052	mutagen
ZINC01576887	c1cc(cc(c1)O)[N+](=O)[O-] ZINC01576887	mutagen
ZINC70667143	c1ccc2c(c1)ccc3c2cc4cccc-5c4c3-c6c5cccc6 ZINC70667143	mutagen
ZINC01570229	c1cc2ccc3ccc4cccc-5c4c3c2c5c1 ZINC01570229	mutagen
ZINC01529614	c1ccc2c(c1)-c3ccccc3C(=O)C2=O ZINC01529614	mutagen
ZINC02521518	c1ccc(cc1)c2ccc(cc2Cl)O ZINC02521518	mutagen
ZINC70647086	CCO[P@@](=S)(COC)OP(=S)(OCC)OCC ZINC70647086	mutagen
ZINC06094678	c1cc2ccc3cc(cc4c3c2c(c1)cc4)O ZINC06094678	mutagen
ZINC70647087	CCO[P@](=S)(COC)OP(=S)(OCC)OCC ZINC70647087	mutagen
ZINC70667144	c1ccc2cc3c4cccc5c4c6c(cccc6c3cc2c1)cc5 ZINC70667144	mutagen
ZINC70647088	Cc1cc2c(c(c1)O)C3=C([C@@H](C2)O)C(=O)c4c(cccc4O[C@H]5C[C@H]([C@@H]([C@H](O5)C)O)O)C3=O ZINC70647088	mutagen
ZINC02168416	c1ccc2c(c1)cc3c4ccccc4c5cccc6c5c3c2cc6 ZINC02168416	mutagen
ZINC70647089	C[C@@H]1[C@H]([C@@H](C[C@@H](O1)c2ccc3cc4c(c(c3c2O)O)C(=O)C[C@]5([C@@H]4C(=O)C[C@](C5)(C)O)O)O)O ZINC70647089	mutagen
ZINC01562132	c1ccc2c(c1)c3cccc4c3c5c2cccc5c6c4cccc6 ZINC01562132	mutagen
ZINC04098127	C[C@@H]1C[C@@H]2[C@H](C[C@]3([C@H]1C[C@@H](O[C@H]3O)O)C)C(=C)C(=O)O2 ZINC04098127	mutagen
ZINC70647090	C[C@@H]1[C@H]([C@@H](C[C@@H](O1)c2ccc3cc4c(c(c3c2O)O)C(=O)C[C@]5([C@H]4C(=O)C[C@](C5)(C)O)O)O)O ZINC70647090	mutagen
ZINC01529526	c1cc2cccc3c2c(c1)C(=O)C3=O ZINC01529526	mutagen
ZINC70647091	CC[C@]1(C[C@@H](c2c(c(c3c(c2O)C(=O)c4c(cccc4O)C3=O)O)[C@H]1C(=O)[O-])O[C@H]5C[C@@H]([C@@H]([C@@H](O5)C)O)[NH+](C)C)O ZINC70647091	mutagen
ZINC70667148	c1ccc2c(c1)cc3c4ccccc4c5cc6ccccc6c7c5c3c2cc7 ZINC70667148	mutagen
ZINC02558792	c1cc2ccc3cc4cccc5c4c6c3c2c(c1)cc6cc5 ZINC02558792	mutagen
ZINC70647092	C[C@@]1(C[C@@H](c2c(cc3c(c2O)C(=O)c4c(ccc(c4C3=O)O)O)[C@H]1C(=O)OC)O)O ZINC70647092	mutagen
ZINC02168369	c1ccc2c(c1)cc3ccc4c5ccccc5cc6c4c3c2cc6 ZINC02168369	mutagen
ZINC70647093	C[C@@]1(C[C@@H](c2c(cc3c(c2O)C(=O)c4c(cccc4O)C3=O)[C@H]1C(=O)OC)O)O ZINC70647093	mutagen
ZINC01562131	c1ccc2c(c1)cc3ccc4cc5ccccc5c6c4c3c2cc6 ZINC01562131	mutagen
ZINC08615561	c1cc(oc1c2nnc(s2)N)[N+](=O)[O-] ZINC08615561	mutagen
ZINC70647094	C[C@@]1(CC(=O)c2c(cc3c(c2O)C(=O)c4c(cccc4O)C3=O)[C@H]1C(=O)OC)O ZINC70647094	mutagen
ZINC05410049	C(C(=O)C=O)OP(=O)([O-])[O-] ZINC05410049	mutagen
ZINC04098136	C/C=C(/COC(=O)C)\C(=O)O[C@@H]1C[C@@]2(C=C[C@@](O2)(/C(=C\[C@@H]3[C@@H]1C(=C)C(=O)O3)/C)O)C ZINC04098136	mutagen
ZINC03869509	C(CP(=O)([O-])[O-])[NH3+] ZINC03869509	mutagen
ZINC70647095	C/C(=C\C(=O)c1c(cc2c(c1O)C(=O)c3c(cccc3O)C2)CC(=O)[O-])/[O-] ZINC70647095	mutagen
ZINC08217248	C[C@@H](CCC(=O)[O-])[C@@H]1CC[C@@H]2[C@@]1([C@H](C[C@@H]3[C@@H]2[C@@H](C[C@H]4[C@@]3(CC[C@H](C4)O)C)O)O)C ZINC08217248	mutagen
ZINC04978561	C1=C[C@@H]([C@@H](C(=C1)Br)O)O ZINC04978561	mutagen
ZINC00001123	c1ccc2cc(ccc2c1)N(CCCl)CCCl ZINC00001123	mutagen
ZINC08217250	C[C@H](CCC(=O)[O-])[C@@H]1CC[C@@H]2[C@@]1([C@H](C[C@@H]3[C@@H]2[C@@H](C[C@H]4[C@@]3(CC[C@H](C4)O)C)O)O)C ZINC08217250	mutagen
ZINC02013188	CC(=C[C@H]1[C@@H](C1(C)C)C(=O)OCc2cccc(c2)Oc3ccccc3)C ZINC02013188	mutagen
ZINC01529266	CCN(CC)C(=S)SSC(=S)N(CC)CC ZINC01529266	mutagen
ZINC70647098	COC(=O)N(c1ccccc1COc2ccn(n2)c3cccc(c3)Cl)OC ZINC70647098	mutagen
ZINC08217253	C[C@@H](CCC(=O)[O-])[C@H]1CC[C@@H]2[C@@]1([C@H](C[C@@H]3[C@@H]2[C@@H](C[C@H]4[C@@]3(CC[C@H](C4)O)C)O)O)C ZINC08217253	mutagen
ZINC04102346	C[C@@H](c1cccc2c1nc3cccc(c3n2)C(=O)[O-])O ZINC04102346	mutagen
ZINC03875807	CC(=O)C[C@@H](c1ccco1)c2c(=O)c3ccccc3oc2[O-] ZINC03875807	mutagen
ZINC04102347	C[C@H](c1cccc2c1nc3cccc(c3n2)C(=O)[O-])O ZINC04102347	mutagen
ZINC03875808	CC(=O)C[C@H](c1ccco1)c2c(=O)c3ccccc3oc2[O-] ZINC03875808	mutagen
ZINC04098146	CC(=C)[C@@]1([C@@H]2[C@H]([C@]3([C@@]4(CO4)[C@H]5[C@@H]([C@]3([C@H]1C(=O)O2)O)O5)C)O)O ZINC04098146	mutagen
ZINC04102350	c1cc(c2c(c1)nc3c(cccc3n2)C(=O)[O-])C(=O)[O-] ZINC04102350	mutagen
ZINC14612152	C[C@@H]1c2c(c(c3cccc(c3c2O)O)O)C[C@H](O1)CC(=O)[O-] ZINC14612152	mutagen
ZINC04098147	CC(=C)[C@]1([C@@H]2[C@H]([C@]3([C@@]4(CO4)[C@H]5[C@@H]([C@]3([C@H]1C(=O)O2)O)O5)C)O)O ZINC04098147	mutagen
ZINC04102351	CC(=O)c1cccc2c1nc3cccc(c3n2)C(=O)[O-] ZINC04102351	mutagen
ZINC70647102	C[C@@H]1c2c(c(c3c(ccc(c3c2O)O)O)O)C[C@H](O1)CC(=O)[O-] ZINC70647102	mutagen
ZINC03875735	c1cc(ccc1NO)N=O ZINC03875735	mutagen
ZINC19168901	C[C@@](Cc1ccc(c(c1)O)O)(C(=O)[O-])[NH2+]N ZINC19168901	mutagen
ZINC03860960	Cc1ccccc1/N=N/c2ccc(c(c2)C)N ZINC03860960	mutagen
ZINC03875842	CC1=C(C(=O)C[C@@H]1OC(=O)[C@@H]2[C@H](C2(C)C)/C=C(\C)/C(=O)OC)C/C=C\C=C ZINC03875842	mutagen
ZINC04098158	C[C@H]1[C@@H]2C=CC(=O)[C@]2([C@H]([C@H]3[C@@H](C1=O)OC(=O)C3=C)OC(=O)C=C(C)C)C ZINC04098158	mutagen
ZINC19168887	C[C@](Cc1ccc(c(c1)O)O)(C(=O)[O-])[NH2+]N ZINC19168887	mutagen
ZINC04099202	c1ccc2c(c1)c(=O)c3cc(ccc3[nH]2)N ZINC04099202	mutagen
ZINC05319251	COc1cc(ccc1c2[nH]c3cnccc3[nH+]2)[S@@](=O)C ZINC05319251	mutagen
ZINC05319254	COc1cc(ccc1c2[nH]c3cnccc3[nH+]2)[S@](=O)C ZINC05319254	mutagen
ZINC03875545	CC(=O)C[C@@H](c1ccc(cc1)Cl)c2c(=O)c3ccccc3oc2[O-] ZINC03875545	mutagen
ZINC03875546	CC(=O)C[C@H](c1ccc(cc1)Cl)c2c(=O)c3ccccc3oc2[O-] ZINC03875546	mutagen
ZINC03860850	C(C(=O)Cl)Cl ZINC03860850	mutagen
ZINC03875543	CC(=O)C[C@@H](c1ccccc1)c2c(c3ccccc3oc2=O)[O-] ZINC03875543	mutagen
ZINC12500925	C[C@@H](Cc1ccccc1)[NH2+]CCn2cnc3c2c(=O)n(c(=O)n3C)C ZINC12500925	mutagen
ZINC03875850	c1ccc2c(c1)C(=O)c3cccc(c3C2=O)O ZINC03875850	mutagen
ZINC04654748	CCC(=O)CC(=O)c1c(cc2c(c1[O-])C(=O)c3c(cccc3O)C2=O)CC(=O)OC ZINC04654748	mutagen
ZINC32098892	C[C@@H]1C[NH2+]1 ZINC32098892	mutagen
ZINC18060741	c1ccc(cc1)/N=N/c2ccc(cc2)N ZINC18060741	mutagen
ZINC38141396	[H]/N=C\1/[C@@H](C(=O)C2=C(C1=O)[C@H]([C@@]3(N2C[C@H]4[C@@H]3N4)OC)COC(=O)N)C ZINC38141396	mutagen
ZINC00403086	Cn1cnc(=[NH2+])c2c1nc[nH]2 ZINC00403086	mutagen
ZINC13548423	C1=C[C@@H]2[C@@H](O2)C=C1 ZINC13548423	mutagen
ZINC02558051	CCOc1ccc(cc1)C(C)(C)COCc2cccc(c2)Oc3ccccc3 ZINC02558051	mutagen
ZINC70647116	CN1CCc2cc(c(c3c2[C@@H]1Cc4ccc(c(c4)Oc5ccc6c(c5)-c7c8c(cc(c7OC)O3)CCN([C@H]8C6)C)OC)OC)OC ZINC70647116	mutagen
ZINC05955803	CC[S@](=O)C[C@@H](C)SP(=O)(OC)OC ZINC05955803	mutagen
ZINC13110453	c1ccc(cc1)N/C(=N/C(=O)c2c(nc(c(n2)Cl)N)N)/N ZINC13110453	mutagen
ZINC03860669	C[n+]1c2ccccc2nc3c1cccc3 ZINC03860669	mutagen
ZINC00900859	CNc1ccccc1c2cc3c(cc2CO)OCO3 ZINC00900859	mutagen
ZINC00900861	c1ccc2c(c1)c3cc4c(cc3cn2)OCO4 ZINC00900861	mutagen
ZINC04098204	c1cc2c(c3c1c4c(nc3)-c5cc6c(cc5C[C@H]4O)OCO6)OCO2 ZINC04098204	mutagen
ZINC04098205	C=C[C@]12C[C@@H]([C@@H]3[C@@H]([C@H]1C(=C)C(=O)OC2)OC(=O)C3=C)OC(=O)C(=C)CO ZINC04098205	mutagen
ZINC00900876	COc1cc2c[n+]3c4c(cccc4c2cc1OC)CC3 ZINC00900876	mutagen
ZINC05955812	CC[S@](=O)C[C@H](C)SP(=O)(OC)OC ZINC05955812	mutagen
ZINC70647122	CC(=O)Cc1c[nH+]cn1[C@H]2[C@@H]([C@@H]([C@H](O2)CO)O)O ZINC70647122	mutagen
ZINC00011481	Cc1c(nc[nH]1)CN2CCc3c(c4cccc(c4n3C)F)C2=O ZINC00011481	mutagen
ZINC03874498	CC1(C(=O)N(C(=O)N1)c2ccc(c(c2)C(F)(F)F)[N+](=O)[O-])C ZINC03874498	mutagen
ZINC04098210	C=C[C@]12C[C@@H]([C@@H]3[C@@H]([C@H]1C(=C)C(=O)OC2)OC(=O)C3=C)O ZINC04098210	mutagen
ZINC04098212	C=C[C@]12C[C@H]3[C@H]([C@@H]([C@H]1C(=C)C(=O)OC2)O)C(=C)C(=O)O3 ZINC04098212	mutagen
ZINC00900892	CN1c2c(ccc3c2cc4c(c3)OCO4)-c5ccc6c(c5[C@@H]1CCO)OCO6 ZINC00900892	mutagen
ZINC00900890	CN1c2c(ccc3c2cc4c(c3)OCO4)-c5ccc6c(c5[C@H]1CCO)OCO6 ZINC00900890	mutagen
ZINC00900898	CO[C@@H]1Cc2c(c3cc4c(cc3cn2)OCO4)C=C1 ZINC00900898	mutagen
ZINC01846592	Cc1c2ccncc2c(c3c1[nH]c4c3cccc4)C ZINC01846592	mutagen
ZINC17953024	CC(C)/[NH+]=c\1/cc-2n(c3ccccc3nc2cc1Nc4ccc(cc4)Cl)c5ccc(cc5)Cl ZINC17953024	mutagen
ZINC00900896	CO[C@H]1Cc2c(c3cc4c(cc3cn2)OCO4)C=C1 ZINC00900896	mutagen
ZINC00900904	CC(=O)C[C@@H]1c2c(ccc(c2OC)OC)-c3ccc4cc5c(cc4c3N1C)OCO5 ZINC00900904	mutagen
ZINC00900902	CC(=O)C[C@H]1c2c(ccc(c2OC)OC)-c3ccc4cc5c(cc4c3N1C)OCO5 ZINC00900902	mutagen
ZINC00900914	CC(=O)C[C@@H]1c2c(ccc3c2OCO3)-c4ccc5cc6c(cc5c4N1C)OCO6 ZINC00900914	mutagen
ZINC03981799	CCCCc1c(c2ccccc2o1)C(=O)c3cc(c(c(c3)I)O)I ZINC03981799	mutagen
ZINC00900910	CC(=O)C[C@H]1c2c(ccc3c2OCO3)-c4ccc5cc6c(cc5c4N1C)OCO6 ZINC00900910	mutagen
ZINC28404175	CC1=C([C@@H](C(=C(N1)C)[N+](=O)[O-])c2ccccc2C(F)(F)F)C(=O)OC ZINC28404175	mutagen
ZINC00898732	C[n+]1cc2cc(c(cc2c3c1c4cc5c(cc4cc3)OCO5)OC)OC ZINC00898732	mutagen
ZINC70647131	CC[C@]1(C[C@@H](c2c(c(c3c(c2O)C(=O)c4c(cccc4O)C3=O)O)[C@H]1C(=O)OC)O[C@H]5C[C@@H]([C@@H]([C@@H](O5)C)O)[NH+](C)C)O ZINC70647131	mutagen
ZINC01532230	CSC[C@@H](C(=O)NCC(=O)[O-])NC(=O)CC[C@@H](C(=O)[O-])[NH3+] ZINC01532230	mutagen
ZINC00403217	c1c(c(cc(c1Cl)N)Cl)c2cc(c(cc2Cl)N)Cl ZINC00403217	mutagen
ZINC02038084	C/C(=[NH+]/P(=S)(Oc1ccc(cc1)Cl)Oc2ccc(cc2)Cl)/N ZINC02038084	mutagen
ZINC70647133	Cc1cc2c(c(c1)O)C3=C([C@@H](C2)O)C(=O)c4c(cccc4O)C3=O ZINC70647133	mutagen
ZINC04098231	C/C/1=C/[C@@H]2[C@@H]([C@@H](C[C@@]3([C@H](C[C@]1(O3)O)O)C)OC(=O)C(=C)C)C(=C)C(=O)O2 ZINC04098231	mutagen
ZINC04098232	C[n+]1ccc2cc(c(cc2c1Cc3ccc(cc3)Oc4cc(ccc4OC)Cc5c6cc(c(cc6cc[n+]5C)OC)OC)OC)OC ZINC04098232	mutagen
ZINC00900926	Cn1c2c(ccc3c2cc4c(c3)OCO4)c5ccc6c(c5c1=O)OCO6 ZINC00900926	mutagen
ZINC00900931	Cn1c2c(ccc3c2cc(c(c3)OC)OC)c4ccc(c(c4c1=O)OC)OC ZINC00900931	mutagen
ZINC04804311	c1cc2cc3c(c(c2c(c1)O)O)C(=O)CCC3 ZINC04804311	mutagen
ZINC00900932	Cn1c2c(ccc3c2cc4c(c3)OCO4)c5ccc(c(c5c1=O)OC)OC ZINC00900932	mutagen
ZINC03870024	C([C@@H](C(=O)[O-])[NH3+])O/C(=C/[N+]#N)/O ZINC03870024	mutagen
ZINC03860431	c1cc(c(cc1[N+](=O)[O-])[N+](=O)[O-])NN ZINC03860431	mutagen
ZINC00900935	COc1ccc2c3ccc4cc5c(cc4c3ncc2c1OC)OCO5 ZINC00900935	mutagen
ZINC01532498	C[n+]1cc2c(c3c1c4cc(c(cc4cc3)OC)OC)c(cc(c2OC)OC)OC ZINC01532498	mutagen
ZINC01532499	C[n+]1cc2c(c3c1c4cc5c(cc4cc3)OCO5)c(cc(c2OC)OC)OC ZINC01532499	mutagen
ZINC01532500	C[n+]1cc2c(c3c1c4cc(c(cc4cc3)OC)OC)c(cc5c2OCO5)OC ZINC01532500	mutagen
ZINC04098244	C[C@H]1CC[C@]2([C@H](C1=C)CC=C([C@@]2(C=O)O)C=O)C ZINC04098244	mutagen
ZINC17263524	C([N+](=O)[O-])(Cl)(Cl)Cl ZINC17263524	mutagen
ZINC00900951	COc1cc2c3cccc4c3n(c(=O)c2cc1OC)CC4 ZINC00900951	mutagen
ZINC04098248	CC(=O)O[C@@H]1C=C([C@@]([C@@]2([C@@H]1C(CCC2)(C)C)C)(C=O)O)C=O ZINC04098248	mutagen
ZINC13818943	CNC(=O)c1cnn(c1)c2nc(c3c(n2)n(cn3)[C@H]4[C@@H]([C@@H]([C@H](O4)CO)O)O)N ZINC13818943	mutagen
ZINC01532502	COC(=O)c1nnc(o1)NCCC=C ZINC01532502	mutagen
ZINC01532504	C1(=NC(=O)N[C@@]1(C(=O)[O-])O)NC(=O)N ZINC01532504	mutagen
ZINC04098978	CCC(CC)Nc1c(cc(c(c1[N+](=O)[O-])C)C)[N+](=O)[O-] ZINC04098978	mutagen
ZINC01532503	C1(=NC(=O)N[C@]1(C(=O)[O-])O)NC(=O)N ZINC01532503	mutagen
ZINC00900985	c1cc2c3c(c1)c4cc5c(cc4c(=O)n3CC2)OCO5 ZINC00900985	mutagen
ZINC04084049	CC1=C(C(=O)C[C@H]1OC(=O)[C@@H]2[C@@H](C2(C)C)C=C(C)C)CC=C ZINC04084049	mutagen
ZINC00608263	c1cc(ccc1CN(CCO)C(=O)C(Cl)Cl)Oc2ccc(cc2)[N+](=O)[O-] ZINC00608263	mutagen
ZINC05116093	Cc1c(ccnc1C[S@@](=O)c2[nH]c3cc4c(cc3n2)C(C(=O)C4(C)C)(C)C)OC ZINC05116093	mutagen
ZINC05227717	C/C=C/C(=O)C ZINC05227717	mutagen
ZINC05573462	CCN(c1ccccc1)C(=O)c2c(=O)c3c(cccc3Cl)n(c2[O-])C ZINC05573462	mutagen
ZINC00898819	Cc1cc2c(c(c1)O)c(c(c(c2C(C)C)O)O)C=O ZINC00898819	mutagen
ZINC05116096	Cc1c(ccnc1C[S@](=O)c2[nH]c3cc4c(cc3n2)C(C(=O)C4(C)C)(C)C)OC ZINC05116096	mutagen
ZINC03973984	C[NH+]1CCN(CC1)c2nc3ccccc3c(n2)C4=C(C(=O)NC4=O)c5c[nH]c6c5cccc6 ZINC03973984	mutagen
ZINC01618541	CC1=C2[C@H]([C@](C=C2C(=O)[C@](C13CC3)(C)O)(C)CO)O ZINC01618541	mutagen
ZINC00967542	Cc1ccc(cc-2c(ccc12)C=O)C(=C)C ZINC00967542	mutagen
ZINC04098285	CC1(C[C@H]2C=C([C@]34C[C@@]3([C@H]2C1)C(=O)O[C@@H]4O)C=O)C ZINC04098285	mutagen
ZINC04098286	CC1(C[C@H]2C=C([C@]34C[C@@]3([C@H]2C1)C(=O)O[C@H]4O)C=O)C ZINC04098286	mutagen
ZINC04098290	C[C@H]1[C@@H](CCC2=CC(=O)[C@]3([C@@H]([C@]12C)O3)C(=C)CO)O ZINC04098290	mutagen
ZINC11592975	c1[nH+]c(nc(=O)n1[C@H]2[C@H]([C@@H]([C@H](O2)CO)O)O)N ZINC11592975	mutagen
ZINC04261808	c1ccc(c(c1)[N+](=O)[O-])[N+](=O)[O-] ZINC04261808	mutagen
ZINC04098302	Cc1c(=O)cc2c3c1oc4cc(c5c(c4c3cc(o2)c6ccccc6)O[C@@H](CC5)c7ccccc7)OC ZINC04098302	mutagen
ZINC04098309	CC1=C[C@@H]2[C@](C[C@@H]1OC(=O)CC(C)C)([C@]3([C@@H]([C@H]([C@H]([C@]34CO4)O2)O)OC(=O)C)C)COC(=O)C ZINC04098309	mutagen
ZINC17835656	COc1cc(ccc1c2[nH]c3cccnc3n2)[S@@](=O)C ZINC17835656	mutagen
ZINC22448983	C[NH+]1CCN(CC1)CCCOc2cc3c(cc2OC)c(c(cn3)C#N)Nc4cc(c(cc4Cl)Cl)OC ZINC22448983	mutagen
ZINC04215426	c1ccc2c(c1)c(=O)n(c(=O)[nH]2)CCC[NH+]3CCN(CC3)c4cccc(c4)Cl ZINC04215426	mutagen
ZINC05160364	CC(=O)N[C@@H](CSCC[C@@H](C(=O)[O-])[NH3+])C(=O)[O-] ZINC05160364	mutagen
ZINC04098336	CC(C)CC(=O)OCC1=CO[C@H]([C@H]2[C@@H]1C[C@@H]([C@]23CO3)OC(=O)C)OC(=O)CC(C)C ZINC04098336	mutagen
ZINC04098337	C[C@H]1CC[C@@H]([C@@H]1C=O)C(=C)C=O ZINC04098337	mutagen
ZINC00898293	CC(C)(C=C)c1cc2cc3c(cc2oc1=O)O[C@@H](C3)C(C)(C)O ZINC00898293	mutagen
ZINC01540301	c1cc(c(cc1[N+](=O)[O-])[N+](=O)[O-])Cl ZINC01540301	mutagen
ZINC00997143	c1ccc2c(c1)c(c[nH]2)C/C=[N+](\O)/[O-] ZINC00997143	mutagen
ZINC04098342	C[C@H]1CC[C@H]2[C@@H]1COC(=O)[C@H]2C ZINC04098342	mutagen
ZINC03978794	Cc1cc2c(c(c1)O)C(=O)c3c(cc(cc3O)OC)C2=O ZINC03978794	mutagen
ZINC30729381	C[C@@H]([C@@H]([C@H]1C[NH+]=C2[C@@](N1)(C(=O)N=C(N2)[NH-])O)O)O ZINC30729381	mutagen
ZINC01596369	c1cc(ccc1CCc2ccc(cc2)[N+](=O)[O-])[N+](=O)[O-] ZINC01596369	mutagen
ZINC06845076	CC1=C(C(CCC1)(C)C)/C=C/C(=C/C=C/C(=C/C=C/C=C(/C=C/C=C(/C=C/C2=C(CCCC2(C)C)C)\C)\C)/C)/C ZINC06845076	mutagen
ZINC04098355	CC(C)CC(=O)O[C@H]1C=C2[C@@H]([C@@]13CO3)[C@@H](OC=C2COC(=O)C)OC(=O)CC(C)C ZINC04098355	mutagen
ZINC13521046	CCN(CC)C(=O)/C(=C(\C)/OP(=O)(OC)OC)/Cl ZINC13521046	mutagen
ZINC01506908	c1cc(c(cc1C[C@H](C(=O)[O-])[NH3+])O)O ZINC01506908	mutagen
ZINC00391181	Cc1cc(ccc1N)OC ZINC00391181	mutagen
ZINC04215454	c1nc2c(n1[C@H]3[C@@H]([C@@H]([C@H](O3)CO)O)O)NC=[NH+]C[C@H]2O ZINC04215454	mutagen
ZINC04098373	C/C=C\CC1=C([C@H](CC1=O)OC(=O)[C@@H]2[C@H](C2(C)C)/C=C(\C)/C(=O)OC)C ZINC04098373	mutagen
ZINC00391311	c1ccc2c(c1)cc3ccccc3c2C(=O)[O-] ZINC00391311	mutagen
ZINC04649471	c1ccc(cc1)[C@H]2[C@@H](Cc3ccccc3O2)O ZINC04649471	mutagen
ZINC01694994	c1ccc2c(c1)c3ccc(cc3oc2=O)N ZINC01694994	mutagen
ZINC01694995	c1ccc2c(c1)c3ccc(cc3oc2=O)NC(=O)C(F)(F)F ZINC01694995	mutagen
ZINC01694996	CC(=O)Nc1ccc2c3ccccc3c(=O)oc2c1 ZINC01694996	mutagen
ZINC00001484	Cc1cn(c(=O)[nH]c1=O)[C@@H]2[C@@H]([C@H]([C@@H](O2)CO)O)F ZINC00001484	mutagen
ZINC00057291	C[C@@H](CCNc1c2c([nH]cn2)ncn1)CO ZINC00057291	mutagen
ZINC04098398	CC(=C)[C@@H]1[C@@H](C=C[C@@H](C1=C)O)O ZINC04098398	mutagen
ZINC03861518	c1cc(c2c(c1N)C(=O)c3c(ccc(c3C2=O)N)N)N ZINC03861518	mutagen
ZINC00004996	C[n+]1cc2c(ccc(c2O)OC)c3c1c4cc5c(cc4cc3)OCO5 ZINC00004996	mutagen
ZINC00391992	Cn1c2c(nc1[O-])n(c(=O)n(c2=O)C)C ZINC00391992	mutagen
ZINC04098417	CC(C)C[C@@H](c1c(c(c(c(c1O)C(=O)C)O)CC=C(C)C)O)c2c(c(c(c(c2O)C(=O)C)OC)CC=C(C)C)O ZINC04098417	mutagen
ZINC00968192	c1ccc(cc1)C[C@@H]2c3ccccc3CC[NH2+]2 ZINC00968192	mutagen
ZINC00392595	Cn1c2c(n(c1=O)C)n(c(=O)n(c2=O)C)C ZINC00392595	mutagen
ZINC00968191	c1ccc(cc1)C[C@H]2c3ccccc3CC[NH2+]2 ZINC00968191	mutagen
ZINC06118279	c1ccc2c(c1)ccc3c2O3 ZINC06118279	mutagen
ZINC04098436	C[C@H]1Cc2cc3cc(cc(c3c(c2[C@H](O1)C)O)OC)OC ZINC04098436	mutagen
ZINC06567315	c1cc2c(=O)c3c(cc(cc3oc2c(c1)O)O)O ZINC06567315	mutagen
ZINC31622277	c1ccc2c(c1)OC[C@H](O2)C[NH+]=C(N)N ZINC31622277	mutagen
ZINC31622279	c1ccc2c(c1)OC[C@@H](O2)C[NH+]=C(N)N ZINC31622279	mutagen
ZINC01704331	c1ccc2c(c1)C(=O)N(C2=O)Cc3ccc(cc3)[N+](=O)[O-] ZINC01704331	mutagen
ZINC00899613	CC1(C=Cc2cc(c3ccccc3c2O1)OC)C ZINC00899613	mutagen
ZINC04654887	c1cc(c(cc1CC[NH3+])O)OS(=O)(=O)[O-] ZINC04654887	mutagen
ZINC04654886	c1cc(c(cc1CC[NH3+])OS(=O)(=O)[O-])O ZINC04654886	mutagen
ZINC04654885	c1ccc(c(c1)[N+]#N)S(=O)(=O)[O-] ZINC04654885	mutagen
ZINC03933046	c1cc2c(cccn2)c(c1)n3c(c(cn3)C(=O)N=C(N)N)C4CC4 ZINC03933046	mutagen
ZINC33650031	Cc1c(c2cc(ccc2n1C(=O)c3ccc(cc3)Cl)OC)CC(=O)N[C@@H](C=O)[C@H]([C@@H]([C@@H](CO)O)O)O ZINC33650031	mutagen
ZINC01487602	C1[C@H](O1)CCl ZINC01487602	mutagen
ZINC05160449	CC(=O)N[C@H](CSCC[C@@H](C(=O)[O-])[NH3+])C(=O)[O-] ZINC05160449	mutagen
ZINC18060741	c1ccc(cc1)N=Nc2ccc(cc2)N ZINC18060741	mutagen
ZINC02040981	CN(C)c1ccc(cc1)N=NS(=O)(=O)[O-] ZINC02040981	mutagen
ZINC04492895	C/C(=C\CNc1c2c([nH]cn2)ncn1)/CO ZINC04492895	mutagen
ZINC04098465	CC(=CCC/C(=C/COc1cc2cc3c(c(c2c(c1)O)O)C(=O)C[C@@](C3)(C)O)/C)C ZINC04098465	mutagen
ZINC04098466	CC(=CCC/C(=C/COc1cc2cc3c(c(c2c(c1)O)O)C(=O)C[C@](C3)(C)O)/C)C ZINC04098466	mutagen
ZINC01482167	Cn1c(cnc1COC(=O)N)[N+](=O)[O-] ZINC01482167	mutagen
ZINC00901466	c1ccc(cc1)NO ZINC00901466	mutagen
ZINC04215520	c1ccc2c(c1)[nH]c(=O)n2CCC[NH+]3CCC(CC3)C(=O)c4ccc(cc4)F ZINC04215520	mutagen
ZINC01482080	c1cc(ccc1C(=O)[O-])S(=O)(=O)N(Cl)Cl ZINC01482080	mutagen
ZINC06036327	C[C@H](CCCC(C)(C)O)[C@H]1CC[C@@H]2[C@@]1(CC[C@H]3[C@H]2[C@@H](C=C4[C@@]3(CC[C@@H](C4)O)C)O)C ZINC06036327	mutagen
ZINC01482032	c1ccc2c(c1)c3ccccc3s2 ZINC01482032	mutagen
ZINC70647154	CC(C)C[NH+](C[C@@H](Cc1[nH]c2c(n1)n(c(=O)n(c2=O)C)C)OC(=O)c3ccccc3)CC(C)C ZINC70647154	mutagen
ZINC70647155	CC(C)C[NH+](C[C@H](Cc1[nH]c2c(n1)n(c(=O)n(c2=O)C)C)OC(=O)c3ccccc3)CC(C)C ZINC70647155	mutagen
ZINC01481981	Cc1ncc(n1CCOC(=O)N)[N+](=O)[O-] ZINC01481981	mutagen
ZINC08579890	c1ccc2c(c1)c(=O)cc[nH]2 ZINC08579890	mutagen
ZINC00314951	COc1c2ccc(=O)oc2c(c3c1cco3)OC ZINC00314951	mutagen
ZINC12495185	CC(C)CCC[C@@H](C)[C@H]1CC[C@H]2[C@@]1(CC[C@H]3[C@@H]2[C@H](C=C4[C@@]3(CC[C@@H](C4)O)C)O)C ZINC12495185	mutagen
ZINC04099034	C[NH+]1CCN(CC1)c2cc3c(cc2F)c(=O)c(cn3c4ccc(cc4)F)C(=O)[O-] ZINC04099034	mutagen
ZINC03876016	c1ccc2c(c1)ccc3c2cc4c5ccccc5ccc4n3 ZINC03876016	mutagen
ZINC03979155	CC[C@@]1(c2cc-3n(c(=O)c2COC1=O)Cc4c3nc5ccc(cc5c4)O)O ZINC03979155	mutagen
ZINC01481754	CC1(CCCCC1)COc2ccc(cc2)C[C@H]3C(=O)NC(=O)S3 ZINC01481754	mutagen
ZINC03876019	c1ccc2c(c1)ccc3c2nc4ccccc4c3 ZINC03876019	mutagen
ZINC03876020	c1ccc2c(c1)ccc3c2cc4ccc5ccccc5c4n3 ZINC03876020	mutagen
ZINC13544703	c1cc(ccc1C(=[NH2+])N)N/N=N\c2ccc(cc2)C(=[NH2+])N ZINC13544703	mutagen
ZINC04099037	Cc1c2c(cc(c1C(=O)[O-])O)C(=O)c3c(c(c(c(c3O)O)[C@@H]4[C@@H]([C@H]([C@@H]([C@H](O4)CO)O)O)O)O)C2=O ZINC04099037	mutagen
ZINC11616912	Cc1c(nc([nH]1)c2ccccc2)CC#N ZINC11616912	mutagen
ZINC04217631	Cc1[nH]c(cn1)c2csc(n2)N=C(N)N ZINC04217631	mutagen
ZINC06717973	Cc1cc([nH]c1/C=c/2\c(c/c(=C\3/C=c4ccccc4=[NH+]3)/[nH]2)OC)C ZINC06717973	mutagen
ZINC00895447	c1ccc(cc1)Cc2c3nc(c(n3cc(n2)c4ccc(cc4)O)[O-])Cc5ccc(cc5)O ZINC00895447	mutagen
ZINC04098514	C[C@H]1[C@@H]([C@H]([C@H]([C@@H](O1)Oc2c(cc(c3c2oc(c(c3=O)O)c4ccc(c(c4)O)O)O)O)O)O)O ZINC04098514	mutagen
ZINC04098515	c1cc(c(cc1c2c(c(=O)c3c(cc(c(c3o2)O[C@H]4[C@@H]([C@H]([C@@H]([C@H](O4)CO)O)O)O)O)O)O)O)O ZINC04098515	mutagen
ZINC01570220	c1ccc2cc-3c(cc2c1)Cc4c3cccc4 ZINC01570220	mutagen
ZINC06037846	C[C@H]1C[NH2+]1 ZINC06037846	mutagen
ZINC06536276	c1cc(ccc1c2c(c(=O)c3c(cc(c(c3o2)O)O)O)O)O ZINC06536276	mutagen
ZINC15265484	C(C[S@@](=O)[O-])/[NH+]=C(/N)\NP(=O)([O-])[O-] ZINC15265484	mutagen
ZINC12360009	CC(C)(c1ccc(cc1)OC[C@H]2CO2)c3ccc(cc3)OC[C@@H]4CO4 ZINC12360009	mutagen
ZINC04098527	COc1cc(c2c(c1)oc3ccc(cc3c2=O)O)O ZINC04098527	mutagen
ZINC04098528	COc1c(ccc2c1oc3cc(c(c(c3c2=O)O)[C@H]4[C@@H]([C@H]([C@@H]([C@H](O4)CO)O)O)O)O)O ZINC04098528	mutagen
ZINC00002303	c1ccc2c(c1)nc(n2Cc3ccc(cc3)F)NC4CC[NH2+]CC4 ZINC00002303	mutagen
ZINC03872305	COC(=O)NC(=S)Nc1ccccc1NC(=S)NC(=O)OC ZINC03872305	mutagen
ZINC04098535	c1c2c(cc(c1O)O)oc3cc(c(c(c3c2=O)O)[C@H]4[C@@H]([C@H]([C@@H]([C@H](O4)CO)O)O)O)O ZINC04098535	mutagen
ZINC02021429	c1c2c(nc(n1)N)n(cn2)COCCO ZINC02021429	mutagen
ZINC00157489	c1ccc2c(c1)cc3ccccc3c2[N+](=O)[O-] ZINC00157489	mutagen
ZINC02568036	c1cc(ccc1c2ccc(o2)/C=N/N3CC(=O)NC3=O)[N+](=O)[O-] ZINC02568036	mutagen
ZINC04098544	c1cc(c2c(=O)c3c(cc(cc3oc2c1O)O)O)O[C@H]4[C@@H]([C@H]([C@@H]([C@H](O4)CO)O)O)O ZINC04098544	mutagen
ZINC04098545	C[C@@]1(CO1)[C@H]2Cc3c(cc(c4c3oc5c(c4=O)cccc5O)OC)O2 ZINC04098545	mutagen
ZINC01713761	c1ccc(cc1)CNC(=O)CCNNC(=O)c2ccncc2 ZINC01713761	mutagen
ZINC04098548	COc1cc(c2c(c1)oc3c(ccc(c3c2=O)O[C@H]4[C@@H]([C@H]([C@@H]([C@H](O4)CO)O)O)O)O)O ZINC04098548	mutagen
ZINC00001436	CN\1CC(=N/C1=N\C(=O)Nc2cccc(c2)Cl)[O-] ZINC00001436	mutagen
ZINC04098550	c1c(cc2c(c1O)c(=O)c3cc(c(cc3o2)O[C@H]4[C@@H]([C@H]([C@@H]([C@H](O4)CO)O)O)O)O)O ZINC04098550	mutagen
ZINC01529865	CC(=O)N[C@@H](CCC(=O)OP(=O)([O-])[O-])C(=O)[O-] ZINC01529865	mutagen
ZINC12503197	Cn1c2ccccc2c(n1)C(=O)NC3C[C@H]4CCC[C@@H](C3)[NH+]4C ZINC12503197	mutagen
ZINC03979156	Cc1ncc(c(n1)N)CNC(=O)N(CCCl)N=O ZINC03979156	mutagen
ZINC56898757	c1cc2c(c[nH]c2c(c1)C(=O)N3CCN(CC3)CCc4ccc(cc4)F)C#N ZINC56898757	mutagen
ZINC00157526	c1ccc(c(c1)N)O ZINC00157526	mutagen
ZINC19300079	CN1CN(C(=S)SC1)C ZINC19300079	mutagen
ZINC00157527	c1cc(cc(c1)O)N ZINC00157527	mutagen
ZINC05975205	c1nc2c(n1[C@H]3C[C@@H]([C@H](O3)CO)O)NC=[NH+]C[C@H]2O ZINC05975205	mutagen
ZINC05315724	CCCN(CCC)c1c(cc(c(c1[N+](=O)[O-])N)C(F)(F)F)[N+](=O)[O-] ZINC05315724	mutagen
ZINC04933972	C[C@@H]1[C@@H]([C@@H]([C@@H]([C@@H](O1)O[C@@H]2c3c(cc4c(c3O)C(=O)c5c(cc(cc5O)OC)C4=O)C(=O)[C@@]([C@@H]2OC)(C)O)OC)O)O ZINC04933972	mutagen
ZINC04933973	C[C@H]1[C@@H]([C@@H]([C@@H]([C@@H](O1)O[C@@H]2c3c(cc4c(c3O)C(=O)c5c(cc(cc5O)OC)C4=O)C(=O)[C@@]([C@@H]2OC)(C)O)OC)O)O ZINC04933973	mutagen
ZINC38178745	[H]/N=C(\N)/N/N=C\1/C=C2[C@H](C[N+](=C2C=C1O)C)[O-] ZINC38178745	mutagen
ZINC04933974	C[C@@H]1[C@H]([C@@H]([C@@H]([C@@H](O1)O[C@@H]2c3c(cc4c(c3O)C(=O)c5c(cc(cc5O)OC)C4=O)C(=O)[C@@]([C@@H]2OC)(C)O)OC)O)O ZINC04933974	mutagen
ZINC04933975	C[C@H]1[C@H]([C@@H]([C@@H]([C@@H](O1)O[C@@H]2c3c(cc4c(c3O)C(=O)c5c(cc(cc5O)OC)C4=O)C(=O)[C@@]([C@@H]2OC)(C)O)OC)O)O ZINC04933975	mutagen
ZINC38212370	[H]/N=C(\N)/N/N=C\1/C=C2[C@@H](C[N+](=C2C=C1O)C)[O-] ZINC38212370	mutagen
ZINC05784353	c1cc(c(c(c1)Cl)N/C(=N/C(=O)N)/[NH-])Cl ZINC05784353	mutagen
ZINC12414057	CN(C)c1ccc2c(c1)sc-3cc(=[N+](C)C)ccc3n2 ZINC12414057	mutagen
ZINC56898772	CN1CCc2cc(c3cc2[C@@H]1Cc4ccc(cc4)Oc5c6c(cc(c5OC)OC)CC[N+]([C@@H]6Cc7ccc(c(c7)O3)OC)(C)C)OC ZINC56898772	mutagen
ZINC00000400	c1ccc(cc1)C2=C(c3ccc(cc3C2=O)Br)[O-] ZINC00000400	mutagen
ZINC12495273	c1ccc2c(c1)nc-3c(=O)[nH]c(=O)nc3n2C[C@H]([C@H]([C@@H](CO)O)O)O ZINC12495273	mutagen
ZINC08383183	C(=O)(N)OP(=O)([O-])[O-] ZINC08383183	mutagen
ZINC00157566	Cc1ccc(cc1[N+](=O)[O-])N ZINC00157566	mutagen
ZINC13366491	COc1c(ccc2c1cc3ccccc3c2)O ZINC13366491	mutagen
ZINC00157569	c1cc(c(cc1Cl)Cl)N ZINC00157569	mutagen
ZINC17968619	C[C@@H]1Cc2cc3c(c(c2-c4c(cc5c(c4OC)OCO5)C[C@@H]1C)OC)OCO3 ZINC17968619	mutagen
ZINC18178475	C([C@H]([C@H](CO[N+](=O)[O-])O[N+](=O)[O-])O[N+](=O)[O-])O[N+](=O)[O-] ZINC18178475	mutagen
ZINC13282307	Cn1c2ccc3c(c2nc1N)cccn3 ZINC13282307	mutagen
ZINC05430812	CC(=CCc1c(cc2c(c1O)c(=O)c3c(o2)cc(c(c3CC=C(C)C)OC)O)O)C ZINC05430812	mutagen
ZINC00396096	C[C@@H](COC(C)(C)C)O ZINC00396096	mutagen
ZINC06507052	Cn1c2c(c(=O)n(c1=O)C)n(cn2)C[C@H](C[NH+](C)CCO)O ZINC06507052	mutagen
ZINC00899097	c1cc2c(cc1O)oc-3c2COc4c3ccc(c4)O ZINC00899097	mutagen
ZINC00396097	C[C@H](COC(C)(C)C)O ZINC00396097	mutagen
ZINC00396099	C[C@@H]1C[C@@H](O[C@@H](O1)C)OC(=O)C ZINC00396099	mutagen
ZINC03875896	CCNC(=O)Nc1ncc(s1)[N+](=O)[O-] ZINC03875896	mutagen
ZINC56898798	Cc1c(c2cc(ccc2n1C(=O)c3ccc(cc3)Cl)OC)CC(=O)N[C@H](C=O)[C@H]([C@@H]([C@@H](CO)O)O)O ZINC56898798	mutagen
ZINC14880028	Cc1c(cc(cc1[N+](=O)[O-])[N+](=O)[O-])[N+](=O)[O-] ZINC14880028	mutagen
ZINC12495314	C[NH2+]C[C@@H](c1ccc(c(c1)O)OS(=O)(=O)[O-])O ZINC12495314	mutagen
ZINC02040462	Cc1cc2c(c(c1)O)C(=O)c3c(cccc3O)C2 ZINC02040462	mutagen
ZINC00899113	COc1cc2ccc3cc(c(c4c3c2c(c1)OC4)OC)O ZINC00899113	mutagen
ZINC56898804	Cn1c2c(nc1N(C)C[C@@H](c3ccc(cc3)O)O)n(c(=O)n(c2=O)C)C ZINC56898804	mutagen
ZINC35822518	CN(CC#C)c1c(cnn1c2c(c3n(n2)CCCC3)Cl)C#N ZINC35822518	mutagen
ZINC00899115	COc1cc2ccc3cc(c(cc3c2c(c1)OC)O)OC ZINC00899115	mutagen
ZINC03873156	CCn1cc(c(=O)c2c1c(c(c(c2)F)N3CC[NH2+][C@@H](C3)C)F)C(=O)[O-] ZINC03873156	mutagen
ZINC03873157	CCn1cc(c(=O)c2c1c(c(c(c2)F)N3CC[NH2+][C@H](C3)C)F)C(=O)[O-] ZINC03873157	mutagen
ZINC56898806	Cn1c2c(nc1N(C)C[C@H](c3ccc(cc3)O)O)n(c(=O)n(c2=O)C)C ZINC56898806	mutagen
ZINC00899118	COc1c2c-3c(c(c1OC)O)COc4c3c(cc(c4)O)CC2 ZINC00899118	mutagen
ZINC01532732	CC(=O)C(=O)C ZINC01532732	mutagen
ZINC00899129	c1c(cc2c-3c1CCc4c3c(cc(c4)O)OC2)O ZINC00899129	mutagen
ZINC13985547	CC(C(F)(F)F)(C(F)(F)F)OC(=O)c1ccc(cc1)Cc2c(=O)c3ccccc3oc2[O-] ZINC13985547	mutagen
ZINC12502114	c1cc(c(cc1[N+](=O)[O-])[N+](=O)[O-])SC[C@@H](C(=O)NCC(=O)[O-])NC(=O)CC[C@@H](C(=O)[O-])[NH3+] ZINC12502114	mutagen
ZINC12502116	c1cc(c(cc1[N+](=O)[O-])[N+](=O)[O-])SC[C@@H](C(=O)NCC(=O)[O-])NC(=O)CC[C@H](C(=O)[O-])[NH3+] ZINC12502116	mutagen
ZINC00899148	COc1cc2ccc3cc(c(cc3c2c(c1)OC)OC)O ZINC00899148	mutagen
ZINC00388158	c1cc(c(cc1N)N)Cl ZINC00388158	mutagen
ZINC01550499	C[C@H](c1cccc2c1cccc2)[NH2+]CCCc3cccc(c3)C(F)(F)F ZINC01550499	mutagen
ZINC70647168	Cn1c2ccc(cc2c(=O)n(c1=O)c3ccc(cc3)C[C@@H](C(=O)OC)NC(=O)c4c(cccc4Cl)Cl)N(C)C ZINC70647168	mutagen
ZINC05410794	C(CS(=O)(=O)CC[C@@H](C(=O)[O-])[NH3+])[C@@H](C(=O)[O-])[NH3+] ZINC05410794	mutagen
ZINC05410797	C(CS(=O)(=O)CC[C@@H](C(=O)[O-])[NH3+])[C@H](C(=O)[O-])[NH3+] ZINC05410797	mutagen
ZINC05410806	C(CS(=O)(=O)CC[C@H](C(=O)[O-])[NH3+])[C@H](C(=O)[O-])[NH3+] ZINC05410806	mutagen
ZINC04098637	C/C=C\1/CC(=C)[C@@](C(=O)OC[C@H]2[C@@H](C[NH+]3[C@H]2[C@@H](CC3)OC1=O)O)(C)O ZINC04098637	mutagen
ZINC17111188	c1cc(c2c(c1O)C(=O)CCC2=O)O ZINC17111188	mutagen
ZINC01546997	C[C@H]1Cc2cc(c(c(c2-c3c(cc(c(c3OC)OC)OC)C[C@@H]1C)OC)OC)OC ZINC01546997	mutagen
ZINC04098645	c1cc(c2c3c1-c4ccc(c5c4[C@]([C@@H]3[C@H](CC2=O)O)(C=CC5=O)O)O)O ZINC04098645	mutagen
ZINC04098647	c1ccc2c(c1)C(=O)c3cc(c(c(c3C2=O)O)O)O ZINC04098647	mutagen
ZINC05782167	Cc1ccc2c(c1O)N[C@@H]([C@@H]3CC(=CN3C2=O)/C=C/C(=O)N)O ZINC05782167	mutagen
ZINC04098650	Cc1cc2c(c(c1O)OC)C(=O)c3c(cc(c(c3O)OC)O[C@H]4[C@@H]([C@H]([C@@H]([C@H](O4)CO)O)O)O)C2=O ZINC04098650	mutagen
ZINC04215652	c1cc(oc1/C=C/c2cnc(nn2)N(CO)CO)[N+](=O)[O-] ZINC04215652	mutagen
ZINC04098654	Cc1cc2c(c(c1c3c(cc4c(c3O)C(=O)c5c(cccc5O)C4=O)C)O)C(=O)c6c(cccc6O)C2=O ZINC04098654	mutagen
ZINC05782171	Cc1ccc2c(c1O)N[C@H]([C@@H]3CC(=CN3C2=O)/C=C/C(=O)N)O ZINC05782171	mutagen
ZINC04098655	Cc1cc2c(c(c1)O)C(=O)c3c(cc(c(c3O)Cl)O)C2=O ZINC04098655	mutagen
ZINC04098656	Cc1cc2c(c(c1O[C@H]3[C@@H]([C@H]([C@@H]([C@H](O3)CO)O)O)O)OC)C(=O)c4c(cc(c(c4OC)OC)OC)C2=O ZINC04098656	mutagen
ZINC04098657	Cc1cc2c(c(c1)O)C(=O)c3c(cccc3O[C@H]4[C@@H]([C@H]([C@@H]([C@H](O4)CO)O)O)O)C2=O ZINC04098657	mutagen
ZINC08437750	C(=O)C=O ZINC08437750	mutagen
ZINC14278610	C1CO[P@@](=O)(N[C@H]1OO)N(CCCl)CCCl ZINC14278610	mutagen
ZINC00899257	COc1c2ccc3c(c2ccc1O)C(=O)C=C(C3=O)OC ZINC00899257	mutagen
ZINC04098662	CC(=CCC1=CC(=O)c2ccccc2C1=O)C ZINC04098662	mutagen
ZINC04098663	c1ccc2c(c1)C(=O)c3ccc(c(c3C2=O)O)CO ZINC04098663	mutagen
ZINC01278767	c1c2c(c(c(c1F)N3CC[C@H](C3)[NH3+])Cl)n(cc(c2=O)C(=O)[O-])C4CC4 ZINC01278767	mutagen
ZINC04098664	Cc1cc(c2c(c1O)C(=O)c3ccccc3C2=O)O ZINC04098664	mutagen
ZINC04098667	c1cc(c2c(c1O)C(=O)c3cc4c(c(c3C2=O)O)[C@@]5(C[C@@H](O[C@@H]5O4)O)O)O ZINC04098667	mutagen
ZINC31879344	C[N+](=CNc1nnc(o1)/C=C/c2ccc(o2)[N+](=O)[O-])C ZINC31879344	mutagen
ZINC25722455	CCOP(=O)(/N=C/1\SC[C@@H](S1)C)OCC ZINC25722455	mutagen
ZINC04098672	Cc1cc2c(c(c1)O)C(=O)c3c(cc(cc3O[C@H]4[C@@H]([C@H]([C@@H]([C@H](O4)CO)O)O)O)O)C2=O ZINC04098672	mutagen
ZINC04098673	Cc1cc2c(c(c1)O)C(=O)c3c(cc(cc3O)O[C@H]4[C@@H]([C@@H]([C@H]([C@@H](O4)C)O)O)O)C2=O ZINC04098673	mutagen
ZINC25722449	CCOP(=O)(/N=C/1\SC[C@H](S1)C)OCC ZINC25722449	mutagen
ZINC01531777	CC1=Cc2c(cc(c(c2C(=O)C1=O)C=O)O)C(C)C ZINC01531777	mutagen
ZINC00899325	c1cc2c(ccc(c2c(c1)O)O)C3=CC(=O)c4c(cccc4O)C3=O ZINC00899325	mutagen
ZINC56898871	CC[C@@H](c1nc(no1)C)Nc2cc(nc3n2nc(c3c4cccc(c4C)OC)C)C ZINC56898871	mutagen
ZINC04098681	Cc1cc2c(c(c1)O)C(=O)c3c(cc(c(c3O)CC=C(C)C)O)C2=O ZINC04098681	mutagen
ZINC04098683	Cc1cc(c2c(c1c3c(cc(c(c3O)C(=O)C)OC)O)C(=O)c4cccc(c4C2=O)O)O ZINC04098683	mutagen
ZINC04098684	c1ccc2c(c1)C(=O)c3cc(c(c(c3C2=O)O)CO)O ZINC04098684	mutagen
ZINC04098685	COCc1c(cc2c(c1O)C(=O)c3ccccc3C2=O)O ZINC04098685	mutagen
ZINC01531791	Cc1ccc(c2c1C(=O)C(=O)C(=C2)C)C(C)C ZINC01531791	mutagen
ZINC04098686	c1ccc2c(c1)C(=O)c3ccc4c(c3C2=O)OCO4 ZINC04098686	mutagen
ZINC04098688	Cc1ccc2c(c1O)C(=O)c3ccc(c(c3C2=O)O)O ZINC04098688	mutagen
ZINC04098690	Cc1cc2c(c(c1O)O)C(=O)c3c(cccc3O)C2=O ZINC04098690	mutagen
ZINC04098692	Cc1cc2c(c(c1O[C@H]3[C@@H]([C@H]([C@@H]([C@H](O3)CO)O)O)O)OC)C(=O)c4c(cccc4O)C2=O ZINC04098692	mutagen
ZINC03874471	COP(=O)(OC)O[C@@H](C(Cl)(Cl)Br)Br ZINC03874471	mutagen
ZINC03874472	COP(=O)(OC)O[C@H](C(Cl)(Cl)Br)Br ZINC03874472	mutagen
ZINC19168139	CC[NH2+]NCC ZINC19168139	mutagen
ZINC06525297	c1cc(c(cc1c2c(c(=O)c3c(cc(c(c3o2)O)O)O)O)O)O ZINC06525297	mutagen
ZINC01063081	Cn1cc(nc1)[N+](=O)[O-] ZINC01063081	mutagen
ZINC03874496	c1cc(c(cc1[N+](=O)[O-])Cl)NC(=O)c2cc(ccc2O)Cl ZINC03874496	mutagen
ZINC34098471	CCc1cccc(c1N(COC/C=C/C)C(=O)CCl)CC ZINC34098471	mutagen
ZINC04098702	COc1c(cc(c2c1C(=O)c3ccccc3C2=O)O)O ZINC04098702	mutagen
ZINC00899749	Cc1cc2c(c(c1)O)C(=O)C=CC2=O ZINC00899749	mutagen
ZINC01695260	c1cc(oc1/C=N/NCCO)[N+](=O)[O-] ZINC01695260	mutagen
ZINC04098705	Cc1c(cc2c(c1O)C(=O)c3ccccc3C2=O)O ZINC04098705	mutagen
ZINC04098707	Cc1c(c(c2c(c1O)C(=O)c3cc(cc(c3C2=O)O)OC)O)C ZINC04098707	mutagen
ZINC33955214	c1ccc(cc1)C[NH+]2CCC(CC2)CCC3=c4cc5c(=[NH+]C(=O)C5)cc4ON3 ZINC33955214	mutagen
ZINC01543566	CC[C@@H](c1ccccc1)NC(=O)c2c3ccccc3nc(c2O)c4ccccc4 ZINC01543566	mutagen
ZINC00402884	CCSc1c2c(nc[nH]2)ncn1 ZINC00402884	mutagen
ZINC08383214	C(=O)OP(=O)([O-])[O-] ZINC08383214	mutagen
ZINC70647170	C/C=C(\C=C(/C)\C=C(/C)\C=C\C=C(/C)\C(=O)[C@@]12[C@@H](O1)[C@](NC2=O)(CCO)O)/C(=O)OC ZINC70647170	mutagen
ZINC13510198	C(C(=O)/C=C(\C(=O)[O-])/Br)C(=O)[O-] ZINC13510198	mutagen
ZINC00075126	Cc1[nH+]ccn1C[C@@H]2CCc3c(c4ccccc4n3C)C2=O ZINC00075126	mutagen
ZINC00899804	CC(=O)Oc1ccc(cc1OC)[C@H](C=C)OC(=O)C ZINC00899804	mutagen
ZINC14815122	Cc1cc(=O)c2c(o1)cc3cc(cc(c3c2O)O)O ZINC14815122	mutagen
ZINC05842977	c1cc(=O)oc2c1c(c3ccoc3c2)O ZINC05842977	mutagen
ZINC00403053	C[C@H](Cc1ccc2c(c1)OCO2)[NH2+]C ZINC00403053	mutagen
ZINC00403224	c1ccc(c(c1)c2nnc(nn2)c3ccccc3Cl)Cl ZINC00403224	mutagen
ZINC12495452	C(CS(=O)(=O)CC[C@H](C(=O)[O-])[NH3+])[C@@H](C(=O)[O-])[NH3+] ZINC12495452	mutagen
ZINC00895518	c1cnn(c1)C[C@@H](C(=O)[O-])[NH3+] ZINC00895518	mutagen
ZINC03860836	Cc1ccc(c(c1)N)C ZINC03860836	mutagen
ZINC01567413	c1cc(oc1/C=[N+](/CCO)\[O-])[N+](=O)[O-] ZINC01567413	mutagen
ZINC03860644	c1cc(ccc1N)[N+](=O)[O-] ZINC03860644	mutagen
ZINC03861345	c1cc(oc1)C=O ZINC03861345	mutagen
ZINC00388044	c1cc(c(cc1CCC(=O)[O-])O)O ZINC00388044	mutagen
ZINC02035978	CCOP(=S)(OCC)SCn1c(=O)c2ccccc2nn1 ZINC02035978	mutagen
ZINC06093875	c1cc2c(c(c1O)O)c(=O)c3c(cc(cc3o2)O)O ZINC06093875	mutagen
ZINC31361189	CN\1COCN(/C1=N\[N+](=O)[O-])Cc2cnc(s2)Cl ZINC31361189	mutagen
ZINC13510253	C[C@H](C(=O)/C=C(\C(=O)[O-])/Cl)C(=O)[O-] ZINC13510253	mutagen
ZINC12447335	Cc1ccc(c(c1)[N+](=O)[O-])N/N=C\2/c3ccccc3C=CC2=O ZINC12447335	mutagen
ZINC00155675	c1nc(c2c(n1)n(c(n2)Br)[C@H]3[C@@H]([C@@H]([C@H](O3)CO)O)O)N ZINC00155675	mutagen
ZINC13510258	C[C@@H](C(=O)/C=C(\C(=O)[O-])/Cl)C(=O)[O-] ZINC13510258	mutagen
ZINC03860878	c1cc(c(cc1[N+](=O)[O-])N)N ZINC03860878	mutagen
ZINC00404293	COc1ccccc1N ZINC00404293	mutagen
ZINC03914981	c1cc(ccc1C(=C2C=CC(=O)C=C2)NNc3ccc(cc3[N+](=O)[O-])[N+](=O)[O-])O ZINC03914981	mutagen
ZINC02033766	CC(=C)[C@H]1Cc2c(ccc3c2oc4c(c3=O)c5cc(c(cc5oc4=O)OC)OC)O1 ZINC02033766	mutagen
ZINC03860651	c1cc(c(cc1N)[N+](=O)[O-])N ZINC03860651	mutagen
ZINC28757816	C[NH2+]CCNc1ccc2c3c1c(c4c(c3NN2CC[NH2+]CCO)C(=O)C=CC4=O)O ZINC28757816	mutagen
ZINC00225617	c1cc(ccc1N)Sc2ccc(cc2)N ZINC00225617	mutagen
ZINC03860429	c1cc(c(cc1[N+](=O)[O-])[N+](=O)[O-])N ZINC03860429	mutagen
ZINC18099446	CN(C)N/N=C/1\C(=NC=N1)C(=O)N ZINC18099446	mutagen
ZINC03860273	c1cc(ccc1[N+](=O)[O-])Cl ZINC03860273	mutagen
ZINC05167659	CC(C)[N+](=O)[O-] ZINC05167659	mutagen
ZINC04707502	C[C@]12CC[C@H]3[C@H]([C@@H]1Cc4c2nc5ccccc5c4)CC=C6[C@@]3(CC[C@@H](C6)O)C ZINC04707502	mutagen
ZINC16928631	CNN/N=C/1\C(=NC=N1)C(=O)N ZINC16928631	mutagen
ZINC13831818	c1c(occ(c1=O)O)CO ZINC13831818	mutagen
ZINC03860353	c1c(cc(c(c1Cl)N)Cl)[N+](=O)[O-] ZINC03860353	mutagen
ZINC53006885	COCCOc1ccc(cc1)N2CCN(CC2)CCn3c4c(cn3)c5nc(nn5c(n4)N)c6ccco6 ZINC53006885	mutagen
ZINC03860577	C[C@@H]1CC[C@@H](C(=O)C1)C(C)C ZINC03860577	mutagen
ZINC00899992	c1ccc2c(c1)c3cc4c(cc3c(=O)[nH]2)OCO4 ZINC00899992	mutagen
ZINC04521808	C1COS(=O)(=O)C1 ZINC04521808	mutagen
ZINC04098776	COc1ccc2c(c1)c3cc(c(cc3c4c2C[NH+]5CCCC[C@@H]5C4)OC)OC ZINC04098776	mutagen
ZINC33913767	C1C(=O)N/C(=c/2\nc3c(=CC(=O)C=C3)s2)/S1 ZINC33913767	mutagen
ZINC00006256	c1ccc2c(c1)-c3c4c(ccnc4C2=O)cc5c3OCO5 ZINC00006256	mutagen
ZINC03870195	CC1=C(C(CCC1)(C)C)/C=C/C(=C/C=C\C(=C\C=O)\C)/C ZINC03870195	mutagen
ZINC13542405	c1ccc2c(c1)c(c[nH]2)C/C=N/O ZINC13542405	mutagen
ZINC13540375	CC[C@@H](C)/C=N\O ZINC13540375	mutagen
ZINC13540376	CC[C@H](C)/C=N\O ZINC13540376	mutagen
ZINC17130448	CC(C)S(=O)(=O)n1c2cc(ccc2nc1N)/C(=N\O)/c3ccccc3 ZINC17130448	mutagen
ZINC33839091	c1cc(c(cc1[N+](=O)[O-])[N+](=O)[O-])ONC=C2C=C(C(=O)C(=C2)Br)Br ZINC33839091	mutagen
ZINC04098805	C[C@@H]1C(C(=O)[C@]2(O1)C[C@@H]3[C@]([C@@H]2OC(=O)C)(C[C@@]45N3C(=O)[C@@](S4)(N(C5=O)C)CO)O)(C)C ZINC04098805	mutagen
ZINC00608124	COc1ccc2c3c(c4cc(c(cc4c2c1OC)OC)OC)C[C@@H]5CCC[NH+]5C3 ZINC00608124	mutagen
ZINC04098809	COc1cc2c3cc(c(cc3c4c(c2cc1OC)C[C@@H]5CCC[NH+]5C4)OC)OC ZINC04098809	mutagen
ZINC00900111	c1ccc(cc1)c2cnn3c2CCC3 ZINC00900111	mutagen
ZINC33839069	COc1cc2cc[n-]c3=c2c(c1OC)c4c(=CC(=O)C(=C4)OC)c3=O ZINC33839069	mutagen
ZINC05934678	c1ccc2c(c1)/c(=[NH+]/O)/ccn2O ZINC05934678	mutagen
ZINC08214521	CCCCCCCCCCCCCCCC(=O)OC[C@H]([C@@H](c1ccc(cc1)[N+](=O)[O-])O)NC(=O)C(Cl)Cl ZINC08214521	mutagen
ZINC00900121	CC1(C=Cc2c3c(cc(c2O1)OC)nc4c(c3OC)cco4)C ZINC00900121	mutagen
ZINC00900125	COc1cc(c(c2c1c(c3ccoc3n2)OC)OC)OC ZINC00900125	mutagen
ZINC04098812	CC1(C=Cc2c(cc(c3c2n(c4ccccc4c3=O)C)OC)O1)C ZINC04098812	mutagen
ZINC00900127	CC(=CCn1c2cc(ccc2c(=O)c3c1occ3)OC)C ZINC00900127	mutagen
ZINC04098813	CN(C)c1ccccc1[C@@]2(CCn3c2nc4c(c3=O)cccc4OC)O ZINC04098813	mutagen
ZINC34717850	C[C@H]1C[C@@H]([C@@H]([C@H](/C=C(/[C@@H]([C@H](/C=C\C=C(\C(=O)/N=C\2/CC(=O)C(=C(C1)C2=O)NCC[NH+](C)C)/C)OC)OC(=O)N)\C)C)O)OC ZINC34717850	mutagen
ZINC01825020	CC1(OC[C@H]2[C@@H](O1)[C@H]3[C@@](O2)(OC(O3)(C)C)C(=O)[O-])C ZINC01825020	mutagen
ZINC00001358	C#CC(c1ccccc1)(c2ccccc2)OC(=O)NC3CCCCC3 ZINC00001358	mutagen
ZINC31361191	C1=CN(C=CC1=CN=O)COCN2C=CC(=CN=O)C=C2 ZINC31361191	mutagen
ZINC00900141	CNc1ccc(cc1C(=O)OC)[C@@H]2CCn3c2nc4ccccc4c3=O ZINC00900141	mutagen
ZINC00900139	CNc1ccc(cc1C(=O)OC)[C@H]2CCn3c2nc4ccccc4c3=O ZINC00900139	mutagen
ZINC03589203	CC(=O)N[C@@H](CS)C(=O)[O-] ZINC03589203	mutagen
ZINC00049654	c1ccc(cc1)C(=S)N ZINC00049654	mutagen
ZINC00900143	Cn1c2ccccc2c(=O)nc1Cc3ccccc3 ZINC00900143	mutagen
ZINC01559986	CC(=CCOc1c2c(ccc(=O)o2)c(c3c1occ3)OC)C ZINC01559986	mutagen
ZINC18117797	CCO/C(=N/c1c[n+](no1)N2CCOCC2)/O ZINC18117797	mutagen
ZINC00391312	c1ccc2c(c1)ccc3c2c(ccc3)C(=O)[O-] ZINC00391312	mutagen
ZINC04098819	CC(=CCc1c2c(c(c(c1O)CC=C(C)C)O)c(=O)c3cccc(c3[nH]2)O)C ZINC04098819	mutagen
ZINC03629746	CC(C)([C@H]1Cc2c(=O)c3cccc(c3n(c2O1)C)OC)O ZINC03629746	mutagen
ZINC04098821	CC(C)([C@H]1Cc2c(c3cccc(c3[n+](c2O1)C)OC)OC)O ZINC04098821	mutagen
ZINC00900156	Cn1c(=O)cc(c2c1c3c(cc2)OCO3)OC ZINC00900156	mutagen
ZINC00900165	C[n+]1ccc(c2c1cccc2)OC ZINC00900165	mutagen
ZINC04098827	COc1c2c(cc3c1OCO3)[nH]c4ccccc4c2=O ZINC04098827	mutagen
ZINC01571580	c1ccc2c(c1)c(=O)n(cn2)CC(=O)C[C@H]3[C@@H](CCC[NH2+]3)O ZINC01571580	mutagen
ZINC00900182	COc1c2ccoc2nc3c1cc4c(c3OC)OCO4 ZINC00900182	mutagen
ZINC00393154	C[C@]12CCc3c4ccc(cc4ccc3[C@@H]1CCC2=O)O ZINC00393154	mutagen
ZINC00900197	COc1c2ccccc2nc(n1)Cc3ccccc3 ZINC00900197	mutagen
ZINC00900208	Cn1c2ccccc2c(=O)c3c1occ3 ZINC00900208	mutagen
ZINC04245665	CC(=O)N[C@H]1CCc2cc(c(c(c2-c3c1cc(=O)c(cc3)SC)OC)OC)O[C@H]4[C@@H]([C@H]([C@@H]([C@H](O4)CO)O)O)O ZINC04245665	mutagen
ZINC00900218	CCCc1c(c(=O)c2ccccc2n1C)OC ZINC00900218	mutagen
ZINC00900224	C[C@@H]1c2c(=O)c3ccccc3n(c2OC1(C)C)C ZINC00900224	mutagen
ZINC00900223	C[C@H]1c2c(=O)c3ccccc3n(c2OC1(C)C)C ZINC00900223	mutagen
ZINC06092239	c1cc(c2c(c1)oc3c(c2=O)c(cc4c3[C@@H]5C=CO[C@@H]5O4)O)O ZINC06092239	mutagen
ZINC00900227	Cc1c(c(c(c(c1OC)Cc2c(c(c(c(c2OC)C)O)C(=O)C)O)O)C(=O)C)O ZINC00900227	mutagen
ZINC01849659	c1c2c(cc(c1Cl)Br)ncn(c2=O)CC(=O)C[C@H]3[C@@H](CCC[NH2+]3)O ZINC01849659	mutagen
ZINC03882891	C[C@@H]1CN(C[C@@H]([NH2+]1)C)c2c(c3c(c(=O)c(cn3C4CC4)C(=O)[O-])c(c2F)F)F ZINC03882891	mutagen
ZINC00900233	CC(C)[C@@H](Cc1c(c2cccc(c2n(c1=O)C)OC)OC)O ZINC00900233	mutagen
ZINC01708391	CC(C)[C@H]1Cc2c(=O)c3cccc(c3n(c2O1)C)OC ZINC01708391	mutagen
ZINC00900237	COc1c2ccoc2nc3c1cc4c(c3)OCO4 ZINC00900237	mutagen
ZINC00074709	c1ccc2c(c1)ccc(=O)o2 ZINC00074709	mutagen
ZINC00900239	COc1cc2c(c(c1)OC)nc3c(c2OC)cco3 ZINC00900239	mutagen
ZINC04098843	Cn1c2ccccc2c(=O)c3c1c4c(c(c3OC)OC)OCO4 ZINC04098843	mutagen
ZINC00900257	Cc1c(c(=O)c2c([nH]1)ccc3c2CCCC=C3c4ccccc4)OC ZINC00900257	mutagen
ZINC05113685	C(COP(=O)(NCCCl)NCCCl)C(=O)[O-] ZINC05113685	mutagen
ZINC00900263	CC1(C=Cc2c(c3ccccc3n(c2=O)C)O1)C ZINC00900263	mutagen
ZINC18284778	C1[C@H]([C@@H]2[C@H](O1)[C@H](CO2)O)O ZINC18284778	mutagen
ZINC00900267	CC(=C)[C@@H]1Cc2c(c3cc(cc(c3[n+](c2O1)C)OC)OC)OC ZINC00900267	mutagen
ZINC00900265	CC(=C)[C@H]1Cc2c(c3cc(cc(c3[n+](c2O1)C)OC)OC)OC ZINC00900265	mutagen
ZINC04098846	CC(C)([C@H]1Cc2c(c3cccc(c3[n+](c2O1)C)O)OC)O ZINC04098846	mutagen
ZINC04098847	CC(C)([C@H]1Cc2c(c3cc(ccc3[n+](c2O1)C)O)OC)O ZINC04098847	mutagen
ZINC08445719	CC1=CO[C@H]([C@H]2[C@@H]1[C@@H]([C@H]3[C@@H]2O3)OC(=O)C)O[C@H]4[C@@H]([C@H]([C@@H]([C@H](O4)COC(=O)C)OC(=O)C)OC(=O)C)OC(=O)C ZINC08445719	mutagen
ZINC53230115	CC[NH+](CC)c1ccc(cc1)C(=C2C=CC(=[N+](CC)CC)C=C2)c3cc(ccc3S(=O)(=O)[O-])S(=O)(=O)[O-] ZINC53230115	mutagen
ZINC08234206	C[C@@H]1C[C@H]([C@]2([C@@H](O1)O[C@@H]3C[C@@H]4C[C@H]5[C@]6(O5)[C@@H]([C@]4(C[C@H]3O2)C)[C@@H](C(=O)[C@]7([C@@]6(CC[C@@H]7C8=CC(=O)OC8)O)C)O)O)O ZINC08234206	mutagen
ZINC04098856	CC(C)([C@@H]1Cc2c(c3ccc(c(c3[n+](c2O1)C)OC)OC)OC)O ZINC04098856	mutagen
ZINC00065175	c1ccc(cc1)c2c(nc[nH]2)c3ccccc3 ZINC00065175	mutagen
ZINC06118831	c1ccc2cc3c(cc2c1)C=C[C@@H]([C@@H]3O)O ZINC06118831	mutagen
ZINC39202807	COc1ccc(cc1)S(=O)(=O)n2cc(c3c2ccc(c3)OC)CCC(=O)[O-] ZINC39202807	mutagen
ZINC08234216	C[C@@H]1CC(=O)[C@]2([C@@H](O1)O[C@@H]3C[C@@H]4CC[C@@H]5[C@@H]([C@]4(C[C@H]3O2)C=O)CC[C@]6([C@@]5(CC[C@@H]6C7=CC(=O)OC7)O)C)O ZINC08234216	mutagen
ZINC02506633	Cc1c(cc(cc1[N+](=O)[O-])[N+](=O)[O-])NO ZINC02506633	mutagen
ZINC05166189	CC(=O)OC[C@H]([C@H](c1ccccc1)OC(=O)C)[N+](=O)[O-] ZINC05166189	mutagen
ZINC02015151	CC(=CC[C@@H](C1=CC(=O)c2c(ccc(c2C1=O)O)O)O)C ZINC02015151	mutagen
ZINC13719791	c1([n-]nnn1)[C@@H](C(=O)[O-])[NH3+] ZINC13719791	mutagen
ZINC03820029	CC#CCn1c2c(nc1N3CCC[C@H](C3)[NH3+])n(c(=O)n(c2=O)Cc4nc(c5ccccc5n4)C)C ZINC03820029	mutagen
ZINC01693280	c1ccc2c(c1)cccc2C=O ZINC01693280	mutagen
ZINC62611524	C[C@@]1(CC(=O)[C@@H]2c3cc4cccc(c4c(c3C(=O)C[C@@]2(C1)O)O)O)O ZINC62611524	mutagen
ZINC04411158	C1C[C@H]2[C@H](O2)C[C@@H]1[C@@H]3CO3 ZINC04411158	mutagen
ZINC62611532	C[C@@]1(CC(=O)[C@H]2c3cc4cccc(c4c(c3C(=O)C[C@@]2(C1)O)O)O)O ZINC62611532	mutagen
ZINC06118861	c1ccc2cc3c(ccc(c3O)O)cc2c1 ZINC06118861	mutagen
ZINC14263834	C[C@H]1[C@H]([C@H](C[C@@H](O1)O[C@H]2C[C@@](Cc3c2c(c4c(c3O)C(=O)c5cccc(c5C4=O)O)O)([C@H](C)O)O)[NH3+])O ZINC14263834	mutagen
ZINC08234270	CC(C)[C@@]12[C@@H](O1)[C@H]3[C@@]4(O3)[C@]5(C[C@@H](C6=C([C@@H]5C[C@H]7[C@]4([C@@H]2O)O7)COC6=O)O)C ZINC08234270	mutagen
ZINC30725039	C(=C(\C=C(/C(=O)[O-])\Cl)/Cl)\C(=O)[O-] ZINC30725039	mutagen
ZINC04352936	CCCN(CCC)N=O ZINC04352936	mutagen
ZINC08234271	CC(C)[C@@]12[C@@H](O1)[C@H]3[C@@]4(O3)[C@]5(CCC6=C([C@@H]5C[C@H]7[C@]4([C@@H]2O)O7)COC6=O)C ZINC08234271	mutagen
ZINC12495678	C(CS)[C@H]([NH3+])S(=O)(=O)[O-] ZINC12495678	mutagen
ZINC05166240	CC(=O)OCc1cocc-2c(ccc12)C=O ZINC05166240	mutagen
ZINC03882996	c1ccc2c(c1)c3cc(ccc3o2)O ZINC03882996	mutagen
ZINC00607798	C[NH+]1C[C@@H]2C[C@H]1CN2c3cc4c(cc3F)c(=O)c(cn4C5CC5)C(=O)[O-] ZINC00607798	mutagen
ZINC01617537	c1cc2ccc3cc4ccc(=O)oc4c5c3c2c(c1)cc5 ZINC01617537	mutagen
ZINC06483461	COc1c2c(=O)c3c(cccc3oc2c4c(c1O)O[C@@H]5[C@H]4CCO5)O ZINC06483461	mutagen
ZINC01532028	COc1c2cc3c(c(c2cc4c1OCO4)c5cc6c(cc5O)OCO6)COC3=O ZINC01532028	mutagen
ZINC43426977	COS(=O)(=O)OC ZINC43426977	mutagen
ZINC24720720	C[C@@H](C[P@](=O)(O)[O-])O ZINC24720720	mutagen
ZINC00601249	CCCC(=O)N1CCCN(CC1)c2[nH+]c3cc(c(cc3c(n2)N)OC)OC ZINC00601249	mutagen
ZINC05447704	CC1(C=Cc2c(c3c(=O)c4ccc(c(c4oc3c(c2O1)C(C)(C)C=C)O)O)O)C ZINC05447704	mutagen
ZINC00597400	c1cc2cccc3c2c(c1)N(S3(=O)=O)CCC[NH+]4CCN(CC4)c5ccc(cc5)F ZINC00597400	mutagen
ZINC08234408	CCCCCCCCSC[C@@H](C(=O)NCC(=O)[O-])NC(=O)CC[C@@H](C(=O)[O-])[NH3+] ZINC08234408	mutagen
ZINC00900546	CC#Cc1cc(nc(n1)Nc2ccccc2)C ZINC00900546	mutagen
ZINC02019951	CCOCCN(Cc1ccc(cc1)Oc2ccc(cc2)[N+](=O)[O-])C(=O)C(Cl)Cl ZINC02019951	mutagen
ZINC01633996	c1cc(ccc1[N+](=O)[O-])OS(=O)(=O)[O-] ZINC01633996	mutagen
ZINC30690500	CC[C@@]1(C2=C(COC1=O)C(=O)N3Cc4c5c6c(cc(c(c6CC[C@@H]5N)C)F)[nH+]c4[C@@H]3C2)O ZINC30690500	mutagen
ZINC00608205	CCc1c(c2ccccc2o1)C(=O)c3cc(c(c(c3)Br)[O-])Br ZINC00608205	mutagen
ZINC00608191	CC[NH+](CCn1c(nc2c1c(=O)n(c(=O)n2C)C)Cc3ccccc3)CCO ZINC00608191	mutagen
ZINC03827556	c1c2c(c(c(c1F)N3CC(C3)O)Cl)n(cc(c2=O)C(=O)[O-])c4c(cc(c(n4)N)F)F ZINC03827556	mutagen
ZINC00008492	c1cc2cccnc2c(c1)O ZINC00008492	mutagen
ZINC00608024	CC(=C[C@@H]1[C@H](C1(C)C)C(=O)OCc2cccc(c2)Oc3ccccc3)C ZINC00608024	mutagen
ZINC00900624	C[C@@H]1COc2ccccc2N1C(=O)C(Cl)Cl ZINC00900624	mutagen
ZINC30690505	CC[C@@]1(C2=C(COC1=O)C(=O)N3Cc4c5c6c(cc(c(c6CC[C@@H]5N)C)F)[nH+]c4[C@H]3C2)O ZINC30690505	mutagen
ZINC00900621	C[C@H]1COc2ccccc2N1C(=O)C(Cl)Cl ZINC00900621	mutagen
ZINC00607911	C[NH+]1CCc2cc(c(c-3c2[C@@H]1Cc4c3cc(c(c4)OC)OC)OC)OC ZINC00607911	mutagen
ZINC01532081	CCCOc1cccc2c1c(=O)c(nn2c3ccc(cc3)Cl)C(=O)[O-] ZINC01532081	mutagen
ZINC04521935	C/C(=C\CNc1c2c(ncn1)n(cn2)[C@H]3[C@@H]([C@@H]([C@H](O3)CO)O)O)/CO ZINC04521935	mutagen
ZINC00900647	c1cc(ccc1n2c(=O)n3n(c2=S)CCCC3)Br ZINC00900647	mutagen
ZINC00900657	c1cc(ccc1n2c(=S)n3n(c2=S)CCCC3)Br ZINC00900657	mutagen
ZINC01462352	c1ccc(cc1)OC[C@@H]2CO2 ZINC01462352	mutagen
ZINC01462351	c1ccc(cc1)OC[C@H]2CO2 ZINC01462351	mutagen
ZINC03869768	c1cc(ccc1c2c(c(=O)c3c(cc(cc3o2)O)O)O)O ZINC03869768	mutagen
ZINC11677807	c1ccc2c(c1)c(c3ccccc3[nH+]2)NCCC(=O)OCC[NH+](CCCl)CCCl ZINC11677807	mutagen
ZINC05933664	c1ccc(cc1)C[C@H]2CCc3cc(ccc3O2)C[C@@H]4C(=O)NC(=O)S4 ZINC05933664	mutagen
ZINC00601229	C[NH+]1CCC[C@H](CC1)n2c(=O)c3ccccc3c(n2)Cc4ccc(cc4)Cl ZINC00601229	mutagen
ZINC00899102	COC1=CC(=O)C(=CC1=O)c2coc3cc(ccc3c2=O)O ZINC00899102	mutagen
ZINC00199415	COc1cccc2c1nc3c(c2OC)cco3 ZINC00199415	mutagen
ZINC05933666	c1ccc(cc1)C[C@H]2CCc3cc(ccc3O2)C[C@H]4C(=O)NC(=O)S4 ZINC05933666	mutagen
ZINC00599598	CCCN(CCC)C(=O)Cc1c(nc2n1cc(cc2)Cl)c3ccc(cc3)Cl ZINC00599598	mutagen
ZINC03916310	CC1=C(C2=C(C3(CC3)[C@@](C(=O)C2=C1)(C)O)C)CO ZINC03916310	mutagen
ZINC02168694	COc1cc(ccc1OS(=O)(=O)[O-])[C@H](CO)O ZINC02168694	mutagen
ZINC00597112	CC[NH+]1CCN(CC1)c2cc3c(cc2F)c(=O)c(cn3C4CC4)C(=O)[O-] ZINC00597112	mutagen
ZINC05499407	CC[NH+](CC)CCn1c2ccc(c3c2c([nH]1)c4ccc(=O)cc4s3)NCC[NH3+] ZINC05499407	mutagen
ZINC00899329	Cc1cc2c(c(c1c3c(cc(c4c3C(=O)C=CC4=O)O)C)O)C(=O)C=CC2=O ZINC00899329	mutagen
ZINC01531857	CCCCCCCC(=O)CCc1ccc(c(c1)OC)O ZINC01531857	mutagen
ZINC01532117	CC[C@@H](C)N[P@@](=S)(OCC)Oc1cc(ccc1[N+](=O)[O-])C ZINC01532117	mutagen
ZINC01532118	CC[C@H](C)N[P@@](=S)(OCC)Oc1cc(ccc1[N+](=O)[O-])C ZINC01532118	mutagen
ZINC01532119	CC[C@@H](C)N[P@](=S)(OCC)Oc1cc(ccc1[N+](=O)[O-])C ZINC01532119	mutagen
ZINC01532120	CC[C@H](C)N[P@](=S)(OCC)Oc1cc(ccc1[N+](=O)[O-])C ZINC01532120	mutagen
ZINC02047865	c1cc(ccc1c2c(n(cn2)CC3CC3)c4ccnc(n4)N)F ZINC02047865	mutagen
ZINC01532121	CC[C@@H](C)N[P@@](=S)(OCC)Oc1ccc(c(c1)C)[N+](=O)[O-] ZINC01532121	mutagen
ZINC01532122	CC[C@H](C)N[P@@](=S)(OCC)Oc1ccc(c(c1)C)[N+](=O)[O-] ZINC01532122	mutagen
ZINC01532123	CC[C@@H](C)N[P@](=S)(OCC)Oc1ccc(c(c1)C)[N+](=O)[O-] ZINC01532123	mutagen
ZINC01532124	CC[C@H](C)N[P@](=S)(OCC)Oc1ccc(c(c1)C)[N+](=O)[O-] ZINC01532124	mutagen
ZINC05317045	CC[C@H](C)Nc1c(cc(cc1[N+](=O)[O-])C(C)(C)C)[N+](=O)[O-] ZINC05317045	mutagen
ZINC17654963	C1(=C(C(C(=C1Cl)Cl)(C2(C(=C(C(=C2Cl)Cl)Cl)Cl)Cl)Cl)Cl)Cl ZINC17654963	mutagen
ZINC03875687	C1CCN(CC1)N=O ZINC03875687	mutagen
ZINC17654965	CC[C@@H](C)c1cc(cc(c1OC(=O)C)[N+](=O)[O-])[N+](=O)[O-] ZINC17654965	mutagen
ZINC17654966	CC[C@H](C)c1cc(cc(c1OC(=O)C)[N+](=O)[O-])[N+](=O)[O-] ZINC17654966	mutagen
ZINC12359938	C1[C@@H](O1)[C@@H]2CO2 ZINC12359938	mutagen
ZINC03860152	CC(=O)N[C@@H]1CCSC1=O ZINC03860152	mutagen
ZINC03860153	CC(=O)N[C@H]1CCSC1=O ZINC03860153	mutagen
ZINC11616593	C[C@H](c1ccc(c2c1cccc2)c3ccccc3)C(=O)[O-] ZINC11616593	mutagen
ZINC21297308	c1nc(c2c(n1)n(cn2)CCOC[P@](=O)(O)[O-])N ZINC21297308	mutagen
ZINC00170250	c1cc(ccc1[N+](=O)[O-])Oc2c(cc(cc2Cl)Cl)Cl ZINC00170250	mutagen
ZINC03874317	c1c(cc(c(c1O)O)O)c2c(c(=O)c3c(cc(cc3o2)O)O)O ZINC03874317	mutagen
ZINC00900753	COC(=O)c1cc(ccc1[N+](=O)[O-])Oc2c(cc(cc2Cl)Cl)Cl ZINC00900753	mutagen
ZINC00900755	CCOC(=O)c1cc(ccc1[N+](=O)[O-])Oc2ccc(cc2Cl)Cl ZINC00900755	mutagen
ZINC01543873	c1ccc(cc1)NC(=O)CCCCCCC(=O)NO ZINC01543873	mutagen
ZINC00900757	COC(=O)c1cc(ccc1[N+](=O)[O-])Oc2ccc(cc2Cl)F ZINC00900757	mutagen
ZINC08457049	c1cc2cccc3c2c(c1)C(=O)OC3=O ZINC08457049	mutagen
ZINC11616594	C[C@@H](c1ccc(c2c1cccc2)c3ccccc3)C(=O)[O-] ZINC11616594	mutagen
ZINC00900759	COC(=O)c1cc(ccc1[N+](=O)[O-])Oc2c(cc(cc2Cl)Cl)F ZINC00900759	mutagen
ZINC33899502	c1ccc(cc1)[C@H]2[C@H](Cc3ccccc3O2)O ZINC33899502	mutagen
ZINC01532150	CN(C)C(=O)SCCCCOc1ccccc1 ZINC01532150	mutagen
ZINC01542896	C[NH2+]CCCCOc1ccccc1Cc2ccccc2 ZINC01542896	mutagen
ZINC00900775	CCN(CC)C(=O)SCc1ccccc1Cl ZINC00900775	mutagen
ZINC05131698	C([C@@H](C(=O)NCC(=O)[O-])[NH3+])SSC[C@@H](C(=O)[O-])[NH3+] ZINC05131698	mutagen
ZINC05316404	CCN(CC)c1c(cc(c(c1[N+](=O)[O-])N)C(F)(F)F)[N+](=O)[O-] ZINC05316404	mutagen
ZINC01542393	CCCC[NH+](CCCC)CC[C@H](c1cc2c(cc(cc2Cl)Cl)c3c1ccc(c3)C(F)(F)F)O ZINC01542393	mutagen
ZINC01542199	CCOC(=O)c1ccc(nc1)C#Cc2ccc3c(c2)C(CCS3)(C)C ZINC01542199	mutagen
ZINC04098994	Cc1cc(=O)n(o1)[C@@H]2[C@@H]([C@H]([C@@H]([C@H](O2)CO)O)O)O ZINC04098994	mutagen
ZINC01532162	CC(C)OC(=O)C(=C1SCCS1)C(=O)OC(C)C ZINC01532162	mutagen
ZINC40430143	c1ccc2c(c1)c(n[nH]c2=O)Cc3ccc(c(c3)C(=O)N4CCN(CC4)C(=O)C5CC5)F ZINC40430143	mutagen
ZINC04099000	C1CSCN1N=O ZINC04099000	mutagen
ZINC02022002	Cc1cc(n(n1)C[C@H](Cn2c3ccccc3c4c2cccc4)O)C ZINC02022002	mutagen
ZINC00003706	Cc1c(nc[nH]1)C[C@H]2CCc3c(c4ccccc4n3C)C2=O ZINC00003706	mutagen
ZINC02020032	C(CCl)SCCCl ZINC02020032	mutagen
ZINC00538146	c1cc(ccc1C(=O)n2c(c(nc2Br)Br)Br)Cl ZINC00538146	mutagen
ZINC19330094	C([N+](=O)[O-])([N+](=O)[O-])([N+](=O)[O-])[N+](=O)[O-] ZINC19330094	mutagen
ZINC04099006	[C@H]1(C(O1)(Cl)Cl)Cl ZINC04099006	mutagen
ZINC04099007	[C@@H]1(C(O1)(Cl)Cl)Cl ZINC04099007	mutagen
ZINC01587406	CC[S@](=O)CCSP(=O)(OC)OC ZINC01587406	mutagen
ZINC00001818	c1ccc(c(c1)c2ccc(o2)C(=[NH2+])N)[N+](=O)[O-] ZINC00001818	mutagen
ZINC02555392	CCC[C@H](Cn1cncn1)c2ccc(cc2Cl)Cl ZINC02555392	mutagen
ZINC02032715	C1[C@@H](O[C@@H](O1)CI)CO ZINC02032715	mutagen
ZINC01700223	CC(=O)Nc1ccc-2c(c1)Cc3c2c(ccc3)O ZINC01700223	mutagen
ZINC00212046	Cc1ccc(s1)c2nnc(o2)c3ccccc3Cl ZINC00212046	mutagen
ZINC03843105	c1cc(ccc1NC(=O)Nc2ccc(cc2)[N+](=O)[O-])[N+](=O)[O-] ZINC03843105	mutagen
ZINC01602607	COc1ccc(cc1)/C(=C/c2cccc(c2)N)/C#N ZINC01602607	mutagen
ZINC00401131	COc1ccc(cc1)/C(=C/c2cccc(c2)Cl)/C#N ZINC00401131	mutagen
ZINC04099036	c1c2c(c(c(c1F)N3C[C@H](C4(C3)CC4)[NH3+])Cl)n(cc(c2=O)C(=O)[O-])[C@H]5C[C@@H]5F ZINC04099036	mutagen
ZINC04253742	c1cc(c(cc1[N+](=O)[O-])O)N ZINC04253742	mutagen
ZINC01653257	CNC(=O)NC ZINC01653257	mutagen
ZINC04099041	c1nc(c2c(n1)n(nn2)[C@H]3[C@@H]([C@@H]([C@H](O3)CO)O)O)N ZINC04099041	mutagen
ZINC19801839	Cn1c2c(c(=O)n(c1=O)C)n(cn2)C[C@H](CN3CC[NH+](CC3)CCCSc4ccccc4)O ZINC19801839	mutagen
ZINC00897107	C(CCl)N(CCCl)[P@](=O)(N)O ZINC00897107	mutagen
ZINC19801842	Cn1c2c(c(=O)n(c1=O)C)n(cn2)C[C@@H](CN3CC[NH+](CC3)CCCSc4ccccc4)O ZINC19801842	mutagen
ZINC00000238	C1[C@@H](O[C@H](O1)CI)CO ZINC00000238	mutagen
ZINC01996070	CC[NH+](CC)CCC[C@H](C)Nc1cc(cc2c1nccc2)OC ZINC01996070	mutagen
ZINC00585151	C[NH+](C)CCCn1cc(c2c1cccc2)C3=C(C(=O)NC3=O)c4c[nH]c5c4cccc5 ZINC00585151	mutagen
ZINC24602972	C(C[P@](=O)(O)[O-])O ZINC24602972	mutagen
ZINC06090922	c1c(cc2c(c1O)c(=O)c3cc(c(cc3o2)O)O)O ZINC06090922	mutagen
ZINC02040123	COc1nn(c(=O)s1)CSP(=S)(OC)OC ZINC02040123	mutagen
ZINC06483402	COc1c(cc(c2c1oc(c(c2=O)O)c3ccc(c(c3)O)O)O)O ZINC06483402	mutagen
ZINC34781669	C1COC(=O)[C@@H]1N ZINC34781669	mutagen
ZINC00073715	c1ccc(cc1)NC(=O)Nc2cnns2 ZINC00073715	mutagen
ZINC12495967	CCC[C@@H](C)[C@H]1CC[C@@H]2[C@@]1(CC[C@H]3[C@H]2CC[C@H]4[C@@]3(CC[C@H](C4)OS(=O)(=O)CC)C)C ZINC12495967	mutagen
ZINC00073711	c1ccc2c(c1)[nH]c(n2)c3cscn3 ZINC00073711	mutagen
ZINC12495970	CCC[C@@H](C)[C@H]1CC[C@@H]2[C@@]1(CC[C@H]3[C@H]2CC[C@@H]4[C@@]3(CC[C@H](C4)OS(=O)(=O)CC)C)C ZINC12495970	mutagen
ZINC01692372	c1cc(c(cc1Cl)Cl)OCCOS(=O)(=O)[O-] ZINC01692372	mutagen
ZINC19166991	c1ccc(cc1)CCN[NH3+] ZINC19166991	mutagen
ZINC00967822	c1ccc2c(c1)ccc(c2O)C=O ZINC00967822	mutagen
ZINC00967825	c1ccc2c(c1)ccc3c2C=C[C@@H]4[C@H]3O4 ZINC00967825	mutagen
ZINC00967826	c1ccc2c(c1)ccc3c2cccc3O ZINC00967826	mutagen
ZINC00967827	COc1cccc2c1ccc3c2cccc3 ZINC00967827	mutagen
ZINC04099116	C1[C@H](O1)/C/2=C/C#C[C@H]3[C@@]4(O3)C=CC=C4C#C2 ZINC04099116	mutagen
ZINC04099117	C1=C[C@@]23[C@@H](O2)C#C/C=C(\C#CC3=C1)/[C@H](CO)O ZINC04099117	mutagen
ZINC04102349	C[C@H](c1cccc2c1nc3cccc(c3n2)C(=O)OC)O ZINC04102349	mutagen
ZINC01843047	Cc1ncc(n1C[C@H](C)O)[N+](=O)[O-] ZINC01843047	mutagen
ZINC00968444	Cc1cc2c3ccccc3[nH]c2c4c1O[C@@](C=C4)(C)CCC=C(C)C ZINC00968444	mutagen
ZINC01886965	Cc1cc2c3ccccc3[nH]c2c4c1O[C@](C=C4)(C)CCC=C(C)C ZINC01886965	mutagen
ZINC01532279	CC(=O)N[C@@H](CSC(=O)NC)C(=O)[O-] ZINC01532279	mutagen
ZINC00000540	CSC[C@@H]1CN(C(=O)O1)/N=C/c2ccc(o2)[N+](=O)[O-] ZINC00000540	mutagen
ZINC01688068	c1ccc2c(c1)c3ccccc3c4c2cccc4 ZINC01688068	mutagen
ZINC04214320	CC(C)(C)c1ccc2c(c1)ccc(c2S(=O)(=O)[O-])C(C)(C)C ZINC04214320	mutagen
ZINC00579472	Cc1ccc(cn1)c2c(cc(cn2)Cl)c3ccc(cc3)S(=O)(=O)C ZINC00579472	mutagen
ZINC04102348	C[C@@H](c1cccc2c1nc3cccc(c3n2)C(=O)OC)O ZINC04102348	mutagen
ZINC01693102	CS(=O)(=O)Nc1ccc2c3ccccc3c(=O)oc2c1 ZINC01693102	mutagen
ZINC12428290	c1c(cc(c(c1[N+](=O)[O-])[O-])[N+](=O)[O-])C[C@@H](C(=O)[O-])[NH3+] ZINC12428290	mutagen
ZINC01997889	CCN(C[C@H](C)O)c1ccc(nn1)NNC(=O)OCC ZINC01997889	mutagen
ZINC04099141	c1nc(c2c(n1)n(cn2)[C@H]3[C@@H]([C@@H]([C@H](O3)C=O)O)O)N ZINC04099141	mutagen
ZINC00390084	C[C@@H](COc1ccc(cc1)C(C)(C)c2ccc(cc2)OC[C@H](C)O)O ZINC00390084	mutagen
ZINC00967860	COc1cc2cnc3c(c2cc1OC)c(nn3c4ccccc4)Cc5ccccc5 ZINC00967860	mutagen
ZINC00290273	COc1ccccc1c2nc(no2)Cc3ccc(cc3)Cl ZINC00290273	mutagen
ZINC00967862	CCOC(=O)Cn1c2ccccc2c3c1nc4cc5ccccc5cc4n3 ZINC00967862	mutagen
ZINC00382254	Cc1ccc(cc1)c2cn3c4c(sc3n2)CCCC4 ZINC00382254	mutagen
ZINC05698899	CN(CC(=O)[O-])N=O ZINC05698899	mutagen
ZINC00197430	Cc1cc(n(n1)C[C@@H](Cn2c3ccccc3c4c2cccc4)O)C ZINC00197430	mutagen
ZINC04099164	C1CO[P@@](=O)(N[C@@H]1SC[C@@H](C(=O)NCC(=O)[O-])NC(=O)CC[C@@H](C(=O)[O-])[NH3+])N(CCCl)CCCl ZINC04099164	mutagen
ZINC04099165	C1CO[P@](=O)(N[C@@H]1SC[C@@H](C(=O)NCC(=O)[O-])NC(=O)CC[C@@H](C(=O)[O-])[NH3+])N(CCCl)CCCl ZINC04099165	mutagen
ZINC04099166	C1CO[P@@](=O)(N[C@H]1SC[C@@H](C(=O)NCC(=O)[O-])NC(=O)CC[C@@H](C(=O)[O-])[NH3+])N(CCCl)CCCl ZINC04099166	mutagen
ZINC04099167	C1CO[P@](=O)(N[C@H]1SC[C@@H](C(=O)NCC(=O)[O-])NC(=O)CC[C@@H](C(=O)[O-])[NH3+])N(CCCl)CCCl ZINC04099167	mutagen
ZINC00577115	c1ccc2cc(ccc2c1)CC[NH+]3CCC(=CC3)c4cccc(c4)C(F)(F)F ZINC00577115	mutagen
ZINC04887558	c1cc(ccc1c2cc(=O)c3c(c(c(c(c3o2)O)O)O)O)O ZINC04887558	mutagen
ZINC30725468	c1ccc2c(c1)C(=O)c3ccc(c(c3C2=O)O)O[C@H]4[C@@H]([C@H]([C@@H]([C@H](O4)CO)O)O)O ZINC30725468	mutagen
ZINC04976154	C[C@H]1C[C@H](O[C@@H](O1)C)OC(=O)C ZINC04976154	mutagen
ZINC01532310	CC(=O)N[C@@H](CSc1ccc(cc1[N+](=O)[O-])[N+](=O)[O-])C(=O)[O-] ZINC01532310	mutagen
ZINC01694610	CS(=O)(=O)Nc1ccc2c(c1)c3ccccc3c(=O)o2 ZINC01694610	mutagen
ZINC04099184	CN(C)c1ccc2c(c1)oc-3cc(=[N+](C)C)ccc3c2c4ccc(cc4)CCl ZINC04099184	mutagen
ZINC00058187	CC1=CC(=O)c2c(cccc2O)C1=O ZINC00058187	mutagen
ZINC01755317	c1ccc2c(c1)c(=O)c3=c(c2=O)sc(c(s3)C#N)C#N ZINC01755317	mutagen
ZINC00058118	COc1cc2c(c(=O)cc(o2)c3ccccc3)c(c1OC)OC ZINC00058118	mutagen
ZINC14649459	c1cc2c(nc([nH]2)NCCC[C@@H](C(=O)[O-])[NH3+])[n+](c1)CCCC[C@@H](C(=O)[O-])[NH3+] ZINC14649459	mutagen
ZINC12358771	C(=C/Cl)\C(=O)[O-] ZINC12358771	mutagen
ZINC00001466	c1cc(ccc1c2ncc(n2CCO)[N+](=O)[O-])F ZINC00001466	mutagen
ZINC05732370	COc1cc(c2c(c1)oc3c(ccc(c3c2=O)O)O)O ZINC05732370	mutagen
ZINC01842426	CCO[P@@](=O)(C(=O)N)[O-] ZINC01842426	mutagen
ZINC03783669	c1nc(c2c(n1)n(cn2)[C@H]3[C@H](C[C@H](O3)CO)F)N ZINC03783669	mutagen
ZINC05113686	C(COP(=O)(NCCCl)NCCCl)C=O ZINC05113686	mutagen
ZINC02006632	Cc1cccc2c1n3cnnc3s2 ZINC02006632	mutagen
ZINC04216238	c1nc2c(nc(nc2n1[C@H]3[C@H]([C@@H]([C@H](O3)CO)O)O)F)N ZINC04216238	mutagen
ZINC01883067	c1c(cc(c(c1[N+](=O)[O-])[O-])[N+](=O)[O-])[N+](=O)[O-] ZINC01883067	mutagen
ZINC04098675	Cc1cc2c(c(c1)O)C(=O)c3c(cc(cc3O)O[C@H]4[C@@H]([C@](CO4)(CO)O)O)C2=O ZINC04098675	mutagen
ZINC01510005	c1ccc(cc1)c2ccc(cc2)O ZINC01510005	mutagen
ZINC00023207	CS(=O)(=O)c1ccc(cc1)c2cc(cnc2c3cccnc3)Cl ZINC00023207	mutagen
ZINC30690776	CCOC(=O)OCC/C(=C(/C)\N(Cc1cnc(nc1N)C)C=O)/SC(=O)OCC ZINC30690776	mutagen
ZINC00057731	COc1c2ccc(=O)oc2cc3c1cco3 ZINC00057731	mutagen
ZINC05167385	CC(=O)N[C@]1(CN(C1=O)S(=O)(=O)O)OC ZINC05167385	mutagen
ZINC01580747	c1ccc2c(c1)ccc3c2cc4c(c3)ccc5c4cccc5 ZINC01580747	mutagen
ZINC05425133	Cc1ncc(n1CCNC(=S)OC)[N+](=O)[O-] ZINC05425133	mutagen
ZINC05291676	CC(=O)Nc1nc(cs1)c2ccc(o2)[N+](=O)[O-] ZINC05291676	mutagen
ZINC01481955	c1ccc(c(c1)COc2ccc3cc(ccc3c2)C[C@@H]4C(=O)NC(=O)S4)F ZINC01481955	mutagen
ZINC13383720	C[C@@](C=C)([C@@H](/C=C/C(=C\Cl)/C=O)Cl)Cl ZINC13383720	mutagen
ZINC13383721	C[C@](C=C)([C@@H](/C=C/C(=C\Cl)/C=O)Cl)Cl ZINC13383721	mutagen
ZINC13383722	C[C@@](C=C)([C@H](/C=C/C(=C\Cl)/C=O)Cl)Cl ZINC13383722	mutagen
ZINC03831417	CC1=C(C(CCC1)(C)C)/C=C/C(=C/C=C/C(=C/CO)/C)/C ZINC03831417	mutagen
ZINC13383723	C[C@](C=C)([C@H](/C=C/C(=C\Cl)/C=O)Cl)Cl ZINC13383723	mutagen
ZINC00057674	c1ccc(cc1)c2cc(=O)c3ccccc3o2 ZINC00057674	mutagen
ZINC00391903	c1ccc2cc(ccc2c1)NC(=O)[C@@H]3CCC[NH2+]3 ZINC00391903	mutagen
ZINC00391902	c1ccc2cc(ccc2c1)NC(=O)[C@H]3CCC[NH2+]3 ZINC00391902	mutagen
ZINC17263659	C[C@H](CCl)O[C@@H](C)CCl ZINC17263659	mutagen
ZINC02032707	C1[C@H](O[C@H](O1)CI)CO ZINC02032707	mutagen
ZINC03781835	C1CC1Cn2c3c(c(=O)n(c2=O)CC4CC4)[nH]c(n3)N ZINC03781835	mutagen
ZINC04216862	C[C@H]1C[C@H]2[C@@H]3CCC4=CC(=O)C=C[C@@]4([C@H]3C(=O)C[C@@]2([C@]1(C(=O)CO)O)C)C ZINC04216862	mutagen
ZINC30725569	c1ccc2c(c1)CCN3[C@H]2Cc4ccccc4C3 ZINC30725569	mutagen
ZINC03831401	Cc1cc(c(n1c2ccccc2)C)/C=C/c3ccc4cc(ccc4[n+]3C)N(C)C ZINC03831401	mutagen
ZINC06477045	c1nc2c(n1[C@H]3[C@@H]([C@@H]([C@H](O3)CO)O)O)[NH+]=CN[C@H]2O ZINC06477045	mutagen
ZINC01632925	Cc1c2ccccc2c(c3c1-c4ccccc4[C@@H]([C@H]3O)O)C ZINC01632925	mutagen
ZINC03860796	C(#N)C(Cl)(Cl)Cl ZINC03860796	mutagen
ZINC04897006	CCO[C@H](C)/C(=N\NC(=S)N)/C=N/NC(=S)N ZINC04897006	mutagen
ZINC03861630	Cc1cc2c(c(c1)O)C(=O)c3c(cccc3O)C2=O ZINC03861630	mutagen
ZINC04217117	c1cc(nc(c1)/C=C/c2ccc(o2)[N+](=O)[O-])CO ZINC04217117	mutagen
ZINC03850719	C[C@]1(C[C@@H](c2c(cc3c(c2O)C(=O)c4c(cccc4O)C3=O)[C@H]1C(=O)OC)O)O ZINC03850719	mutagen
ZINC00057522	Cc1cccc(c1)N(C)C(=S)Oc2ccc3ccccc3c2 ZINC00057522	mutagen
ZINC04098841	Cn1c2ccccc2c(=O)c3c1c(c(c(c3OC)OC)OC)OC ZINC04098841	mutagen
ZINC01532302	Cc1c(c2c(c(c1OS(=O)(=O)[O-])C)sc(n2)NC)Cc3cccnc3 ZINC01532302	mutagen
ZINC03989599	CCNC(=O)[C@@H]1[C@H]([C@H]([C@@H](O1)n2cnc3c2ncnc3NC4CCCC4)O)O ZINC03989599	mutagen
ZINC08237849	CCCCCCCCCC(=O)NO ZINC08237849	mutagen
ZINC01541804	C[C@@H](c1ccc2cc(ccc2c1)OC)C(=O)OCCCCO[N+](=O)[O-] ZINC01541804	mutagen
ZINC03844571	Cc1ccc2c(c1[N+](=O)[O-])C(=O)c3ccccc3C2=O ZINC03844571	mutagen
ZINC03850731	CC[C@]1(C[C@@H](c2c(c(c3c(c2O)C(=O)c4c(cccc4O)C3=O)O)[C@H]1C(=O)OC)O)O ZINC03850731	mutagen
ZINC12496115	COc1cc(ccc1O)[C@@H](CO)OS(=O)(=O)[O-] ZINC12496115	mutagen
ZINC00057466	CCn1cc(c(=O)c2c1nc(nc2)N3CC[NH2+]CC3)C(=O)[O-] ZINC00057466	mutagen
ZINC12496118	COc1cc(ccc1O)[C@H](CO)OS(=O)(=O)[O-] ZINC12496118	mutagen
ZINC00057462	CNC(=O)OCc1cccc(n1)COC(=O)NC ZINC00057462	mutagen
ZINC13827876	CCN(Cc1c(cccc1Cl)F)c2c(cc(cc2[N+](=O)[O-])C(F)(F)F)[N+](=O)[O-] ZINC13827876	mutagen
ZINC00057461	CCn1cc(c(=O)c2c1nc(nc2)N3CCCC3)C(=O)[O-] ZINC00057461	mutagen
ZINC00057438	Cc1ncc(n1C[C@H](CCl)O)[N+](=O)[O-] ZINC00057438	mutagen
ZINC00001475	Cc1ccc2c(c1)n(c(=O)nc2c3ccc(cc3)F)C(C)C ZINC00001475	mutagen
ZINC00057417	Cc1c(c(=O)n(n1C)c2ccccc2)NC(=O)c3cccnc3 ZINC00057417	mutagen
ZINC00057412	Cc1cc(nc(n1)n2c(cc(n2)C)OC)OC ZINC00057412	mutagen
ZINC00057409	C[C@H]([C@H](c1cc(ccc1OC)OC)O)[NH3+] ZINC00057409	mutagen
ZINC03775812	CC(C)CCC(=O)C[C@@H]1c2ccccc2C(=O)N1c3ccc4ccc(nc4n3)Cl ZINC03775812	mutagen
ZINC00057408	C[C@@H]([C@H](c1cc(ccc1OC)OC)O)[NH3+] ZINC00057408	mutagen
ZINC00057407	C[C@H]([C@@H](c1cc(ccc1OC)OC)O)[NH3+] ZINC00057407	mutagen
ZINC00057406	C[C@@H]([C@@H](c1cc(ccc1OC)OC)O)[NH3+] ZINC00057406	mutagen
ZINC02041034	CCNC(=O)CSP(=S)(OC)OC ZINC02041034	mutagen
ZINC24809155	Cn1cncc1[C@@](c2ccc(cc2)Cl)(c3ccc4c(c3)c(cc(=O)n4C)c5cccc(c5)Cl)N ZINC24809155	mutagen
ZINC00187408	CCOC(=O)Nc1cccc(c1)OC(=O)Nc2ccccc2 ZINC00187408	mutagen
ZINC05965498	CN(CCC=O)N=O ZINC05965498	mutagen
ZINC13130211	COC(=O)c1ccc(c2c1nc3c(cc(c(c3n2)C=O)O)[O-])O ZINC13130211	mutagen
ZINC03869855	c1ccc2c(c1)c(c(c(=O)o2)Cc3c(=O)c4ccccc4oc3O)[O-] ZINC03869855	mutagen
ZINC04217523	c1cc(sc1)C(=O)Nc2ncc(s2)[N+](=O)[O-] ZINC04217523	mutagen
ZINC00001476	c1ccc(cc1)c2c3cc(ccc3n(c(=O)n2)CC(F)(F)F)Cl ZINC00001476	mutagen
ZINC04096709	C[C@H](CCCC(C)C)[C@H]1CC[C@@H]2[C@@]1(CC[C@H]3[C@H]2C[C@@H]4[C@]5([C@@]3(CC[C@@H](C5)O)C)O4)C ZINC04096709	mutagen
ZINC01549146	c1ccc(cc1)C(COC(=O)N)(COC(=O)N)F ZINC01549146	mutagen
ZINC00057298	c1cc(c(cc1c2ccc(c(c2)Cl)N)Cl)N ZINC00057298	mutagen
ZINC01573356	CCC/C=C\1/c2ccccc2C(=O)O1 ZINC01573356	mutagen
ZINC03861799	c1cc(ccc1C(=C2C=CC(=N)C=C2)c3ccc(cc3)N)N ZINC03861799	mutagen
ZINC00057260	c1ccc2c(c1)nc(n2Cc3ccc(cc3)Cl)C[NH+]4CCCC4 ZINC00057260	mutagen
ZINC04245385	Cc1c(cc(cc1[N+](=O)[O-])N)[N+](=O)[O-] ZINC04245385	mutagen
ZINC01846079	C[C@@H](C(=O)NCC(=O)[O-])SC(=O)c1cccs1 ZINC01846079	mutagen
ZINC01680827	Cc1cc(c(cc1C)N)C ZINC01680827	mutagen
ZINC03831205	CN1c2ccc(cc2C(=NCC1=O)c3ccccc3)[N+](=O)[O-] ZINC03831205	mutagen
ZINC00057164	CN(C)c1ccc(cc1)Cc2ccc(cc2)N(C)C ZINC00057164	mutagen
ZINC05131963	C([C@H]([C@@H](C(=O)[O-])[NH3+])O)F ZINC05131963	mutagen
ZINC00057147	Cn1c2c(c(=O)n(c1=O)C)n(cn2)C[C@H](CO)O ZINC00057147	mutagen
ZINC01596383	C1[C@H](O1)[C@@H]2CO2 ZINC01596383	mutagen
ZINC00057146	Cn1c2c(c(=O)n(c1=O)C)n(cn2)C[C@@H](CO)O ZINC00057146	mutagen
ZINC07997905	COc1cc(ccc1c2[nH]c3cccnc3n2)[S@](=O)C ZINC07997905	mutagen
ZINC01596382	C1[C@@H](O1)[C@H]2CO2 ZINC01596382	mutagen
ZINC00057115	Cc1c(c(=O)n(n1C)c2ccccc2)N(C)C ZINC00057115	mutagen
ZINC01590259	Cc1c2c(cco2)cc3c1oc(=O)c4c3ccnc4 ZINC01590259	mutagen
ZINC30690895	Cc1ccc(cn1)CCn2c3ccc(cc3c4c2CCN(C4)C)Cl ZINC30690895	mutagen
ZINC01851028	CC1OC(OC(OC(O1)C)C)C ZINC01851028	mutagen
ZINC12496180	C(CS(=O)(=O)[O-])[NH+]=C(N)N ZINC12496180	mutagen
ZINC00015778	C[C@@H](c1c2cc(ccc2on1)Cl)n3ccnc3 ZINC00015778	mutagen
ZINC30729487	CSCCC(=O)/C(=C/OP(=O)([O-])[O-])/O ZINC30729487	mutagen
ZINC00056949	c1ccc(cc1)CNC(=O)Cn2ccnc2[N+](=O)[O-] ZINC00056949	mutagen
ZINC03977737	CN(C(=O)N[C@@H]1[C@H]([C@@H]([C@H](O[C@@H]1O)CO)O)O)N=O ZINC03977737	mutagen
ZINC04654833	CC(=O)N[C@@H](CCCC(=O)OP(=O)([O-])[O-])C(=O)[O-] ZINC04654833	mutagen
ZINC00056911	CN(C)c1ccc(cc1)N ZINC00056911	mutagen
ZINC03938676	c1ccc(cc1)Cn2cc(c3c2ccc(c3)c4ccc(cc4)OC(F)(F)F)C(=O)C(=O)[O-] ZINC03938676	mutagen
ZINC08219946	CC1=C(C(CCC1)(C)C)/C=C/C(=C/C=C/C(=C/C=C/C=C(\C)/C=C/C=C(\C)/C=C/[C@@H]2C(=CCCC2(C)C)C)/C)/C ZINC08219946	mutagen
ZINC08219947	CC1=C(C(CCC1)(C)C)/C=C/C(=C/C=C/C(=C/C=C/C=C(\C)/C=C/C=C(\C)/C=C/[C@H]2C(=CCCC2(C)C)C)/C)/C ZINC08219947	mutagen
ZINC03977735	CC[C@]1(C[C@@H](c2c(cc3c(c2O)C(=O)c4c(cccc4O)C3=O)[C@H]1C(=O)OC)O[C@H]5C[C@@H]([C@@H]([C@@H](O5)C)O)[NH+](C)C)O ZINC03977735	mutagen
ZINC00056751	Cc1cc(ccc1N)c2ccc(c(c2)C)N ZINC00056751	mutagen
ZINC08219952	CC1=C(C(CCC1)(C)C)/C=C/C(=C/C=C/C(=C/C=C/C=C(\C)/C=C/C=C(\C)/C=C/C=C(\C)/CCC=C(C)C)/C)/C ZINC08219952	mutagen
ZINC01542910	c1cc(oc1/C=C/C=N/NC(=O)c2ccc(s2)[N+](=O)[O-])[N+](=O)[O-] ZINC01542910	mutagen
ZINC00901909	c1cc(c(c(c1)O)O)CCC(=O)[O-] ZINC00901909	mutagen
ZINC17993125	C1=C[C@H]([C@H](C=C1)O)O ZINC17993125	mutagen
ZINC00056656	COc1cc(ccc1O)[C@H](C[NH3+])O ZINC00056656	mutagen
ZINC00056655	COc1cc(ccc1O)[C@@H](C[NH3+])O ZINC00056655	mutagen
ZINC00056654	Cc1cc(=O)c2c(o1)c(c3c(c2OC)cco3)OC ZINC00056654	mutagen
ZINC05758832	C[C@H](CCCC(C)C)[C@H]1CC[C@@H]2[C@@]1(CC[C@H]3[C@H]2[C@H](C=C4[C@@]3(CC[C@@H](C4)O)C)O)C ZINC05758832	mutagen
ZINC03985981	c1nc(c2c(n1)n(cn2)[C@H]3[C@@H]([C@@H]([C@H](O3)CO)O)O)N[C@@H]4CCOC4 ZINC03985981	mutagen
ZINC00000908	COc1cc(cn[n+]1c2ccccc2)N ZINC00000908	mutagen
ZINC00056626	C[NH2+]C[C@H](c1ccc(c(c1)OC)O)O ZINC00056626	mutagen
ZINC00056625	C[NH2+]C[C@@H](c1ccc(c(c1)OC)O)O ZINC00056625	mutagen
ZINC03938704	C[C@H]1[C@@H]([C@H](C[C@@H](O1)O[C@H]2C[C@@](Cc3c2c(c4c(c3O)C(=O)c5cccc(c5C4=O)OC)O)(C(=O)CO)O)[NH3+])O ZINC03938704	mutagen
ZINC01683205	c1cc(ccc1/C=C/c2ccc(cc2)[N+](=O)[O-])[N+](=O)[O-] ZINC01683205	mutagen
ZINC26740955	c1ccnc(c1)C[C@H]([P@](=O)(O)[O-])P(=O)([O-])[O-] ZINC26740955	mutagen
ZINC05819550	CCCC#CC#C/C=C/CO ZINC05819550	mutagen
ZINC00056510	CC1(C=Cc2cc(c(cc2O1)OC)OC)C ZINC00056510	mutagen
ZINC02040950	Cc1c(cc(cc1[N+](=O)[O-])[N+](=O)[O-])C(=O)N ZINC02040950	mutagen
ZINC04216369	c1cc(oc1/C=C/c2cnc(nn2)N)[N+](=O)[O-] ZINC04216369	mutagen
ZINC00056435	c1cc(c(cc1Cl)Cc2cc(ccc2O)Cl)O ZINC00056435	mutagen
ZINC03831006	C1CCC(CC1)NC(=O)N(CCCl)N=O ZINC03831006	mutagen
ZINC00056414	c1cc(c(cc1Cc2ccc(c(c2)Cl)N)Cl)N ZINC00056414	mutagen
ZINC00001494	c1cc(oc1c2csc3[n+]2CCN3)[N+](=O)[O-] ZINC00001494	mutagen
ZINC02004103	C[C@H]1CN(CC[NH2+]1)c2cc3c(cc2F)c(=O)c(cn3c4ccc(cc4F)F)C(=O)[O-] ZINC02004103	mutagen
ZINC03831001	CCN(CC)C(=O)N[C@@H]1C[NH+]([C@@H]2Cc3c[nH]c4c3c(ccc4)C2=C1)C ZINC03831001	mutagen
ZINC00056395	COc1cc(ccc1N)c2ccc(c(c2)OC)N ZINC00056395	mutagen
ZINC19321214	C1N2CN(CN1CN(C2)N=O)N=O ZINC19321214	mutagen
ZINC12496246	Cc1c2c3c(c[nH]2)c4c5c(c3c(=O)c1=O)c[nH]c5c(c(=O)c4=O)C ZINC12496246	mutagen
ZINC02040890	COP(=S)(OC)Oc1ccc(cc1)[N+](=O)[O-] ZINC02040890	mutagen
ZINC01530753	C1CN(CCN1C(=O)CCBr)C(=O)CCBr ZINC01530753	mutagen
ZINC02008400	C[C@@H]1CC(=O)O1 ZINC02008400	mutagen
ZINC00602803	CCOc1cc2c(cc1NC(=O)/C=C/C[NH+](C)C)c(c(cn2)C#N)Nc3ccc(c(c3)Cl)F ZINC00602803	mutagen
ZINC02008398	C[C@H]1CC(=O)O1 ZINC02008398	mutagen
ZINC01604018	CC1=C[C@@H]2c3cccc4c3c(c[nH]4)C[C@H]2[NH+](C1)C ZINC01604018	mutagen
ZINC01506256	c1ccc2c(c1)C(=O)C(=C(C2=O)Cl)N ZINC01506256	mutagen
ZINC01628332	c1cc2c3c(ccc(c3c1)N)CC2 ZINC01628332	mutagen
ZINC03932652	c1nc2c(nc(nc2n1[C@H]3[C@@H]([C@@H]([C@H](O3)CO)O)O)N/N=C/C4CCCCC4)N ZINC03932652	mutagen
ZINC03633839	C[NH+](C)Cc1nccn1c2ccc(c(c2)F)NC(=O)c3cc(nn3c4ccc5c(c4)c(no5)N)C(F)(F)F ZINC03633839	mutagen
ZINC03812923	COc1cc(ccc1Nc2c3ccccc3[nH+]c4c2cccc4)[N-]S(=O)(=O)C ZINC03812923	mutagen
ZINC01531348	CC(=CCC/C(=C/Cc1c(cc(cc1OC)O)c2cc3ccc(cc3o2)O)/C)C ZINC01531348	mutagen
ZINC33832439	Cc1cc2c(c(c1)O[C@H]3[C@@H]([C@H]([C@@H]([C@H](O3)CO)O)O)O)C(=O)c4c(cc(cc4O)OC)C2=O ZINC33832439	mutagen
ZINC00296185	CC(=CCOc1c2ccc(=O)oc2cc3c1cco3)C ZINC00296185	mutagen
ZINC03830891	C(CC(=O)N[C@@H](CS)C(=O)NCC(=O)[O-])[C@@H](C(=O)[O-])[NH3+] ZINC03830891	mutagen
ZINC05561374	CCCc1cc(cc2c1C(=O)c3c(cc(cc3O)O)C2=O)O ZINC05561374	mutagen
ZINC17654191	CCCCCCCCCCCCCCCCOC[C@H](CO[P@@](=O)([O-])OCC[N+](C)(C)C)O ZINC17654191	mutagen
ZINC01700120	C#CCCO ZINC01700120	mutagen
ZINC01655706	Cc1cc(c2ccccc2[n+]1CCCCCCCCCC[n+]3c(cc(c4c3cccc4)N)C)N ZINC01655706	mutagen
ZINC03784065	CCOP(=O)([C@H](C)NC(=O)N(CCCl)N=O)OCC ZINC03784065	mutagen
ZINC30691032	CN(C)CC#CC=C1c2ccccc2C=Cc3c1cccc3 ZINC30691032	mutagen
ZINC00390083	C[C@H](COc1ccc(cc1)C(C)(C)c2ccc(cc2)OC[C@@H](C)O)O ZINC00390083	mutagen
ZINC02516903	c1ccc-2c(c1)-c3ccc4ccc5cccc6c5c4c3c2c6 ZINC02516903	mutagen
ZINC01713704	c1ccc2c(c1)ccc-3cc(=O)ccc3n2 ZINC01713704	mutagen
ZINC11616689	CC(=C/C(=N/Nc1c2ccccc2cnn1)/C)C ZINC11616689	mutagen
ZINC02033998	CC(C)CNC(=O)N1CCNC1=O ZINC02033998	mutagen
ZINC03914981	c1cc(ccc1C(=NNc2ccc(cc2[N+](=O)[O-])[N+](=O)[O-])c3ccc(cc3)O)O ZINC03914981	mutagen
ZINC03811680	Cc1cc2c(ccc(c2c(c1)OC)O)c3c(cc(c4c3C[C@H]([NH2+][C@@H]4C)C)O)O ZINC03811680	mutagen
ZINC25695750	C([C@@H](C(=O)[O-])[NH3+])C(=O)NO ZINC25695750	mutagen
ZINC00000202	CC1=Nc2ccccc2C[C@H](N1C)c3ccccc3 ZINC00000202	mutagen
ZINC03875979	c1ccc2c(c1)c3[nH]c2nc-4[nH+]c(nc-5[nH+]c(nc6c7ccccc7c([nH]6)n3)-c8c5cccc8)-c9c4cccc9 ZINC03875979	mutagen
ZINC01686879	Cc1c(cc(cc1N)N)N ZINC01686879	mutagen
ZINC17108683	Cn1c(cnc1/C=N/N2C[C@H](OC2=O)CN3CCOCC3)[N+](=O)[O-] ZINC17108683	mutagen
ZINC04978565	C1=C[C@H]([C@@H](C(=C1)Br)O)O ZINC04978565	mutagen
ZINC04978575	C1=C[C@@H]([C@H](C(=C1)Br)O)O ZINC04978575	mutagen
ZINC30691080	Cn1c(cnc1/C=N/N2C[C@@H](OC2=O)CN3CCOCC3)[N+](=O)[O-] ZINC30691080	mutagen
ZINC04978588	C1=C[C@H]([C@H](C(=C1)Br)O)O ZINC04978588	mutagen
ZINC00000312	C[NH+](C)[C@H]1CCc2c(c3cc(cc(c3[nH]2)F)F)C1 ZINC00000312	mutagen
ZINC28761602	C1CCC2(CC1)C(=O)N(C(=O)N2)CCN(CCCl)CCCl ZINC28761602	mutagen
ZINC12503149	c1cc(c(cc1F)F)n2cc(c(=O)c3c2nc(c(c3)F)N4C[C@@H]5[C@H](C4)C5[NH3+])C(=O)[O-] ZINC12503149	mutagen
ZINC05284667	C[C@H](c1ccc(cc1)CC(C)C)C(=O)NO ZINC05284667	mutagen
ZINC00000381	C[C@@H](c1ccc(cc1)CC(C)C)C(=O)NO ZINC00000381	mutagen
ZINC13682481	CC(C)[C@@H](CO)n1cc(c(=O)c2c1cc(c(c2)Cc3cccc(c3F)Cl)OC)C(=O)[O-] ZINC13682481	mutagen
ZINC01669690	CN(C)c1ccc(cc1)O ZINC01669690	mutagen
ZINC28115899	CN1CCc2cc(c3cc2[C@H]1Cc4ccc(cc4)Oc5cc(ccc5OC)C[C@@H]6c7c(cc(c(c7O3)OC)OC)CCN6C)OC ZINC28115899	mutagen
ZINC30725919	C=C(C(=O)[O-])O[P@@](=O)(C(=O)[O-])[O-] ZINC30725919	mutagen
ZINC13543846	c1ccc(cc1)Cc2c3nc(c(n3cc(n2)c4ccc(cc4)O)OS(=O)(=O)[O-])Cc5ccccc5 ZINC13543846	mutagen
ZINC00000547	c1cc(cc(c1)[N+](=O)[O-])[C@@H]2CN3CCSC3=[NH+]2 ZINC00000547	mutagen
ZINC04212360	CC[NH+](CC)CCn1c2ccccc2nc(c1=O)Cc3ccc(cc3)OC ZINC04212360	mutagen
ZINC00000541	C[C@@H]1CN(C(=O)N1)/N=C/c2ccc(o2)[N+](=O)[O-] ZINC00000541	mutagen
ZINC04213983	c1cc(cc(c1)[N+](=O)[O-])[C@H]2CN3CCSC3=[NH+]2 ZINC04213983	mutagen
ZINC38139853	CCCCCCCCCCOc1cc2c(cc1OCC)[nH]cc(c2=O)C(=O)OCC ZINC38139853	mutagen
ZINC05699151	CN(c1ccc(cc1)N=O)N=O ZINC05699151	mutagen
ZINC00603777	CCCn1c2c(c(=O)n(c1=O)CCC)[nH]c(n2)C34CCC(CC3)(CC4)CCC(=O)[O-] ZINC00603777	mutagen
ZINC00152275	c1cc(oc1C=O)[N+](=O)[O-] ZINC00152275	mutagen
ZINC13980035	C[C@@H]1COC(=N1)Nc2ccc3c(c2)c(ncn3)Nc4ccc(c(c4)Cl)OCc5nccs5 ZINC13980035	mutagen
ZINC00393900	CC(=O)Oc1ccc(cc1OC)CC=C ZINC00393900	mutagen
ZINC03861649	c1ccc(cc1)Nc2ccc(cc2)N=O ZINC03861649	mutagen
ZINC32841041	CCCCCC(=O)OCC(=O)COP(=O)([O-])[O-] ZINC32841041	mutagen
ZINC30725957	C[C@H](C[P@@](=O)(O)[O-])O ZINC30725957	mutagen
ZINC17109538	CCOC(=O)c1c(cc2c(n[nH]c(=O)c2c1C)CO)C ZINC17109538	mutagen
ZINC00016827	c1ccc2c(c1)c(c3c([nH+]2)CCCC3)N ZINC00016827	mutagen
ZINC00061485	Cc1c(c(=O)n(n1C)c2ccccc2)I ZINC00061485	mutagen
ZINC32841054	CCCCCCCC(=O)OCC(=O)COP(=O)([O-])[O-] ZINC32841054	mutagen
ZINC05140706	CN(CCC[C@@H](c1cccnc1)O)N=O ZINC05140706	mutagen
ZINC05140707	CN(CCC[C@H](c1cccnc1)O)N=O ZINC05140707	mutagen
ZINC05420992	c1cc(cnc1)[C@@H]2CCCN2N=O ZINC05420992	mutagen
ZINC35018256	CC[C@@]1(C2=CC3=c4c(cc5=C(C(=O)C=Cc5n4)C[NH+](C)C)C[NH+]3C(=C2COC1=O)[O-])O ZINC35018256	mutagen
ZINC12358663	c1ccc(cc1)N=Nc2ccccc2 ZINC12358663	mutagen
ZINC01855421	CC(C)[NH2+]CCCC1(c2ccccc2-c3c1cccc3)C(=O)N ZINC01855421	mutagen
ZINC30725991	CN1CCc2cc(c3cc2[C@@H]1Cc4ccc(cc4)Oc5cc(ccc5O)C[C@@H]6c7c(cc(c(c7O3)O)OC)CCN6C)OC ZINC30725991	mutagen
ZINC56870875	CC(=CC/[NH+]=c\1/c2c(nc[nH]2)n(cn1)CC[C@@H](C(=O)[O-])[NH3+])C ZINC56870875	mutagen
ZINC30725995	CN1CCc2cc(c3cc2[C@@H]1Cc4ccc(c(c4)Oc5ccc(cc5)C[C@@H]6c7cc(c(c(c7CCN6C)OC)O)O3)O)OC ZINC30725995	mutagen
ZINC00001568	COc1ccc(cc1)c2c3ccccc3[nH]c2c4ccc(cc4)OC ZINC00001568	mutagen
ZINC13298439	CCCCc1nc(c(n1Cc2ccc(cc2)c3ccccc3c4[n-]nnn4)CO)Cl ZINC13298439	mutagen
ZINC00070439	COc1ccc(cc1)/C=C(\C#N)/c2ccc(cc2)OC ZINC00070439	mutagen
ZINC05935070	c1ccc2c(c1)c3cc(nn3c(n2)[O-])CO ZINC05935070	mutagen
ZINC13546469	C1=C([C@H](C=C([C@@H]1O)Cl)O)Cl ZINC13546469	mutagen
ZINC30726012	C(/C=C\Cl)Cl ZINC30726012	mutagen
ZINC01000251	Cc1cccc2c1ccc3c2cccc3 ZINC01000251	mutagen
ZINC13532045	C(=C/[N+](=O)[O-])\C(=O)[O-] ZINC13532045	mutagen
ZINC28116057	CN1CCc2cc(c3cc2[C@@H]1Cc4ccc(cc4)Oc5cc(ccc5OC)C[C@H]6c7c(cc(c(c7O3)OC)OC)CCN6C)OC ZINC28116057	mutagen
ZINC04654921	CCCCC/C=C\C/C(=C\CCCCCCCC(=O)[O-])/[N+](=O)[O-] ZINC04654921	mutagen
ZINC01912267	CCc1c(c(n(n1)CCO)CC)Oc2cc(cc(c2)C#N)C#N ZINC01912267	mutagen
ZINC02077483	Cc1cc2c3ccccc3ccc2c4c1cccc4 ZINC02077483	mutagen
ZINC02005534	CC(=C[C@H]1[C@H](C1(C)C)C(=O)OCc2cccc(c2)Oc3ccccc3)C ZINC02005534	mutagen
ZINC06403380	COc1cc(c2c(c1)oc3ccc(c(c3c2=O)OC)O)O ZINC06403380	mutagen
ZINC13283639	COC[C@@H](Cn1ccnc1[N+](=O)[O-])O ZINC13283639	mutagen
ZINC03875479	C(=O)C(Cl)(Cl)Cl ZINC03875479	mutagen
ZINC03875397	C1COCCN1N=O ZINC03875397	mutagen
ZINC05420566	c1cc(c(cc1[N+](=O)[O-])OCCO)NCCO ZINC05420566	mutagen
ZINC56870928	CN(C)c1c2c(ncn1)n(cn2)[C@H]3[C@@H]([C@@H]([C@H](O3)CO)NC(=O)[C@H](Cc4ccc(cc4)O)N)O ZINC56870928	mutagen
ZINC01891930	c1cn(cn1)c2cc3c(cc2[N+](=O)[O-])[nH]c(=O)c(=O)n3CC(=O)[O-] ZINC01891930	mutagen
ZINC13523718	C/C(=C/CNc1c2c([nH]cn2)ncn1)/CO ZINC13523718	mutagen
ZINC02570874	Cc1c(cc(cc1[N+](=O)[O-])NO)[N+](=O)[O-] ZINC02570874	mutagen
ZINC56874472	CSCCCCC/C=N/O ZINC56874472	mutagen
ZINC56874470	CSCCCC/C=N/O ZINC56874470	mutagen
ZINC56874464	CSCCC/C=N/O ZINC56874464	mutagen
ZINC03784373	CC(C)n1cc2c3c1cccc3[C@H]4C[C@H](C[NH+]([C@@H]4C2)C)C(=O)NC5CCCCC5 ZINC03784373	mutagen
ZINC30691235	Cc1nc2c(n1CC(C)C)c3c(cccn3)nc2N ZINC30691235	mutagen
ZINC12496578	C[C@@H](C(=O)NCC(=O)[O-])NC(=O)CC[C@@H](C(=O)[O-])[NH3+] ZINC12496578	mutagen
ZINC31259485	C(C[C@@H](C(=O)[O-])NC(=O)CCC(=O)[O-])C[NH+]=C(N)N ZINC31259485	mutagen
ZINC03784384	CCOc1cc(c(cc1C(=O)NC2CC[NH+](CC2)C[C@H]3CCC=CC3)[N+](=O)[O-])N ZINC03784384	mutagen
ZINC01591770	COCc1ccc(o1)[N+](=O)[O-] ZINC01591770	mutagen
ZINC02031228	CC(C)OP(=S)(OC(C)C)SCCNS(=O)(=O)c1ccccc1 ZINC02031228	mutagen
ZINC36644257	c1[nH]nc(n1)C[C@H](C(=O)[O-])[NH3+] ZINC36644257	mutagen
ZINC31773258	Cn1cnc2c1cc(c(c2F)Nc3ccc(cc3Cl)Br)C(=O)NOCCO ZINC31773258	mutagen
ZINC14880840	CCCCCCCCCCCCCCCCCCOC[C@H](CO[P@@](=O)([O-])OCC[N+](C)(C)C)O ZINC14880840	mutagen
ZINC00265414	Cn1ccc(=O)c2c1cccc2 ZINC00265414	mutagen
ZINC04216721	C[NH+]1C[C@@H](C[C@H]2[C@H]1Cc3c4c2cccc4[nH]c3Cl)CC#N ZINC04216721	mutagen
ZINC05842585	c1cc(ccc1c2cnc(o2)/C=N/N3CC(=O)NC3=O)Br ZINC05842585	mutagen
ZINC01887263	C[C@H](CCCCn1c(=O)c2c(ncn2C)n(c1=O)C)O ZINC01887263	mutagen
ZINC03999316	c1cc(cnc1)[C@H]2CCCCN2N=O ZINC03999316	mutagen
ZINC03999315	c1cc(cnc1)[C@@H]2CCCCN2N=O ZINC03999315	mutagen
ZINC03870120	C1[C@H]([C@@H]([C@@H](O1)CO)O)O ZINC03870120	mutagen
ZINC02012904	CCCCCCCCn1c(=O)ccs1 ZINC02012904	mutagen
ZINC08219585	C[C@@H](CCC(=O)[O-])[C@H]1CC[C@@H]2[C@@]1([C@@H](C[C@H]3[C@H]2[C@@H](C[C@H]4[C@@]3(CC[C@H](C4)O)C)O)O)C ZINC08219585	mutagen
ZINC01542264	CCCCc1cc(c2ccccc2c1OC(=O)C)OC ZINC01542264	mutagen
ZINC18213170	c1ccc(cc1)CC(=S)NO ZINC18213170	mutagen
ZINC03861620	c1ccc2c(c1)C(=O)c3ccc(cc3C2=O)CO ZINC03861620	mutagen
ZINC04228262	CC1=C(C(CCC1)(C)C)/C=C/C(=C/C=C/C(=C/C=O)/C)/C ZINC04228262	mutagen
ZINC00596925	CCn1cc(c(=O)c2c1cc(c(c2)F)N3CC[NH+]4CCC3CC4)C(=O)[O-] ZINC00596925	mutagen
ZINC13473744	c1cc(c(cc1C(F)(F)F)[N+](=O)[O-])C(=C2C(=O)CCCC2=O)[O-] ZINC13473744	mutagen
ZINC00898358	COc1cc-2c(cc1O)C[C@H]3c4c2c5c(cc4CC[NH2+]3)OCO5 ZINC00898358	mutagen
ZINC01842633	Cc1ccccc1O[C@H](CC[NH2+]C)c2ccccc2 ZINC01842633	mutagen
ZINC04228283	C([C@@H](C(=O)[O-])[NH3+])S(=O)=O ZINC04228283	mutagen
ZINC05784821	c1cc(c(cc1c2c(c(=O)c3c(o2)cc(c(c3O)O)O)O)O)O ZINC05784821	mutagen
ZINC11726773	CC[C@H](C(=O)N)N1C[C@@H](CC1=O)C=C(F)F ZINC11726773	mutagen
ZINC04654724	C[C@@]1(Cc2ccc3c(c2C(=O)C1)C(=O)c4cccc(c4C3=O)O)O ZINC04654724	mutagen
ZINC00018526	c1cc(sc1)C(=O)c2c3cc(c(cc3n(c2[O-])C(=O)N)Cl)F ZINC00018526	mutagen
ZINC00001630	CC(=O)Oc1c2ccc(cc2c(c(c1OC)OC)OC(=O)C)Cl ZINC00001630	mutagen
ZINC01092857	CC(C)(C)N(C(=O)c1ccccc1)NC(=O)c2ccc(cc2)Cl ZINC01092857	mutagen
ZINC02039915	CNC(=O)CSP(=O)(OC)OC ZINC02039915	mutagen
ZINC04654725	C[C@]1(Cc2ccc3c(c2C(=O)C1)C(=O)c4cccc(c4C3=O)O)O ZINC04654725	mutagen
ZINC04528811	CCC(COC(=O)C=C)(COC(=O)C=C)COC(=O)C=C ZINC04528811	mutagen
ZINC00004267	c1ccc(cc1)CNc2c3ccccc3[nH+]c4c2[C@H](CCC4)O ZINC00004267	mutagen
ZINC01690586	CC(C)(c1ccc(cc1)OCCO)c2ccc(cc2)OCCO ZINC01690586	mutagen
ZINC00069747	Cc1ccc(cc1Cl)NC(=O)N(C)C ZINC00069747	mutagen
ZINC01851916	c1cc(ccc1C#N)[C@H]2CCCc3n2c[nH+]c3 ZINC01851916	mutagen
ZINC02004091	CC(C)(C)[C@@H]([C@H](Cc1ccc(cc1)Cl)n2cncn2)O ZINC02004091	mutagen
ZINC00005569	Cc1c(c2c(c(c1O)C)sc(n2)NC)Cc3cccnc3 ZINC00005569	mutagen
ZINC01550164	Cc1ccc(cc1F)[C@H](CC2CC2)N(CC#C)c3nc(c(s3)C)c4cc(c(cc4Cl)OC)C ZINC01550164	mutagen
ZINC00057287	CN(C)C(=O)Nc1ccc(c(c1)Cl)Cl ZINC00057287	mutagen
ZINC00001656	Cc1nc2ccccc2c(=O)n1c3ccccc3Cl ZINC00001656	mutagen
ZINC00001657	COC(=O)C(=C)C#N ZINC00001657	mutagen
ZINC56871095	COC(=O)[C@H](CCCN(c1ccc(cc1)[N+](=O)[O-])c2ccc(cc2)[N+](=O)[O-])N ZINC56871095	mutagen
ZINC05424171	CCC1(Cc2ccccc2C1)c3c[nH+]c[nH]3 ZINC05424171	mutagen
ZINC02040271	C([C@@H](C(=O)[O-])F)[NH3+] ZINC02040271	mutagen
ZINC02040272	C([C@H](C(=O)[O-])F)[NH3+] ZINC02040272	mutagen
ZINC13508087	CC(C)/C=N/O ZINC13508087	mutagen
ZINC00607214	CN(C(=O)CCc1cc(n(n1)c2ccc(cc2)OC)c3ccc(cc3)Cl)O ZINC00607214	mutagen
ZINC30691344	c1ccc(cc1)N2CC[NH+](CC2)CCc3[n-]nnn3 ZINC30691344	mutagen
ZINC34001955	C[C@@H]1CN([C@H](CN1C(=O)c2cc3c(cc2Cl)n(cc3C(=O)C(=O)N(C)C)C)C)Cc4ccc(cc4)F ZINC34001955	mutagen
ZINC04098658	Cc1c2c(c(c3c1[C@@]([C@@H](O3)O)(C)CC=C)O)C(=O)C(=C(C2=O)[O-])C(C)C ZINC04098658	mutagen
ZINC04098659	Cc1c2c(c(c3c1[C@@]([C@H](O3)O)(C)CC=C)O)C(=O)C(=C(C2=O)[O-])C(C)C ZINC04098659	mutagen
ZINC04216845	C[C@]1(Cc2cc3c(c(c2[C@@H](C1)OC)O)C(=O)c4c(cc5c(c4C3=O)O[C@H]6[C@H]([C@@H]([C@H]([C@@]5(O6)C)O)[NH+](C)C)O)O)O ZINC04216845	mutagen
ZINC00001677	CC1=CC(=O)c2ccccc2C1=O ZINC00001677	mutagen
ZINC04216861	COc1ccc2c(=O)c3ccccc3oc2c1C[NH+]4CCCCC4 ZINC04216861	mutagen
ZINC00039906	c1cn(c(=O)nc1N)[C@H]2CC[C@H](O2)CO ZINC00039906	mutagen
ZINC04658577	CC(=O)NN ZINC04658577	mutagen
ZINC02554974	CC[C@@H](C(=O)NCC(=O)[O-])NC(=O)CC[C@@H](C(=O)[O-])[NH3+] ZINC02554974	mutagen
ZINC03919807	CCOC(=O)/C=C/[C@H](C[C@@H]1CCNC1=O)NC(=O)[C@H](Cc2ccc(cc2)F)CC(=O)[C@H](C(C)C)NC(=O)c3cc(on3)C ZINC03919807	mutagen
ZINC30725695	C[C@H](CCCC(C)C)[C@H]1CC[C@@H]2[C@@]1(CC[C@H]3[C@H]2C[C@H]([C@@]4([C@@]3(CCCC4)C)O)O)C ZINC30725695	mutagen
ZINC14650630	CC(=C)[C@@H](COc1c2c(ccc(=O)o2)c(c3c1occ3)OC)O ZINC14650630	mutagen
ZINC14650631	CC(=C)[C@H](COc1c2c(ccc(=O)o2)c(c3c1occ3)OC)O ZINC14650631	mutagen
ZINC12496764	CC1=C(C(CCC1)(C)C)/C=C/C(=C/C=C\C(=C\CO)\C)/C ZINC12496764	mutagen
ZINC12496767	CC1=C(C(CCC1)(C)C)/C=C/C(=C\C=C\C(=C\CO)\C)/C ZINC12496767	mutagen
ZINC00154957	Cc1ccccc1OC[C@H](CO)O ZINC00154957	mutagen
ZINC12496771	CC1=C(C(CCC1)(C)C)/C=C\C(=C\C=C\C(=C\C=O)\C)\C ZINC12496771	mutagen
ZINC28827350	c1cc(c(c(c1)F)F)[C@@H]2CC[C@H](C(=O)N(C2)CC(F)(F)F)NC(=O)N3CCC(CC3)n4c5cccnc5[nH]c4=O ZINC28827350	mutagen
ZINC03776651	c1cc(c(c(c1)F)CO[C@@H]2c3cc(ccc3S[C@@H]2Cn4ccnc4)F)F ZINC03776651	mutagen
ZINC04655055	CC(C)(C(=O)Nc1ccc(c(c1)C(F)(F)F)[N+](=O)[O-])O ZINC04655055	mutagen
ZINC04617749	CS(=O)(=O)[N-]c1ccc(cc1Oc2ccccc2)[N+](=O)[O-] ZINC04617749	mutagen
ZINC03842753	c1c(c(=O)[nH]c(=O)n1[C@H]2C[C@@H]([C@H](O2)CO)O)C(F)(F)F ZINC03842753	mutagen
ZINC01537184	CC(C)C1=Cc2ccc3c(c2C(=O)C1=O)CCCC3(C)C ZINC01537184	mutagen
ZINC01035331	c1nc(nn1[C@H]2[C@@H]([C@@H]([C@H](O2)CO)O)O)C(=O)N ZINC01035331	mutagen
ZINC04655103	CCN(CC)C(=O)SCc1ccc(cc1)Cl ZINC04655103	mutagen
ZINC05735995	C[C@@H]1Cc2cc3c(c(c2-c4c(cc(c(c4OC)OC)OC)C[C@@]1(C)O)OC)OCO3 ZINC05735995	mutagen
ZINC00606024	COc1cc2cc3c(c(c2cc1OC)c4ccc5c(c4)OCO5)C(=O)OC3 ZINC00606024	mutagen
ZINC35645269	Cc1cc(c(cc1[N+](=O)[O-])O)O ZINC35645269	mutagen
ZINC01645025	CCOc1ccc(c2c1nccc2)S(=O)(=O)[O-] ZINC01645025	mutagen
ZINC64624076	C1CC[C@H]2[C@H](C1)CC[C@@H]3[C@@H]2CC[C@H]4[C@H]3CCC4 ZINC64624076	mutagen
ZINC64624077	C1CC[C@H]2[C@@H](C1)CC[C@@H]3[C@@H]2CC[C@H]4[C@H]3CCC4 ZINC64624077	mutagen
ZINC14087743	CCCCCCCCCCCCCCCCO[P@](=O)([O-])OCC[N+](C)(C)C ZINC14087743	mutagen
ZINC04658595	C#CCC=O ZINC04658595	mutagen
ZINC16343299	C(/C=C\Cl)O ZINC16343299	mutagen
ZINC05783606	Cn1c2ccccc2c(=O)c3c1cc(c(c3[O-])OC)OC ZINC05783606	mutagen
ZINC12496841	C[C@H](CCC[C@@H](C)[C@H]1CC[C@H]2[C@@]1(CC[C@@H]3[C@H]2[C@@H](C=C4[C@@]3(CC[C@@H](C4)O)C)O)C)CO ZINC12496841	mutagen
ZINC12496845	C[C@@H](CCC[C@@H](C)[C@H]1CC[C@H]2[C@@]1(CC[C@@H]3[C@H]2[C@@H](C=C4[C@@]3(CC[C@@H](C4)O)C)O)C)CO ZINC12496845	mutagen
ZINC06019397	COn1cc(c2c1cccc2)CNC(=S)SC ZINC06019397	mutagen
ZINC01542113	c1cc2c(cc1C#N)c(c[nH]2)CCCC[NH+]3CCN(CC3)c4ccc5c(c4)cc(o5)C(=O)N ZINC01542113	mutagen
ZINC14615642	c1ccc2c(c1)-c3c4c(cc5c3OCO5)CCN[C@@H]4[C@@H]2O ZINC14615642	mutagen
ZINC35847149	C/C(=C\CNc1c2c([nH]cn2)ncn1)/CO[C@@H]3[C@@H]([C@H]([C@@H]([C@H](O3)CO)O)O)O ZINC35847149	mutagen
ZINC38788654	C1=C[C@@](OC1=O)(CC(=O)[O-])S(=O)(=O)[O-] ZINC38788654	mutagen
ZINC38788657	C1=C[C@](OC1=O)(CC(=O)[O-])S(=O)(=O)[O-] ZINC38788657	mutagen
ZINC01580749	c1ccc2c(c1)cc3ccc4cccc5c4c3c2c6c5cccc6 ZINC01580749	mutagen
ZINC01531091	CCCC#CC#CCC/C=C/C=C/C(=O)NCC(C)C ZINC01531091	mutagen
ZINC02036753	CC(=CCl)C ZINC02036753	mutagen
ZINC00039173	c1ccc(cc1)NC(=O)c2cc(ccc2Cl)[N+](=O)[O-] ZINC00039173	mutagen
ZINC02037400	CCOP(=S)(N1C(=O)c2ccccc2C1=O)OCC ZINC02037400	mutagen
ZINC02031154	C1[C@H](O1)C=O ZINC02031154	mutagen
ZINC00039112	c1c(c(cc(c1O)O)O)CC[NH3+] ZINC00039112	mutagen
ZINC30691490	CC(C)OC(=O)c1c(c2c3cc(ccc3[nH]c2cn1)Oc4ccc(cc4)Cl)COC ZINC30691490	mutagen
ZINC00154653	c1cc2c(cccc2N)c(c1)N ZINC00154653	mutagen
ZINC35983277	C[C@@H](CCNc1c2c(ncn1)ncn2[C@@H]3[C@@H]([C@H]([C@@H]([C@H](O3)CO)O)O)O)CO ZINC35983277	mutagen
ZINC35983278	C[C@H](CCNc1c2c(ncn1)ncn2[C@@H]3[C@@H]([C@H]([C@@H]([C@H](O3)CO)O)O)O)CO ZINC35983278	mutagen
ZINC13212714	CC[C@H]1[C@H](COC1=O)Cc2cnc[nH]2 ZINC13212714	mutagen
ZINC00063322	c1ccc-2c(c1)Cc3c2ccc(c3)[N+](=O)[O-] ZINC00063322	mutagen
ZINC08214697	CCCCCCCC(=O)OCC(COC(=O)CCCCCCC)OC(=O)CCCCCCC ZINC08214697	mutagen
ZINC16343412	CC#CC#CC#C/C=C\C(=O)OC ZINC16343412	mutagen
ZINC56871003	C(CC(=O)[O-])[C@H](C(=O)OP(=O)([O-])[O-])N ZINC56871003	mutagen
ZINC02038379	CO[P@@]1(=S)OCc2ccccc2O1 ZINC02038379	mutagen
ZINC02038380	CO[P@]1(=S)OCc2ccccc2O1 ZINC02038380	mutagen
ZINC00001766	c1ccc2cc(ccc2c1)C(=O)Cn3ccnc3 ZINC00001766	mutagen
ZINC00001767	Cc1ccc2ccccc2c1CON ZINC00001767	mutagen
ZINC01759150	CCOP(=O)(OCC)ON1C(=O)c2cccc3c2c(ccc3)C1=O ZINC01759150	mutagen
ZINC01712524	C(CCl)[NH2+]CCCl ZINC01712524	mutagen
ZINC13532296	c1ccc(cc1)C(=O)N[C@H](CCC[NH+]=C(N)N)C(=O)Nc2ccc(cc2)[N+](=O)[O-] ZINC13532296	mutagen
ZINC31484008	c1cc(oc1/C=N/[NH+]=C(N)N)[N+](=O)[O-] ZINC31484008	mutagen
ZINC00038939	COc1ccccc1c2cc(=O)c3cc(ccc3o2)O ZINC00038939	mutagen
ZINC16343465	c1cc(ccc1/N=c\2/n3n(c(=S)s2)CCCC3)Br ZINC16343465	mutagen
ZINC04202501	CN(C(=O)N)N=O ZINC04202501	mutagen
ZINC02041178	C([C@H](CBr)Br)O ZINC02041178	mutagen
ZINC08294962	c1cc(ccc1N)N ZINC08294962	mutagen
ZINC01854466	Cc1nc(c(c(n1)Cl)NC2=NCCN2)OC ZINC01854466	mutagen
ZINC03995410	c1ccc(cc1)Nc2nc(c3c(n2)n(cn3)[C@H]4[C@H]([C@@H]([C@H](O4)CO)O)O)N ZINC03995410	mutagen
ZINC04611821	Cn1cc(c(=O)c2c1cc(cc2)F)[S@@](=O)C ZINC04611821	mutagen
ZINC02012302	CCO[C@H](C)C(=O)C(O)O ZINC02012302	mutagen
ZINC02041255	C[C@H](CCl)Cl ZINC02041255	mutagen
ZINC00967759	c1ccc(cc1)F ZINC00967759	mutagen
ZINC04099185	CC(=O)N[C@@H](CS[C@H](/C=C/C=C/C=C\C/C=C\CCCCC(=O)[O-])[C@H](CCCC(=O)[O-])O)C(=O)[O-] ZINC04099185	mutagen
ZINC04099186	CC(=O)N[C@H](CS[C@H](/C=C/C=C/C=C\C/C=C\CCCCC(=O)[O-])[C@H](CCCC(=O)[O-])O)C(=O)[O-] ZINC04099186	mutagen
ZINC27439698	C=CC(=O)Nc1cc2c(cc1OCCCN3CCOCC3)ncnc2Nc4ccc(c(c4)Cl)F ZINC27439698	mutagen
ZINC00381762	c1ccc(cc1)[C@@H]2[C@H](Cc3ccccc3O2)O ZINC00381762	mutagen
ZINC00967819	c1ccc2c(c1)ccc3c2cccc3 ZINC00967819	mutagen
ZINC01854671	CC1(CCCCC1)COc2ccc(cc2)C[C@@H]3C(=O)NC(=O)S3 ZINC01854671	mutagen
ZINC44361935	CS(=O)(=O)OC[C@H]([C@H]([C@@H]([C@@H](COS(=O)(=O)C)OS(=O)(=O)C)O)O)OS(=O)(=O)C ZINC44361935	mutagen
ZINC01530867	C1CN1P(=S)(N2CC2)N3CC3 ZINC01530867	mutagen
ZINC18055768	CCOC(=O)NNc1c2ccccc2cnn1 ZINC18055768	mutagen
ZINC08221210	CC1=C(C(C[C@@H](C1)O)(C)C)/C=C/C(=C/C=C/C(=C/C=C/C=C(\C)/C=C/C=C(\C)/C=C/[C@H]2C(=CCCC2(C)C)C)/C)/C ZINC08221210	mutagen
ZINC08437671	C1CC1[NH3+] ZINC08437671	mutagen
ZINC08418524	CS(=O)(=O)[O-] ZINC08418524	mutagen
ZINC01530488	CCOP(=O)([O-])OCC ZINC01530488	mutagen
ZINC00147913	c1cc(ccc1N2C(=O)C(=C(C2=O)Cl)Cl)F ZINC00147913	mutagen
ZINC38140834	c1cc(oc1/C=N/NC(=O)c2cc(cc(c2[O-])[N+](=O)[O-])[N+](=O)[O-])[N+](=O)[O-] ZINC38140834	mutagen
ZINC01529664	c1ccc2c(c1)c(cc[n+]2[O-])[N+](=O)[O-] ZINC01529664	mutagen
ZINC01529638	c1cc(ccc1[N+](=O)[O-])OP(=O)([O-])[O-] ZINC01529638	mutagen
ZINC01529637	CSCCC[NH3+] ZINC01529637	mutagen
ZINC08221268	CC1=C(C(CCC1)(C)C)/C=C/C(=C/C=C/C(=C/C=C/C=C(\C)/C=C/C=C(\C)/C=C/C=C(\C)/C=C/C=C(C)C)/C)/C ZINC08221268	mutagen
ZINC03875603	c1ccc2c(c1)cccc2NC(=S)N ZINC03875603	mutagen
ZINC00001804	c1cc(oc1/C=N/N2CCN(C2=O)CCO)[N+](=O)[O-] ZINC00001804	mutagen
ZINC28475907	CC(=O)N(CCC[P@](=O)(O)[O-])O ZINC28475907	mutagen
ZINC00001807	c1cc(oc1C(=O)CCl)[N+](=O)[O-] ZINC00001807	mutagen
ZINC03818808	C[C@@H]1CCN(C[C@@H]1N(C)c2c3cc[nH]c3ncn2)C(=O)CC#N ZINC03818808	mutagen
ZINC02019829	CCO[P@@](=S)(c1ccccc1)Oc2ccc(cc2)C#N ZINC02019829	mutagen
ZINC00001810	c1ccc2c(c1)c(nc(n2)c3ccc(o3)[N+](=O)[O-])N(CCO)CCO ZINC00001810	mutagen
ZINC16889973	c1ccc2c(c1)[nH]c([nH+]2)N ZINC16889973	mutagen
ZINC00001811	CCN(C(=O)N)/N=C/c1ccc(o1)[N+](=O)[O-] ZINC00001811	mutagen
ZINC06718813	Cc1ccc(c(c1)NC(=O)Nc2ccc(cc2)c3cccc4c3c(n[nH]4)N)F ZINC06718813	mutagen
ZINC01482118	c1cc(oc1/C=N/N2CC(=O)N(C2=O)CO)[N+](=O)[O-] ZINC01482118	mutagen
ZINC31970389	CCC(=O)NCCCC[NH+]=C(N)N ZINC31970389	mutagen
ZINC00242451	CC(=O)n1cc(c2c1cccc2)O ZINC00242451	mutagen
ZINC05975207	c1nc2c(n1[C@H]3[C@@H]([C@@H]([C@H](O3)CO)O)O)NC=[NH+]CC2=O ZINC05975207	mutagen
ZINC16346984	c1c2=C(C(=O)[NH+]=c2c3c(c1[N+](=O)[O-])CCCC3)NO ZINC16346984	mutagen
ZINC00388612	Cn1c-2c([nH]c(=O)n(c2nc1=O)C)[O-] ZINC00388612	mutagen
ZINC12405057	CCNc1ccc2ccccc2c1/N=N\c3ccc(cc3)/N=N/c4ccccc4 ZINC12405057	mutagen
ZINC06524911	c1cc(c(c2c1c(=O)c(c(o2)[O-])N)Cl)O ZINC06524911	mutagen
ZINC13309551	CCC(=O)CC(=O)c1c(cc2c(c1O)C(=O)c3c(cccc3O)C2=O)CC(=O)[O-] ZINC13309551	mutagen
ZINC01693315	c1ccc2c(c1)ccc3c2ccc4c3cccc4 ZINC01693315	mutagen
ZINC02019830	CCO[P@](=S)(c1ccccc1)Oc2ccc(cc2)C#N ZINC02019830	mutagen
ZINC04017533	Cc1cc(c2c3c1c(cc4c3-c5c(c(cc(c5C(=O)C4(C)C)O)O)C2=O)O)O ZINC04017533	mutagen
ZINC01530489	C(/C=C/Cl)Cl ZINC01530489	mutagen
ZINC02381598	CCN(Cc1ccc(nc1)Cl)/C(=C/[N+](=O)[O-])/NC ZINC02381598	mutagen
ZINC05316843	CCOc1cc(c(cc1C(=O)NC2CC[NH+](CC2)C[C@@H]3CCC=CC3)[N+](=O)[O-])N ZINC05316843	mutagen
ZINC13673702	C(CC(=O)N[C@@H](CSCCO)C(=O)NCC(=O)[O-])[C@@H](C(=O)[O-])[NH3+] ZINC13673702	mutagen
ZINC05820739	CCCCCOc1ccc(cc1OCC)[C@H]2C(=O)NC(=O)S2 ZINC05820739	mutagen
ZINC00538006	c1cc(ccc1C(=O)C2CC[NH+](CC2)CCCn3c4ccc(cc4[nH]c3=O)Cl)F ZINC00538006	mutagen
ZINC01530572	CS(=O)(=O)OCCCCOS(=O)(=O)C ZINC01530572	mutagen
ZINC05212248	Cc1cc(c2c(c1O)C(=O)c3cccc(c3C2=O)O)O ZINC05212248	mutagen
ZINC06468788	C[C@H](C(=O)[O-])OS(=O)(=O)[O-] ZINC06468788	mutagen
ZINC01997119	c1ccc2c(c1)c(c[nH]2)OS(=O)(=O)[O-] ZINC01997119	mutagen
ZINC06827595	C(I)(I)I ZINC06827595	mutagen
ZINC00537818	c1cc(ccc1C(=O)NCC[NH+]2CCC(CC2)n3c4ccc(cc4[nH]c3=O)Cl)F ZINC00537818	mutagen
ZINC00897106	C(CCl)N(CCCl)[P@@](=O)(N)[O-] ZINC00897106	mutagen
ZINC30691673	C[C@@H](CCCC(C)(C)OC(=O)Cn1cnc2c1c(=O)n(c(=O)n2C)C)[NH3+] ZINC30691673	mutagen
ZINC03860474	C(=O)(C(Cl)(Cl)Cl)C(Cl)(Cl)Cl ZINC03860474	mutagen
ZINC02382753	CCOC(=O)CSc1nc(nn1C(=O)N(C)C)C(C)(C)C ZINC02382753	mutagen
ZINC01849749	COP(=O)(OC)OC1=C([C@@H]2[C@@H]1CC=C2)Cl ZINC01849749	mutagen
ZINC08220739	C1=C[C@@H]([C@H]([C@@H]([C@@H]1Cl)Cl)Cl)Cl ZINC08220739	mutagen
ZINC11616882	CNC(=O)c1ccccc1Sc2ccc3c(c2)[nH]nc3/C=C\c4ccccn4 ZINC11616882	mutagen
ZINC38788594	C(=C(/Cl)\C(=O)[O-])\C=C(\Cl)/C(=O)[O-] ZINC38788594	mutagen
ZINC18120050	Cc1cc(c2ccccc2c1O)O ZINC18120050	mutagen
ZINC01850877	CC(C)N(C(C)C)C(=O)SC/C(=C/Cl)/Cl ZINC01850877	mutagen
ZINC01586329	c1ccc2cc3ccccc3cc2c1 ZINC01586329	mutagen
ZINC01700208	c1ccc2c(c1)C=CC(=O)C2=O ZINC01700208	mutagen
ZINC01661474	c1ccc2c(c1)ccc3c2cc4ccccc4c3 ZINC01661474	mutagen
ZINC01570232	c1cc2ccc3ccc4ccc5cccc6c5c4c3c2c6c1 ZINC01570232	mutagen
ZINC08585017	c1cc2c(c(c1)S(=O)(=O)N)c(cc3c2[nH]c(=O)c(=O)[nH]3)[N+](=O)[O-] ZINC08585017	mutagen
ZINC00051924	CC(C)([C@@H]1Cc2cc3ccc(=O)oc3cc2O1)O ZINC00051924	mutagen
ZINC06858022	C[C@H](CCC(=O)[O-])[C@H]1CC[C@@H]2[C@@]1([C@H](C[C@H]3[C@H]2[C@@H](C[C@H]4[C@@]3(CC[C@H](C4)O)C)O)O)C ZINC06858022	mutagen
ZINC00051923	CC(C)([C@H]1Cc2cc3ccc(=O)oc3cc2O1)O ZINC00051923	mutagen
ZINC03869224	CSCCC(=O)C(=O)COP(=O)([O-])[O-] ZINC03869224	mutagen
ZINC03869239	C1=C([C@@H](C=C([C@@H]1O)Cl)O)Cl ZINC03869239	mutagen
ZINC00391197	CNc1c2c([nH]cn2)ncn1 ZINC00391197	mutagen
ZINC03869242	C1=C([C@H](C=C([C@H]1O)Cl)O)Cl ZINC03869242	mutagen
ZINC02560979	C(CC[NH3+])C[C@@H](C(=O)[O-])NC(=O)C[C@@H](C(=O)[O-])[NH3+] ZINC02560979	mutagen
ZINC08781897	c1cc(ccc1c2c(n3ccsc3n2)/C=N/OCc4ccc(c(c4)Cl)Cl)Cl ZINC08781897	mutagen
ZINC00139440	c1cc(nc(c1)Cl)C(Cl)(Cl)Cl ZINC00139440	mutagen
ZINC19691770	c1cc(c(cc1O)[O-])[N+](=O)[O-] ZINC19691770	mutagen
ZINC00013715	CCCN(c1ccncc1)n2ccc3c2cccc3 ZINC00013715	mutagen
ZINC19322537	C1CS(=O)(=O)NCN1CN2CCS(=O)(=O)NC2 ZINC19322537	mutagen
ZINC06513306	c1cc2c(c3cc[nH]c4c3n2c(=O)cc4)c(=O)c1 ZINC06513306	mutagen
ZINC13890908	C[NH+]1[C@@H]2CC[C@H]1CC(C2)NC(=O)c3cn(c4ccccc4c3=O)C5CCCCC5 ZINC13890908	mutagen
ZINC06484902	COc1ccc2c(c1)c3ccnc(c3[nH]2)Cc4ccc(cc4)O ZINC06484902	mutagen
ZINC24632618	CC(C)(C)c1c(c(no1)[O-])C[C@@H](C(=O)[O-])[NH3+] ZINC24632618	mutagen
ZINC18180195	Cc1cc(=O)c2c([nH]1)ccc3c2[nH]c(n3)c4ccco4 ZINC18180195	mutagen
ZINC49590008	C1CCCC(CC1)[NH2+][C@H]([P@](=O)(O)[O-])P(=O)([O-])[O-] ZINC49590008	mutagen
ZINC30691732	CCCc1c(ncn2c1nc(n2)C)Cn3ccnc3c4c(cccn4)F ZINC30691732	mutagen
ZINC17325633	c1ccc2c(c1)c3ccc(cc3oc2=O)/N=C\c4c(cccc4Cl)Cl ZINC17325633	mutagen
ZINC17325631	c1ccc2c(c1)c3ccc(cc3oc2=O)/N=C\c4ccc(cc4Cl)Cl ZINC17325631	mutagen
ZINC31543001	C(=C/C(=O)C(=O)[O-])\C(=C\O)\Cl ZINC31543001	mutagen
ZINC17325627	c1ccc(c(c1)/C=N\c2ccc3c4ccccc4c(=O)oc3c2)Cl ZINC17325627	mutagen
ZINC12496083	CC1=NCCc2c1[nH]c3c2ccc(c3)OC ZINC12496083	mutagen
ZINC05890136	C[C@@H](c1c(=O)c2ccccc2[nH]c1[O-])[C@]3(CC[C@@H](C(O3)(C)C)O)C ZINC05890136	mutagen
ZINC05139146	CCCN(CCC)c1c(cc(cc1[N+](=O)[O-])S(=O)(=O)C)[N+](=O)[O-] ZINC05139146	mutagen
ZINC04245632	CNc1c2c(ncn1)n(cn2)[C@H]3[C@@H]([C@@H]([C@H](O3)CO)O)O ZINC04245632	mutagen
ZINC13827936	CN/C(=N/[N+](=O)[O-])/NCc1cnc(s1)Cl ZINC13827936	mutagen
ZINC05922461	CC[C@@H](C)S[P@@](=O)(N1CCSC1=O)OCC ZINC05922461	mutagen
ZINC06483511	COc1cc(c2c(c1)oc3c(c2=O)cccc3O)O ZINC06483511	mutagen
ZINC00139056	Cc1ccc(cc1Cl)NC(=O)c2c(nns2)C ZINC00139056	mutagen
ZINC70666008	c1ccc2c(c1)ccc3c2cc4ccc5c(c4c3)CCC5 ZINC70666008	mutagen
ZINC13827799	CN/C(=N\[N+](=O)[O-])/NC[C@@H]1CCOC1 ZINC13827799	mutagen
ZINC26831593	CC1=C([C@@H](/C(=C(\[O-])/OC)/C(=N1)C)c2ccccc2C(F)(F)F)[N+](=O)[O-] ZINC26831593	mutagen
ZINC13827802	CN/C(=N\[N+](=O)[O-])/NC[C@H]1CCOC1 ZINC13827802	mutagen
ZINC08437741	c1(c(c(c(c(c1Cl)Cl)Cl)Cl)Cl)c2c(c(c(c(c2Cl)Cl)Cl)Cl)Cl ZINC08437741	mutagen
ZINC13524330	C/C(=C/CNc1c2c(ncn1)n(cn2)[C@H]3[C@@H]([C@@H]([C@H](O3)CO)O)O)/CO ZINC13524330	mutagen
ZINC30726809	C/C=C\1/C[NH+]2CCc3c4ccccc4[nH]c3[C@@H]2C[C@@H]1Cc5c6c(cc[nH+]5)c7ccccc7[nH]6 ZINC30726809	mutagen
ZINC02384303	c1c(c(cc(c1Cl)Cl)Cl)c2c(c(c(c(c2Cl)Cl)O)Cl)Cl ZINC02384303	mutagen
ZINC11616570	Cc1c2ccccc2n3c1CC[C@@H](C3=O)Cc4c([nH]cn4)C ZINC11616570	mutagen
ZINC03775300	C=CCSc1c2c(nc[nH]2)ncn1 ZINC03775300	mutagen
ZINC16343479	c1ccc2c(c1)-c3ccccc3[C@H]4[C@@H]2O4 ZINC16343479	mutagen
ZINC08581248	CC(C)Sc1c2c(nc[nH]2)ncn1 ZINC08581248	mutagen
ZINC34800312	c1cc(c(cc1[N+](=O)[O-])O)O ZINC34800312	mutagen
ZINC00608232	C/C=C(\C)/C(=O)c1c2c(c(cc(=O)o2)c3ccccc3)c4c(c1OC)C=CC(O4)(C)C ZINC00608232	mutagen
ZINC06069417	Cc1c2ccccc2c(c3c1ccc4c3[C@H]5[C@H](O5)[C@@H]([C@H]4O)O)C ZINC06069417	mutagen
ZINC04217260	CC(C)(C)CNC(=O)N(CCCl)N=O ZINC04217260	mutagen
ZINC70647191	CC[C@]1(C[C@@H](c2c(c(c3c(c2O)C(=O)c4c(cccc4O)C3=O)O)[C@H]1O)O[C@H]5C[C@@H]([C@@H]([C@@H](O5)C)O)[NH+](C)C)O ZINC70647191	mutagen
ZINC02004497	CCCCCCn1c(=O)c2c(ncn2C)n(c1=O)C ZINC02004497	mutagen
ZINC04095954	C[C@@H](C(=O)[O-])OS(=O)(=O)[O-] ZINC04095954	mutagen
ZINC00080346	c1ccc(cc1)/C=C/c2ccc(cc2)[N+](=O)[O-] ZINC00080346	mutagen
ZINC18066619	c1cc(ccc1N[NH+]=C(N)N)N=[NH+]C(=S)N ZINC18066619	mutagen
ZINC04802162	C[C@]12CCc3c4ccc(cc4c(cc3[C@@H]1CC[C@@H]2C(=O)OC)OC)OC ZINC04802162	mutagen
ZINC04353300	c1c2c([nH]n1)nc[nH]c2=S ZINC04353300	mutagen
ZINC05758499	CC(C)CCCCCc1cc(cc(c1OC(=O)OC)[N+](=O)[O-])[N+](=O)[O-] ZINC05758499	mutagen
[truncated: 20,081 more rows]

## Sheet: Sheet2
	CC(=O)O[P@](=O)([O-])OC[C@@H]1[C@H]([C@H]([C@@H](O1)n2cnc3c2ncnc3N)O)O ZINC13542258
ZINC04096478	C1=C[C@@H]([C@](C=C1)(C(=O)[O-])O)O ZINC04096478
ZINC56874758	C[C@@H]([C@H]1CC[C@@H]2[C@@]1(CC[C@@H]3[C@@H]2COC(=O)[C@@H]4[C@@]3(CC[C@@H](C4)O)C)C)[C@H]([C@@H]([C@@H](C)C(C)C)O)O ZINC56874758
ZINC02002237	CC(C)[NH+](CCNC(=O)c1csc(n1)NC(=O)c2cc(c(cc2O)OC)OC)C(C)C ZINC02002237
ZINC00000375	CC[C@](COC(=O)N)(c1ccccc1)O ZINC00000375
ZINC03872327	Cn1cc(cc1C(=O)Nc2cc(n(c2)C)C(=O)Nc3cc(n(c3)C)C(=O)NCCC(=[NH2+])N)NC=O ZINC03872327
ZINC25757016	Cc1ccc(c(c1)C2=NC(=O)[C@@](N2)(C)C(C)C)C(=O)OC ZINC25757016
ZINC27712535	C[C@@H]1[C@H]([C@H]([C@@H]1c2cc(c(cc2OC)OC)OC)c3cc(c(cc3OC)OC)OC)C ZINC27712535
ZINC56874760	C[C@@H]([C@@H]1CC[C@H]2[C@@]1(CC[C@@H]3[C@@H]2COC(=O)[C@@H]4[C@@]3(CC[C@@H](C4)O)C)C)[C@H]([C@@H]([C@@H](C)C(C)C)O)O ZINC56874760
ZINC04214101	CCCC[C@H](/C=C(\C)/C=C/C=C/C(=O)N1CCCC1=O)O ZINC04214101
ZINC56874761	C[C@@H]([C@H]1CC[C@H]2[C@@]1(CC[C@@H]3[C@@H]2COC(=O)[C@@H]4[C@@]3(CC[C@@H](C4)O)C)C)[C@H]([C@@H]([C@@H](C)C(C)C)O)O ZINC56874761
ZINC30730338	COc1cc2c(cc1OC)OC[C@H]3[C@H]2C(=O)c4ccc(cc4O3)O ZINC30730338
ZINC03873936	CC(C)[NH+]1CCN(CC1)c2ccc(cc2)OC[C@H]3CO[C@](O3)(Cn4cncn4)c5ccc(cc5Cl)Cl ZINC03873936
ZINC04096482	C1CN(C(=O)NC1=O)[C@H]2[C@@H]([C@@H]([C@H](O2)COP(=O)([O-])[O-])O)O ZINC04096482
ZINC00388104	c1ccc(c(c1)c2ccccc2O)O ZINC00388104
ZINC04096483	C([C@@H]1[C@H]([C@H]([C@@H](O1)NC(=[NH2+])CNC=O)O)O)OP(=O)([O-])[O-] ZINC04096483
ZINC56874763	C[C@@H]([C@@H]1CC[C@@H]2[C@@]1(CC[C@@H]3[C@@H]2COC(=O)[C@@H]4[C@@]3(CC[C@H](C4)O)C)C)[C@H]([C@@H]([C@@H](C)C(C)C)O)O ZINC56874763
ZINC04096484	C([C@@H]1[C@@H]([C@@H]([C@H]([C@H](O1)O[C@@H](CO)COP(=O)([O-])[O-])O)O)O)O ZINC04096484
ZINC56874764	C[C@@H]([C@H]1CC[C@@H]2[C@@]1(CC[C@@H]3[C@@H]2COC(=O)[C@@H]4[C@@]3(CC[C@H](C4)O)C)C)[C@H]([C@@H]([C@@H](C)C(C)C)O)O ZINC56874764
ZINC04096485	C([C@@H]1[C@@H]([C@@H]([C@H]([C@H](O1)O[C@H](CO)COP(=O)([O-])[O-])O)O)O)O ZINC04096485
ZINC00526257	c1cc2c(c(c1)O)C(=O)C=CC2=O ZINC00526257
ZINC56874765	C[C@@H]([C@@H]1CC[C@H]2[C@@]1(CC[C@@H]3[C@@H]2COC(=O)[C@@H]4[C@@]3(CC[C@H](C4)O)C)C)[C@H]([C@@H]([C@@H](C)C(C)C)O)O ZINC56874765
ZINC12493465	C([C@@H]1[C@H]([C@@H]([C@H]([C@H](O1)O[C@@H]2[C@H](O[C@@H]([C@H]([C@H]2O)O)O)CO)O)O)O)O ZINC12493465
ZINC30730342	COc1cc2c(cc1OC)OC[C@@H]3[C@H]2C(=O)c4ccc(cc4O3)O ZINC30730342
ZINC04096487	C[C@@H](CCC(=O)[O-])[C@H]1CC[C@@H]2[C@@]1([C@H](C[C@H]3[C@H]2C(=O)C[C@H]4[C@@]3(CC[C@H](C4)O)C)O)C ZINC04096487
ZINC56874767	C[C@@H]([C@H]1CC[C@H]2[C@@]1(CC[C@@H]3[C@@H]2COC(=O)[C@@H]4[C@@]3(CC[C@H](C4)O)C)C)[C@H]([C@@H]([C@@H](C)C(C)C)O)O ZINC56874767
ZINC00901840	C[C@H](C(=O)[O-])[NH2+]CC(=O)[O-] ZINC00901840
ZINC56874768	CCCCCC(=O)CC(=O)/C=C/c1ccc(cc1)O ZINC56874768
ZINC30730346	c1cc(c(c2c1cc(cc2)S(=O)(=O)[O-])O)O ZINC30730346
ZINC56874770	CCCCC[C@@H](CC(=O)CCc1ccc(c(c1)O)O)O ZINC56874770
ZINC04214109	CC/C=C/CC(=O)N[C@H]1[C@@H]2N(C1=O)[C@H](C(S2)(C)C)C(=O)[O-] ZINC04214109
ZINC00000043	COc1ccc(cc1)C(=O)c2ccc3n2CC[C@@H]3C(=O)[O-] ZINC00000043
ZINC56874772	CCCCC[C@H](CC(=O)CCc1ccc(c(c1)O)O)O ZINC56874772
ZINC56874773	COc1cc(ccc1O)/C=C/C(=O)CC(=O)/C=C/c2ccc(c(c2)OC)O[C@H]3[C@@H]([C@H]([C@@H]([C@H](O3)CO)O)O)O ZINC56874773
ZINC30730350	COc1cc2c(cc1O[C@H]3[C@@H]([C@H]([C@@H]([C@H](O3)COC(=O)CC(=O)[O-])O)O)O)occ(c2=O)c4ccc(cc4)O ZINC30730350
ZINC04096493	C1C[C@@H](C(=O)C[C@H]1C(=O)[O-])O ZINC04096493
ZINC56874775	c1c2c(cc(c1O[C@H]3[C@@H]([C@H]([C@@H]([C@H](O3)CO)O)O)O)O)N[C@@H](C2)C(=O)[O-] ZINC56874775
ZINC04081985	C[C@]12CCC(=O)C[C@@H]1CC[C@@H]3[C@@H]2CC[C@]4([C@@H]3CCC4=O)C ZINC04081985
ZINC03935839	Cc1c(nc(o1)c2ccccc2)CCOc3ccc(cc3)CN(CC(=O)[O-])C(=O)Oc4ccc(cc4)OC ZINC03935839
ZINC56874777	c1c2c(cc(c1O[C@H]3[C@@H]([C@H]([C@@H]([C@H](O3)CO)O)O)O[C@H]4[C@@H]([C@H]([C@@H]([C@H](O4)C(=O)[O-])O)O)O)O)N[C@@H](C2)C(=O)[O-] ZINC56874777
ZINC03935841	Cc1c(nc(o1)c2ccccc2)CCOc3ccc(cc3)[C@H](C)N(CC(=O)[O-])C(=O)Oc4ccc(cc4)OC ZINC03935841
ZINC43204048	COc1cc2c(ccnc2cc1OCCCN3CCOCC3)Oc4ccc(cc4F)NC(=O)C5(CC5)C(=O)Nc6ccc(cc6)F ZINC43204048
ZINC04475339	C[C@H]1[C@@H]([C@H]([C@H]([C@@H](O1)O[P@@](=O)(N[C@@H](CC(C)C)C(=O)N[C@@H](Cc2c[nH]c3c2cccc3)C(=O)[O-])[O-])O)O)O ZINC04475339
ZINC30730355	c1cc(c(cc1S(=O)(=O)[O-])/C=C\C(=O)C(=O)[O-])O ZINC30730355
ZINC04096499	C[C@]12CCC(=O)C=C1CC[C@@H]3[C@@H]2CC[C@]4([C@H]3CCC(=O)O4)C ZINC04096499
ZINC19632834	CN1CCN(CC1)C(=O)O[C@H]2c3c(nccn3)C(=O)N2c4ccc(cn4)Cl ZINC19632834
ZINC04096500	c1nc(c(n1[C@H]2[C@@H]([C@@H]([C@H](O2)COP(=O)([O-])[O-])O)O)N)C(=O)N ZINC04096500
ZINC02986592	CCC1(C(=O)N(C(=O)N(C1=O)COC)COC)c2ccccc2 ZINC02986592
ZINC56874781	c1c2c(cc(c1O)O)/[N+](=C/C=C/3\C[C@H](NC(=C3)C(=O)[O-])C(=O)[O-])/CC2 ZINC56874781
ZINC00141883	c1ccc(cc1)NS(=O)(=O)c2ccc(cc2)N ZINC00141883
ZINC56874783	C[C@@]12CC[C@@]3(C(=CC(=O)[C@H]4[C@]3(CC[C@@H]5[C@@]4(CC[C@@H](C5(C)C)O)C)C)[C@@H]1C[C@]([C@@H](C2)O)(C)C(=O)[O-])C ZINC56874783
ZINC30730360	c1ccc2c(c1)C(c3ccccc3C2O)O ZINC30730360
ZINC56874784	C[C@@H]([C@@]1(CC[C@]2([C@@]1([C@@H](C[C@H]3[C@]2(CC=C4[C@@]3(CC[C@@H](C4)O)C)O)O)C)O)O)O ZINC56874784
ZINC56874786	C1=C/C(=C/C#N)/[C@@H]([C@H]([C@@H]1O)O)O[C@H]2[C@@H]([C@H]([C@@H]([C@H](O2)CO)O)O)O ZINC56874786
ZINC00000595	CC[C@@H](C)[C@@H](c1ccccc1)C(=O)OC2CC[N+](CC2)(C)C ZINC00000595
ZINC56874788	c1cc(c(cc1[C@@H]2[C@H](Cc3c(cc(c(c3O2)[C@@H](c4ccc(c(c4)O)O)[C@H](Cc5c(cc(cc5O)O)O)O)O)O)O)O)O ZINC56874788
ZINC56874789	c1cc(c(cc1[C@H]2[C@H](Cc3c(cc(c(c3O2)[C@@H](c4ccc(c(c4)O)O)[C@H](Cc5c(cc(cc5O)O)O)O)O)O)O)O)O ZINC56874789
ZINC16954710	CC(=CC[C@@H](C1=CC(=O)c2c(ccc(c2C1=O)O)O)OC(=O)C)C ZINC16954710
ZINC30730366	c1ccc2cc(c(cc2c1)/C=C/C(=O)[O-])C(=O)[O-] ZINC30730366
ZINC01690860	CC[N+](C)(CC)CCOC(=O)[C@](c1cccs1)(C2CCCC2)O ZINC01690860
ZINC03814314	c1c2c(ncn1)n(cn2)[C@H]3[C@@H]([C@@H]([C@H](O3)CO)O)O ZINC03814314
ZINC56874790	c1cc(c(cc1[C@@H]2[C@H](Cc3c(cc(c(c3O)[C@@H](c4ccc(c(c4)O)O)[C@H](Cc5c(cc(cc5O)O)O)O)O)O2)O)O)O ZINC56874790
ZINC00185070	COc1cc(ccc1O)/C=C/c2ccc(c(c2)OC)O ZINC00185070
ZINC04096508	CCCCC[C@@H](/C=C/[C@H]1C=CC(=O)[C@H]1CCCCCCC(=O)[O-])O ZINC04096508
ZINC11680864	c1cc(ccc1C[C@H](C(=O)N2CCC(CC2)OCC(=O)[O-])NC(=O)c3ccc(cc3)C(=[NH2+])N)O ZINC11680864
ZINC04096509	CCCCC[C@@H](/C=C/C1=CCC(=O)[C@@H]1CCCCCCC(=O)[O-])O ZINC04096509
ZINC03814360	C[C@]12CCC(=O)C[C@@H]1CC[C@@H]3[C@@H]2CC[C@]4([C@H]3CC[C@@H]4O)C ZINC03814360
ZINC56874792	c1cc(c(cc1[C@@H]2c3c(cc(c4c3O[C@@H]([C@H](C4)O)c5ccc(c(c5)O)O)O)O[C@H]2Cc6c(cc(cc6O)O)O)O)O ZINC56874792
ZINC40164471	CCCCC/C=C\C/C=C/C=C/C=C/[C@H]([C@H](CCCC(=O)[O-])O)SC[C@@H](C(=O)NCC(=O)[O-])NC(=O)CC[C@@H](C(=O)[O-])[NH3+] ZINC40164471
ZINC03814379	C[C@]12CC[C@H]3[C@H]([C@@H]1CC[C@@H]2O)CCC4=CC(=O)CC[C@H]34 ZINC03814379
ZINC56874793	c1cc(c(cc1[C@@H]2c3c(cc(c4c3O[C@H]([C@H](C4)O)c5ccc(c(c5)O)O)O)O[C@H]2Cc6c(cc(cc6O)O)O)O)O ZINC56874793
ZINC04095762	C([C@@H]1[C@H]([C@@H]([C@H]([C@H](O1)O[C@@H]2[C@H](O[C@H]([C@@H]([C@H]2O)O)O)CO)O)O)O)O ZINC04095762
ZINC04254227	C(#N)C(Br)Br ZINC04254227
ZINC30730370	c1ccc2cc(c(cc2c1)/C=C/C(=O)C(=O)[O-])O ZINC30730370
ZINC01530027	CC(=O)N/C=C(/[C@@H](CO)C(=O)[O-])\C(=O)[O-] ZINC01530027
ZINC38595287	CC(=O)O[C@H]1[C@H]([C@@H]2[C@]([C@H](CCC2(C)C)O)([C@@]3([C@@]1(O[C@@](CC3=O)(C)C=C)C)O)C)OC(=O)CC[NH+](C)C ZINC38595287
ZINC56874794	c1cc(c(cc1[C@@H]2c3c(cc4c(c3O)C[C@@H]([C@H](O4)c5ccc(c(c5)O)O)O)O[C@@H]2Cc6c(cc(cc6O)O)O)O)O ZINC56874794
ZINC00601278	COc1cc(cc(c1OC)C(=O)NC[C@H]2CCC[NH+]2CC=C)S(=O)(=O)N ZINC00601278
ZINC01530029	CC(=O)N/C=C(/[C@H](CO)C(=O)[O-])\C(=O)[O-] ZINC01530029
ZINC00895409	C[C@@]12CC[C@@H](CC1=O)C(O2)(C)C ZINC00895409
ZINC56874795	Cc1cc(c(c2c1c(=O)cc(o2)CC(=O)C)[C@H]3[C@@H]([C@H]([C@@H]([C@H](O3)CO)O)O)OC(=O)/C=C/c4ccc(cc4)O)O ZINC56874795
ZINC01530031	C([C@H]([C@@H]([C@@H](COP(=O)([O-])[O-])O)O)O)C(=O)C(=O)[O-] ZINC01530031
ZINC04429693	C[C@]12CCC(=O)C[C@@H]1CC[C@@H]3[C@@H]2[C@H](C[C@]4([C@H]3CC[C@]4(C)O)C)O ZINC04429693
ZINC03881969	COc1cc2c(cc1OC)C[NH2+]CC2 ZINC03881969
ZINC00145536	c1ccc2c(c1)cc([nH]2)C(=O)[O-] ZINC00145536
ZINC00097718	c1ccc(cc1)C(=O)Nc2ccccc2C(=O)[O-] ZINC00097718
ZINC00492792	CC(=O)O[C@@H]1C[NH+]2CCC1CC2 ZINC00492792
ZINC43649085	C[C@@]1(C(=O)N2[C@H](C(=O)N3CCC[C@@H]3[C@@]2(O1)O)Cc4ccccc4)NC(=O)[C@H]5C[NH+]([C@@H]6Cc7c[nH]c8c7c(ccc8)C6=C5)C ZINC43649085
ZINC33954597	CC(=CCc1cc(cc(c1O)C/C=C(\C)/CO)/C=C/C(=O)[O-])C ZINC33954597
ZINC08215728	c1nc(c2c(n1)n(cn2)[C@H]3C[C@@H]([C@H](O3)CO[P@@](=O)([O-])OP(=O)([O-])[O-])O)N ZINC08215728
ZINC30730374	c1ccc2cc3c(ccc(=O)o3)cc2c1 ZINC30730374
ZINC00225408	c1(c(c(c(c(c1Cl)Cl)[O-])Cl)Cl)O ZINC00225408
ZINC04096515	C[C@H]1[C@H]([C@H]([C@@H]([C@@H](O1)O[C@@H]2[C@H]([C@H]([C@H](O[C@H]2OC)CO)O)O)O)O)O ZINC04096515
ZINC03814418	C[C@]12CCC(=O)C[C@H]1CC[C@@H]3[C@@H]2CC[C@]4([C@H]3CC[C@@H]4O)C ZINC03814418
ZINC05158991	CC(=CCc1cc(cc(c1O)C/C=C(/C)\CO)/C=C/C(=O)[O-])C ZINC05158991
ZINC56874798	CC#CC#Cc1ccccc1 ZINC56874798
ZINC28539034	CCC1=C(c2cc3[nH+]c(cc4c(c(c([nH]4)cc5c(c(c([nH]5)cc1[nH+]2)C)CCC(=O)[O-])CCC(=O)[O-])C)C(=C3CC)C)C ZINC28539034
ZINC04096517	C([C@@H]1[C@@H]([C@@H]([C@H]([C@H](O1)OC[C@H](COP(=O)([O-])[O-])O)O)O)O)O ZINC04096517
ZINC03814422	C[C@]12CCC(=O)C=C1CC[C@@H]3[C@@H]2CC[C@]4([C@H]3CC[C@]4(C)O)C ZINC03814422
ZINC56874799	COc1ccc(cc1O)[C@@H]2[C@H]3CO[C@@H]([C@H]3CO2)c4ccc(c(c4)O)OC ZINC56874799
ZINC03814423	CC(=O)[C@]1(CC[C@@H]2[C@@]1(CC[C@H]3[C@H]2C=C(C4=CC(=O)[C@@H]5C[C@@H]5[C@]34C)Cl)C)OC(=O)C ZINC03814423
ZINC03184503	CN(C)C(=O)Nc1ccc(cc1)C(F)(F)F ZINC03184503
ZINC02539618	Cc1c(c2c(cc1O)CC[C@](O2)(C)CCC[C@H](C)CCC[C@H](C)CCCC(C)C)C ZINC02539618
ZINC03814431	C[C@@]12CCC[C@H]1[C@@H]3CC[C@H]4C[C@H](CC[C@@]4([C@H]3CC2)C)O ZINC03814431
ZINC33830763	Cc1cc2c(cc1C)oc3cc(cc(c3c2=O)O[C@H]4[C@@H]([C@H]([C@@H]([C@H](O4)CO)O)O)O)O ZINC33830763
ZINC02379217	c1cc(c(cc1CCO)O)O ZINC02379217
ZINC01532166	CN1C(=O)C(=O)NC1=O ZINC01532166
ZINC30730378	c1ccc(=CC(=O)[O-])/c(=C/C(=O)C(=O)[O-])/c1 ZINC30730378
ZINC00902143	CC(=O)OC[C@@H](C#Cc1ccc(s1)c2cccs2)O ZINC00902143
ZINC00902145	CC(=O)OC[C@H](C#Cc1ccc(s1)c2cccs2)O ZINC00902145
ZINC02384787	c1cc(ccc1C[C@@H](C(=O)[O-])NC(=O)CC[C@@H](C(=O)[O-])[NH3+])O ZINC02384787
ZINC00601273	CCOC(=O)[C@H]1C(=O)Nc2ccc(cc2C(=N1)c3ccccc3F)Cl ZINC00601273
ZINC56874802	COc1ccc(cc1OC)C[C@@H]2COC(=O)[C@@H]2Cc3cc(c(c(c3)OC)O)[C@@H](CO)[C@@H](c4ccc(c(c4)OC)O)O ZINC56874802
ZINC12360703	c1nc(c2c(n1)n(cn2)[C@H]3[C@@H]([C@@H]([C@H](O3)CO[P@@](=O)([O-])OP(=O)([O-])[O-])O)O)N ZINC12360703
ZINC00000298	C[C@@H]1[C@H](OCC(=O)N1)c2ccccc2 ZINC00000298
ZINC04096520	CC(=O)OCC1=C(N2[C@@H]([C@@H](C2=O)NC(=O)CCCC(=O)C(=O)[O-])SC1)C(=O)[O-] ZINC04096520
ZINC00601288	CN1c2ccc(cc2C(=N[C@H](C1=O)OC(=O)N(C)C)c3ccccc3)Cl ZINC00601288
ZINC56874803	COc1ccc(cc1OC)C[C@H]2COC(=O)[C@@H]2Cc3cc(c(c(c3)OC)O)[C@@H](CO)[C@@H](c4ccc(c(c4)OC)O)O ZINC56874803
ZINC04096521	CC(=CCNc1c2c(ncn1)n(cn2)[C@H]3[C@@H]([C@@H]([C@H](O3)COP(=O)([O-])[O-])O)O)C ZINC04096521
ZINC30730383	COc1ccc(cc1)c2coc3cc(ccc3c2=O)O[C@H]4[C@@H]([C@H]([C@@H]([C@H](O4)COC(=O)CC(=O)[O-])O)O)O ZINC30730383
ZINC56874805	COc1ccc(cc1OC)C[C@@H]2COC(=O)[C@H]2Cc3cc(c(c(c3)OC)O)[C@@H](CO)[C@@H](c4ccc(c(c4)OC)O)O ZINC56874805
ZINC03815424	C[C@]12CC[C@@H]3c4ccc(cc4CC[C@H]3[C@@H]1CC[C@]2(C#C)O)OC ZINC03815424
ZINC01532910	Cn1cncc1C[C@@H](C(=O)[O-])NC(=O)CC[NH3+] ZINC01532910
ZINC04025170	C[C@H]1CCC[C@H](CCC/C=C/c2cc(cc(c2C(=O)O1)O)O)O ZINC04025170
ZINC04096020	C[C@H](CCCC(C)C)[C@H]1CC[C@@H]2[C@@]1(CC[C@H]3[C@H]2CC[C@H]4[C@@]3(CCC(=O)C4)C)C ZINC04096020
ZINC02516116	C(CCNC(=O)CC[C@@H](C(=O)[O-])[NH3+])C[C@@H](C(=O)[O-])[NH3+] ZINC02516116
ZINC56874807	COc1ccc(cc1OC)C[C@H]2COC(=O)[C@H]2Cc3cc(c(c(c3)OC)O)[C@@H](CO)[C@@H](c4ccc(c(c4)OC)O)O ZINC56874807
ZINC30730387	COc1ccc2c(c1)O[C@@H]3[C@H]2COc4c3ccc(c4)O[C@H]5[C@@H]([C@H]([C@@H]([C@H](O5)COC(=O)CC(=O)[O-])O)O)O ZINC30730387
ZINC28538368	C[C@@]1([C@@H]2[C@@H](O2)[C@H]3[C@@H](C1=O)C3(C)C)O ZINC28538368
ZINC00900569	CC[NH+]1CCC[C@H]1CNC(=O)C(c2ccccc2)(c3ccccc3)O ZINC00900569
ZINC00004594	CC(C)(C(=O)[O-])OCc1c2ccccc2n(n1)Cc3ccccc3 ZINC00004594
ZINC04096526	C[C@@H](CCC(=O)NCC(=O)[O-])[C@H]1CC[C@@H]2[C@@]1([C@H](C[C@H]3[C@H]2CC[C@H]4[C@@]3(CC[C@H](C4)O)C)O)C ZINC04096526
ZINC56874811	C/C=C/C=C/C=C\CC/C=C/C=C/C(=O)NCC(C)(C)O ZINC56874811
ZINC05117525	c1ccc2c(c1)cc3c(=O)[nH]c(nc3n2)[O-] ZINC05117525
ZINC01700020	C(CCCCCC(=O)[O-])CCCCCC(=O)[O-] ZINC01700020
ZINC56874812	C[C@@H]1CC[C@H]2[C@@]([C@H]3CC[C@@H]4[C@H]([C@@H]3C[NH+]2C1)C[C@H]5[C@H]4C[C@@H]([C@@H]6[C@@]5(CC[C@@H](C6)O)C)O)(C)O ZINC56874812
ZINC01579365	C[C@@]12CC[C@@H](C[C@@H]1O)C(O2)(C)C ZINC01579365
ZINC56874813	C[NH+]1CC[C@@]23C=C(C(=O)C[C@@H]2[C@@H]1Cc4c3c(c(cc4)OC)O)OC ZINC56874813
ZINC05925583	CC[C@H](CCCC(=O)[O-])C(=O)[O-] ZINC05925583
ZINC30730392	c1cc2c(cc1O[C@H]3[C@@H]([C@H]([C@@H]([C@H](O3)COC(=O)CC(=O)[O-])O)O)O)OC[C@@H]4[C@H]2Oc5c4cc6c(c5)OCO6 ZINC30730392
ZINC04096529	C1=C(O[C@H]([C@@H]([C@H]1O)O)O[C@@H]2[C@@H]([C@H]([C@@H](O[C@@H]2C(=O)[O-])O)O)O)C(=O)[O-] ZINC04096529
ZINC00097685	c1ccc(cc1)C(=O)NCC(=O)[O-] ZINC00097685
ZINC56874814	CC(C)[C@H]1CC[C@@H]2[C@@]1(CC[C@]3([C@]2(CC[C@@]4([C@@H]3CC=C5[C@H]4CC[C@@H](C5(C)C)O)C)C)C)C ZINC56874814
ZINC04096530	c1nc(c(n1[C@H]2[C@@H]([C@@H]([C@H](O2)COP(=O)([O-])[O-])O)O)NC=O)C(=O)N ZINC04096530
ZINC04411157	C1C[C@@H]2[C@@H](O2)C[C@@H]1[C@@H]3CO3 ZINC04411157
ZINC38190810	C(C(=O)COP(=O)([O-])[O-])OC=O ZINC38190810
ZINC06031334	C[C@@H]1C[C@@H](C=C2[C@]1(C[C@@H](CC2)C(=C)C)C)O ZINC06031334
ZINC05766380	CC1=C(C(C[C@@H](C1)O[C@H]2[C@@H]([C@H]([C@@H]([C@H](O2)CO)O)O)O)(C)C)C=O ZINC05766380
ZINC04684258	CC(C)[C@@H]1CC[C@H]2C(=C1)CC[C@@H]3[C@@]2(CCC[C@@]3(C)C(=O)[O-])C ZINC04684258
ZINC05751319	C[C@H](CCc1ccc(cc1)OC)[NH2+]C[C@@H](c2ccc(c(c2)[S@@](=O)C)O)O ZINC05751319
ZINC14820583	COc1ccc2c(c1OC)O[C@@H]3[C@H]2COc4c3ccc(c4)O ZINC14820583
ZINC37253587	C(CN)[NH3+] ZINC37253587
ZINC26377691	C1CC[NH+]=C(C1)C(=O)[O-] ZINC26377691
ZINC30730397	c1cc(ccc1[C@@H]2CC(=O)c3cc(c(cc3O2)O)O)O ZINC30730397
ZINC05751321	C[C@H](CCc1ccc(cc1)OC)[NH2+]C[C@H](c2ccc(c(c2)[S@@](=O)C)O)O ZINC05751321
ZINC04096535	C1=C(O[C@@H]([C@@H]([C@H]1O)O)O[C@@H]2[C@@H]([C@H]([C@@H](O[C@@H]2C(=O)[O-])O)O)O)C(=O)[O-] ZINC04096535
ZINC20444132	C/C=C/C1=C(N2[C@@H]([C@@H](C2=O)NC(=O)[C@@H](c3ccc(cc3)O)N)SC1)C(=O)[O-] ZINC20444132
ZINC56874819	c1c2=CC(=O)C(=O)C=c2[nH]c1C(=O)[O-] ZINC56874819
ZINC05935219	c1ccc2c(c1)ccc3c2cc4ccccc4c3[N+](=O)[O-] ZINC05935219
ZINC01648177	CCCC(=O)CCC ZINC01648177
ZINC04803503	C([C@@H]([C@@H](CO)O)O)[C@@H](C(=O)[O-])O ZINC04803503
ZINC02044362	c1ccc(c(c1)[C@H](CO)c2ccc(cc2)Cl)Cl ZINC02044362
ZINC30730402	c1cc(ccc1[C@H]2CC(=O)c3cc(c(cc3O2)O)O)O ZINC30730402
ZINC04096541	Cc1ccc(c(c1CC[C@H]2[C@@H]3CCC(=O)[C@]3(CCC2=O)C)O)O ZINC04096541
ZINC13525892	C(C[P@](=O)(O)[O-])C(=O)C(=O)[O-] ZINC13525892
ZINC00392884	CC(C)c1ccc(cc1)NC(=O)N(C)C ZINC00392884
ZINC01530071	CC[C@]1([C@H](O1)CC/C(=C/CC/C(=C/C(=O)OC)/C)/C)C ZINC01530071
ZINC04096542	CC(=O)N[C@@H]1[C@H]([C@@H]([C@H](O[C@H]1O)CO)O)O[C@H]2[C@@H]([C@H](C=C(O2)C(=O)[O-])O)O ZINC04096542
ZINC03823475	C[NH+]1CCC[C@@H]1Cc2c[nH]c3c2cc(cc3)CCS(=O)(=O)c4ccccc4 ZINC03823475
ZINC19632891	c1ccc(cc1)/C=C/C[NH+]2CCN(CC2)C(c3ccccc3)c4ccccc4 ZINC19632891
ZINC56874825	C(=O)P(=O)([O-])[O-] ZINC56874825
ZINC30730407	c1cc(ccc1[C@@H]2[C@@H](Oc3cc(c(cc3C2=O)O)O)O)O ZINC30730407
ZINC03824281	CC(=O)[C@H]1CC[C@@H]2[C@@]1(CC[C@H]3[C@H]2CC[C@@H]4[C@@]3(CC[C@@](C4)(C)O)C)C ZINC03824281
ZINC13536517	C/C(=C\CC/C(=C/C(=O)OC)/C)/CC[C@@H]1C(O1)(C)C ZINC13536517
ZINC04096545	c1nc(c(n1[C@H]2[C@@H]([C@@H]([C@H](O2)COP(=O)([O-])[O-])O)O)N)NC(=O)CCC(=O)N ZINC04096545
ZINC30730412	c1cc(ccc1[C@@H]2[C@H](Oc3cc(c(cc3C2=O)O)O)O)O ZINC30730412
ZINC31414892	C(C(=O)C(=O)[O-])[P@@](=O)(C(=O)[O-])[O-] ZINC31414892
ZINC08242486	C[C@@]12CCCC[C@H]1CC[C@@H]3[C@@H]2CC[C@@]4(C3=CCC4=O)C ZINC08242486
ZINC04214141	CCOC(=O)C1(CC[NH+](CC1)CC[C@@H](c2ccccc2)O)c3ccccc3 ZINC04214141
ZINC17315860	C(=CC(=O)[O-])C(=O)NC=O ZINC17315860
ZINC28541549	C=C[C@@H]1[C@@H]2C[C@H]3c4c(c5ccccc5[nH]4)CCN3C(=O)C2=CO[C@H]1O[C@H]6[C@@H]([C@H]([C@@H]([C@H](O6)CO)O)O)O ZINC28541549
ZINC02505747	Cc1c(c2ccccc2[nH]1)C[C@@H](C(=O)[O-])[NH3+] ZINC02505747
ZINC30730416	c1cc(ccc1[C@H]2[C@@H](Oc3cc(c(cc3C2=O)O)O)O)O ZINC30730416
ZINC12493502	CC(=O)[C@H]1CC[C@@H]2[C@@]1(CC[C@H]3[C@@H]2CC=C4[C@@]3(CC[C@H](C4)O)C)C ZINC12493502
ZINC30730421	c1cc(ccc1[C@H]2[C@H](Oc3cc(c(cc3C2=O)O)O)O)O ZINC30730421
ZINC56874836	C[C@@H](C(=O)N[C@@H](C)C(=O)[O-])NC(=O)[C@H](CC[P@@](=O)(C)[O-])NC(=O)C ZINC56874836
ZINC56874837	CC(=O)N[C@@H](CC[P@@](=O)(C)[O-])C(=O)[O-] ZINC56874837
ZINC00000135	c1cc(ccc1OC[C@@H](CO)O)Cl ZINC00000135
ZINC30730425	c1nc(c2c(n1)n(cn2)[C@H]3[C@@H]([C@@H]([C@H](O3)CO[P@@](=O)([O-])OC(=O)CCCC[C@@H]4CCSS4)O)O)N ZINC30730425
ZINC12493505	C[C@]12CC[C@H](C[C@H]1CC[C@H]3[C@@H]2[C@H](C[C@]4([C@H]3CC[C@@H]4C(=O)CO)C)O)O ZINC12493505
ZINC56874839	C[C@H]1C[C@@H](C2=C(C([C@H]3CC[C@@]12C3)(C)C)C)O ZINC56874839
ZINC56874840	C[C@H]1C[C@H](C2=C(C([C@H]3CC[C@@]12C3)(C)C)C)O ZINC56874840
ZINC04887792	C[C@@H]1CC2=CC(=O)C=C[C@@]2([C@@H]3[C@@H]1[C@@H]4CC[C@]([C@]4(CC3)C)(C)O)C ZINC04887792
ZINC30730431	c1nc(c2c(n1)n(cn2)[C@H]3[C@@H]([C@@H]([C@H](O3)CO[P@](=O)([O-])OC(=O)CCCC[C@H]4CCSS4)O)O)N ZINC30730431
ZINC06062920	c1cc2c3c(c1NCCC[NH3+])c(c4c(c3NN2CC[NH2+]CCO)C(=O)C=CC4=O)O ZINC06062920
ZINC29747798	CC[NH+]1C[C@@]2(CC[C@@H]([C@@]34[C@@H]2[C@@H]([C@@]([C@H]31)([C@]5(C[C@@H]([C@H]6C[C@@H]4[C@@H]5[C@H]6OC)OC)O)O)OC)O)COC ZINC29747798
ZINC00404363	c1ccc(c(c1)C(=O)c2ccccc2O)O ZINC00404363
ZINC56874849	C[C@@H]1C=C([C@]2([C@@H](O1)O[C@@H]3[C@H]([C@@H]([C@@H]([C@@H]([C@H]3O2)NC)O)[NH2+]C)O)O)OC ZINC56874849
ZINC30730437	c1nc(c2c(n1)n(cn2)[C@H]3[C@@H]([C@@H]([C@H](O3)CO[P@@](=O)([O-])OC(=O)CCCC[C@H]4CCSS4)O)O)N ZINC30730437
ZINC56874851	C([C@@H]1[C@H]([C@@H]([C@H]([C@H](O1)O[C@@H]2[C@H]([C@@H]([C@H]([C@@H]([C@H]2O)O)O)O)[NH3+])[NH3+])O)O)O ZINC56874851
ZINC56874852	C[NH2+][C@H]1[C@@H]([C@H]([C@@H]([C@H]([C@@H]1O)O[C@@H]2[C@@H]([C@H]([C@@H]([C@H](O2)CO)O)O)[NH3+])[NH3+])O)O ZINC56874852
ZINC59046924	CC1=CC(=O)[C@@H]2c3cc4cccc(c4c(c3C(=O)C[C@@]2(C1)O)O)O ZINC59046924
ZINC19632912	CC(C)Cn1cnc2c1c3ccccc3nc2N ZINC19632912
ZINC56874854	C[NH2+][C@H]1[C@@H]([C@H]([C@@H]([C@H]([C@@H]1O)O[C@@H]2[C@@H]([C@H]([C@@H]([C@H](O2)C[NH3+])O)O)N)[NH3+])O)O ZINC56874854
ZINC59046925	CC1=CC(=O)[C@H]2c3cc4cccc(c4c(c3C(=O)C[C@@]2(C1)O)O)O ZINC59046925
ZINC00000111	CC[C@@H](c1ccc(cc1)c2ccccc2)C(=O)[O-] ZINC00000111
ZINC04096578	C1C(=Nc2c(=O)[nH]c(nc2N1)N)[C@@H]([C@@H](CO)O)O ZINC04096578
ZINC53164293	C1CCC2(C1)[C@@H]3C[NH+](C[C@H]2CN(C3)CC4CC4)CC5CC5 ZINC53164293
ZINC04096290	c1cc(c(c(c1)O)O)C(=O)O[P@@](=O)([O-])OC[C@@H]2[C@H]([C@H]([C@@H](O2)n3cnc4c3ncnc4N)O)O ZINC04096290
ZINC12493517	C1=NC2=NC(=O)NC(=O)C2=N1 ZINC12493517
ZINC56874866	C1[C@@H]([C@H]([C@@H]([C@H]([C@@H]1O)O)O)O[C@@H]2[C@@H]([C@H]([C@@H]([C@H](O2)CO)O)O)[NH3+])[NH3+] ZINC56874866
ZINC00006168	c1cc(cc(c1)NC(=O)Nc2cc(ccc2O)Cl)C(F)(F)F ZINC00006168
ZINC13527666	c1cc(ccc1C[C@@H](C(=O)N[C@@H](CCC[NH+]=C(N)N)C(=O)[O-])[NH3+])O ZINC13527666
ZINC00902189	Cc1c(ccc[n+]1Cc2cnc(nc2N)C)CCO ZINC00902189
ZINC02570895	Cc1ccc(cc1)c2cc(nn2c3ccc(cc3)S(=O)(=O)N)C(F)(F)F ZINC02570895
ZINC02034648	CC(=C1CCC(CC1)(C)O)C ZINC02034648
ZINC56874871	C[NH2+][C@H]1[C@@H](C[C@@H]([C@H]([C@@H]1O)O[C@@H]2[C@@H]([C@H]([C@@H]([C@H](O2)CO)O)O)[NH3+])[NH3+])O ZINC56874871
ZINC56874872	C[NH2+][C@H]1[C@@H](C[C@@H]([C@H]([C@@H]1O)O[C@@H]2[C@@H]([C@H]([C@@H]([C@H](O2)C[NH3+])O)O)N)[NH3+])O ZINC56874872
ZINC13815372	CCCCC[C@@H](/C=C/[C@@H]1[C@H]([C@H](CC(=O)O1)O)C/C=C\CCCC(=O)[O-])O ZINC13815372
ZINC00901668	C[C@H](C(=O)[O-])[NH2+][C@@H](C)C(=O)[O-] ZINC00901668
ZINC04096594	C1[C@H]([C@H]([C@@H]([C@@](O1)(COP(=O)([O-])[O-])O)O)O)O ZINC04096594
ZINC02017397	c1ccc(cc1)C2(C(=O)O[C@H](O2)CC[NH+]3CCCCC3)c4ccccc4 ZINC02017397
ZINC04096595	C1[C@H]([C@H]([C@@H]([C@](O1)(COP(=O)([O-])[O-])O)O)O)O ZINC04096595
ZINC03881368	C1CC[NH+]2CCC[C@H]([C@H]2C1)CO ZINC03881368
ZINC01602464	C(COC(=O)C(Cl)(Cl)Cl)OC(=O)C(Cl)(Cl)Cl ZINC01602464
ZINC19340795	CCOC(=O)Nc1ccc2c(c1)N(c3ccccc3S2)C(=O)CCN4CCOCC4 ZINC19340795
ZINC01532917	C/C(=C(\c1ccc(cc1Cl)Cl)/OCCOc2ccc(cc2)Cl)/n3ccnc3 ZINC01532917
ZINC13118883	CCOC(=O)c1ccc(cc1)OC(=O)CCCCC[NH+]=C(N)N ZINC13118883
ZINC00097471	CN(C)C(=O)Nc1ccccc1 ZINC00097471
ZINC00057411	COc1c2c(nc(n1)N)n(cn2)[C@H]3C[C@@H]([C@H](O3)CO)O ZINC00057411
ZINC00902219	C([C@@H]([C@@H](C(=O)CO)O)O)O ZINC00902219
ZINC11680943	C[C@@H](Cc1ccccc1)NC(=O)[C@H](CCCC[NH3+])[NH3+] ZINC11680943
ZINC30730478	C[C@H](CCCO)[C@H]1CC[C@@H]2[C@@]1([C@H](C[C@H]3[C@H]2[C@@H](C[C@@H]4[C@@]3(CC[C@H](C4)O)C)O)O)C ZINC30730478
ZINC00902225	C([C@H]([C@H](C(=O)CO)O)O)O ZINC00902225
ZINC01566183	C[C@@]1(C2=C(CCO1)c3ccccc3C2)CC[NH+](C)C ZINC01566183
ZINC18130447	C[NH+]1[C@@H]2CC[C@H]1CC(C2)OC(=O)c3c[nH]c4c3cccc4 ZINC18130447
ZINC28642721	c1cc2c(c(c1)O)C(=O)c3c(cc(cc3O)C(=O)[O-])[C@@H]2[C@H]4c5cccc(c5C(=O)c6c4cc(cc6O)C(=O)[O-])O ZINC28642721
ZINC26506507	C[C@H]([C@@H]1[C@H]2CC(=C(N2C1=O)C(=O)[O-])SCCNC(=O)C)O ZINC26506507
ZINC30730483	C[C@H](CC[C@H](C(CO)CO)O)[C@H]1CC[C@@H]2[C@@]1([C@H](C[C@H]3[C@H]2[C@@H](C[C@H]4[C@@]3(CC[C@H](C4)O)C)O)O)C ZINC30730483
ZINC13549482	CS(=O)(=O)CCC/C(=N\OS(=O)(=O)[O-])/S[C@H]1[C@@H]([C@H]([C@@H]([C@H](O1)CO)O)O)O ZINC13549482
ZINC12493530	C[C@]12CC[C@H]3[C@H]([C@@H]1C[C@@H](C2)O)CC[C@H]4[C@@]3(C(=O)C=C(C4)O)C ZINC12493530
ZINC13548712	C[C@H](CC[C@@H](C)C(=C)C)[C@H]1CC[C@@]2([C@@]1(CC[C@]34[C@H]2CC[C@@H]5[C@]3(C4)CC[C@@H](C5(C)C)O)C)C ZINC13548712
ZINC01724067	COc1c(c2c(=O)cc(oc2c(c1OC)OC)c3ccc(cc3)O)O ZINC01724067
ZINC04096608	C[C@H]1[C@@H]2CCC3=C([C@]2(CC[C@H]1O)C)CC[C@@]4([C@@H]3CC[C@@H]4[C@@H](C)CCC=C(C)C)C ZINC04096608
ZINC19632927	C[NH+]1CCN(CC1)CC(=O)N2c3ccccc3C(=O)Nc4c2nccc4 ZINC19632927
ZINC03802188	CCCCC/C=C/C/C=C/CCCCCCCC(=O)[O-] ZINC03802188
ZINC26506509	C[C@@H]([C@@H]1[C@H]2CC(=C(N2C1=O)C(=O)[O-])SCCNC(=O)C)O ZINC26506509
ZINC04096609	C[C@H](CCC=C(C)C)[C@H]1CC[C@@H]2[C@@]1(CC[C@H]3C2=CC[C@@H]4[C@@]3(CC[C@@H](C4)O)C)C ZINC04096609
ZINC02384788	CC(C)C[C@@H](C(=O)[O-])NC(=O)CC[C@@H](C(=O)[O-])[NH3+] ZINC02384788
ZINC13527691	C=CC/C(=N\OS(=O)(=O)[O-])/S[C@H]1[C@@H]([C@H]([C@@H]([C@H](O1)CO)O)O)O ZINC13527691
ZINC30730488	c1ccc(c(c1)c2cccc(c2O)O)C(=O)[O-] ZINC30730488
ZINC04096610	C[C@H](CCC=C(C)C)[C@H]1CC[C@@H]2[C@@]1(CC[C@H]3C2=CC[C@H]4[C@@]3(CC[C@@H](C4)O)C)C ZINC04096610
ZINC04096611	C[C@H](CCC=C(C)C)[C@H]1CC[C@@H]2[C@@]1(CC[C@H]3C2=CC=C4[C@@]3(CC[C@@H](C4)O)C)C ZINC04096611
ZINC04545920	CC(C)C[C@H](C(=O)[O-])NC(=O)CC[C@@H](C(=O)[O-])[NH3+] ZINC04545920
ZINC04096612	C[C@H](CCC=C(C)C)[C@H]1CC[C@H]2[C@@]1(CCC3=C2CC[C@@H]4[C@@]3(CC[C@@H](C4(C)C)O)C)C ZINC04096612
ZINC04545921	CC(C)C[C@@H](C(=O)[O-])NC(=O)CC[C@H](C(=O)[O-])[NH3+] ZINC04545921
ZINC04096613	C[C@H]1[C@@H]2CCC3=C([C@]2(CC[C@@H]1O)C)CC[C@]4([C@H]3CC[C@@H]4[C@H](C)CCCC(C)C)C ZINC04096613
ZINC02020068	C[C@@H]1CCC[C@@H]([NH+]1CCC[C@](c2ccccc2)(c3ccccn3)O)C ZINC02020068
ZINC04096614	C[C@H]1[C@H]2CCC3=C([C@]2(CC[C@@H]1O)C)CC[C@]4([C@H]3CC[C@@H]4[C@H](C)CCCC(C)C)C ZINC04096614
ZINC13704173	CC1([C@@H](N2[C@H](S1)[C@@H](C2=O)/[NH+]=C\N3CCCCCC3)C(=O)OCOC(=O)C(C)(C)C)C ZINC13704173
ZINC04978435	CCO[C@H]1C(c2cc(ccc2O1)OS(=O)(=O)C)(C)C ZINC04978435
ZINC04545922	CC(C)C[C@H](C(=O)[O-])NC(=O)CC[C@H](C(=O)[O-])[NH3+] ZINC04545922
ZINC12446789	Cc1cc2c(cc1C)nc3c(n2)c(=O)[nH]c(n3)[O-] ZINC12446789
ZINC04096615	C[C@@H]1[C@H](CC[C@]2([C@@H]1CC=C3[C@@H]2CC[C@]4([C@@H]3CC[C@@H]4[C@@H](C)CCCC(C)C)C)C)O ZINC04096615
ZINC56874906	C/C(=C\C=C\CC=O)/CO ZINC56874906
ZINC17819771	c1cnc2c(n1)c(=O)[nH]c(n2)N ZINC17819771
ZINC04096616	C[C@@H]1[C@H](CC[C@]2([C@H]1CC=C3[C@@H]2CC[C@]4([C@@H]3CC[C@@H]4[C@@H](C)CCCC(C)C)C)C)O ZINC04096616
ZINC01843612	Cc1cc2c(c(c1)OC(=O)C)C3=C(CC[C@H](C3)C)C(O2)(C)C ZINC01843612
ZINC05751339	C[C@H](C[NH+](C)C)[C@@]1(CCCC[C@@H]1c2ccccc2)C(=O)OC ZINC05751339
ZINC05822376	C[C@H](CCC(=O)NCCS(=O)(=O)[O-])[C@H]1CC[C@@H]2[C@@]1(CC[C@H]3[C@H]2[C@@H](C[C@H]4[C@@]3(CC[C@H](C4)O)C)O)C ZINC05822376
ZINC17949468	C1[C@@H](O1)COCCOCCOCCOC[C@@H]2CO2 ZINC17949468
ZINC04096617	C[C@@H]1[C@H](CC[C@]2([C@@H]1CC=C3[C@H]2CC[C@]4([C@@H]3CC[C@@H]4[C@@H](C)CCCC(C)C)C)C)O ZINC04096617
ZINC13509188	C[C@H](CC[C@H](C(C)(C)O)O)[C@H]1CC[C@@H]\2[C@@]1(CCC/C2=C\C=C\3/C[C@H](CCC3=C)O)C ZINC13509188
ZINC03995571	C(C[S@@](=O)[O-])[NH3+] ZINC03995571
ZINC12493536	C[C@]12CC[C@H]3[C@H]([C@@H]1C[C@@H](C2)O)CC[C@@H]4[C@@]3(C(=O)C=C(C4)O)C ZINC12493536
ZINC04096618	C[C@@H]1[C@H](CC[C@]2([C@H]1CC=C3[C@H]2CC[C@]4([C@@H]3CC[C@@H]4[C@@H](C)CCCC(C)C)C)C)O ZINC04096618
ZINC06067329	C[C@]1(CC[C@@H]2C(=C[C@@H]3[C@@H]4[C@@]2(CCC(=O)[C@@]4(C(=O)O3)C)C)C1)C=C ZINC06067329
ZINC02020004	CC[NH+]1CCC(=C2c3ccccc3CCc4c2cccc4)[C@@H]1C ZINC02020004
ZINC05751341	C[C@H](C[NH+](C)C)[C@]1(CCCC[C@@H]1c2ccccc2)C(=O)OC ZINC05751341
ZINC56874912	C[C@]1(CC[C@@H]2C(=C[C@@H]3[C@@H]4[C@@]2(CC[C@@H]([C@@]4(C(=O)O3)C)O)C)C1)C=C ZINC56874912
ZINC05766454	CC1=C(C[C@H](CC1)O)/C=C/C2=CCC[C@]3([C@H]2CC[C@@H]3[C@H](C)CCCC(C)C)C ZINC05766454
ZINC03995581	C[C@H](/C=C/C=C(/C)\[C@H]1C[NH2+][C@@H]([C@H]1CC(=O)[O-])C(=O)[O-])C(=O)[O-] ZINC03995581
ZINC03649921	CC(C)C[C@H](CC(=O)[O-])O ZINC03649921
ZINC30730502	C[C@H]1CCC2=C(C([C@H]3CC[C@@]12C3)(C)C)C ZINC30730502
ZINC03992105	C[C@@H]1C[C@H]2[C@@H]3C[C@@H](C4=CC(=O)C=C[C@@]4([C@]3([C@H](C[C@@]2([C@]1(C(=O)SCF)OC(=O)c5ccco5)C)O)F)C)F ZINC03992105
ZINC18167382	CC(C)C1(C(=O)NC(=O)NC1=O)CC=C ZINC18167382
ZINC44307421	CCCCCCCCCC(=O)CC=O ZINC44307421
ZINC01655461	CC[NH+](CC)CCC[C@@H](C)Nc1cc(cc2c1nccc2)OC ZINC01655461
ZINC03875126	Cc1cn(c(=O)[nH]c1=O)[C@H]2C[C@@H]3[C@@H](O2)CO[P@@](=O)(O3)[O-] ZINC03875126
ZINC12494092	c1c(c(c(c[n+]1CCCC[C@@H](C(=O)[O-])N)CC[C@H](C(=O)[O-])N)CCC[C@H](C(=O)[O-])N)CC[C@H](C(=O)[O-])[NH3+] ZINC12494092
ZINC03995585	c1([n-]nnn1)[C@H](C(=O)[O-])[NH3+] ZINC03995585
ZINC01575499	C1[C@@H](CN([C@@H]1C(=O)[O-])C(=O)C[NH3+])O ZINC01575499
ZINC56874916	Cc1cn(c(=O)[nH]c1=O)[C@H]2C[C@@H]([C@H](O2)CO[P@@](=O)([O-])O[P@@](=O)([O-])O[C@@H]3CC(=O)[C@@H]([C@H](O3)C)O)O ZINC56874916
ZINC12493539	C[C@]12CC[C@@H](C[C@@H]1CC[C@@H]3[C@@H]2[C@H](C[C@]4([C@H]3CC[C@@]4(C(=O)CO)O)C)O)O ZINC12493539
ZINC13220172	CC[C@H](Cc1cnc2c(n1)c(nc(n2)N)N)c3ccc(cc3)C(=O)N[C@@H](CCC(=O)[O-])C(=O)[O-] ZINC13220172
ZINC14619938	C1[C@H]2N(C1=O)C[C@@H](O2)C(=O)[O-] ZINC14619938
ZINC01575497	C1[C@H](CN([C@@H]1C(=O)[O-])C(=O)C[NH3+])O ZINC01575497
ZINC30730506	CC(=CCC/C(=C/C=C/C(=C/C=C/C(=C/C=C/C=C(\C=C\C=C(/C)\C=C\C=C(/C)\CCCC(C)(C)O)/C=O)/C)/C)/C)C ZINC30730506
ZINC01575498	C1[C@@H](CN([C@H]1C(=O)[O-])C(=O)C[NH3+])O ZINC01575498
ZINC01755316	CN(C)S(=O)(=O)N(c1ccccc1)SC(F)(Cl)Cl ZINC01755316
ZINC04096628	c1c(ncn1[C@H]2[C@@H]([C@@H]([C@H](O2)CO)O)O)CC(=O)[O-] ZINC04096628
ZINC01575496	C1[C@H](CN([C@H]1C(=O)[O-])C(=O)C[NH3+])O ZINC01575496
ZINC01693381	CC(C)(C)C(=C1C(=O)c2ccccc2C1=O)[O-] ZINC01693381
ZINC56874919	Cc1cn(c(=O)[nH]c1=O)[C@H]2C[C@@H]([C@H](O2)CO[P@@](=O)([O-])O[P@@](=O)([O-])O[C@@H]3C[C@H]([C@@H]([C@H](O3)C)O)[NH3+])O ZINC56874919
ZINC00113386	c1cc(ccc1[C@@H]([C@H](CO)NC(=O)C(Cl)Cl)O)[N+](=O)[O-] ZINC00113386
ZINC02559033	c1cc(ccc1[C@@H](C(=O)[O-])[NH3+])C(=O)[O-] ZINC02559033
ZINC56874920	Cc1cn(c(=O)[nH]c1=O)[C@H]2C[C@@H]([C@H](O2)CO[P@@](=O)([O-])O[P@@](=O)([O-])O[C@@H]3C[C@H]([C@@H]([C@H](O3)C)O)[NH+](C)C)O ZINC56874920
ZINC12494097	c1c(c(c(c[n+]1CCCC[C@H](C(=O)[O-])N)CC[C@H](C(=O)[O-])N)CCC[C@H](C(=O)[O-])N)CC[C@H](C(=O)[O-])[NH3+] ZINC12494097
ZINC13509284	CCCCC[C@@H](/C=C/[C@H]1[C@H](C[C@@H]([C@@H]1C/C=C\CCCC(=O)[O-])O)O)O ZINC13509284
ZINC00113378	c1cc(ccc1[C@@H]([C@@H](CO)NC(=O)C(Cl)Cl)O)[N+](=O)[O-] ZINC00113378
ZINC56874922	Cc1cn(c(=O)[nH]c1=O)[C@H]2C[C@@H]([C@H](O2)CO[P@@](=O)([O-])O[P@@](=O)([O-])O[C@@H]3CCC(=O)[C@H](O3)C)O ZINC56874922
ZINC12493543	C[C@]12CC[C@@H](CC1=CC[C@@H]3[C@H]2CC[C@]4([C@H]3CC(=O)[C@@H]4O)C)O ZINC12493543
ZINC56874924	Cc1cn(c(=O)[nH]c1=O)[C@H]2C[C@@H]([C@H](O2)CO[P@@](=O)([O-])O[P@@](=O)([O-])O[C@@H]3CC[C@@H]([C@H](O3)C)[NH3+])O ZINC56874924
ZINC12494103	c1c(c(c(c[n+]1CCCC[C@@H](C(=O)[O-])N)CC[C@@H](C(=O)[O-])N)CCC[C@H](C(=O)[O-])N)CC[C@H](C(=O)[O-])[NH3+] ZINC12494103
ZINC04096635	CC(=O)[C@]1(CC[C@H]2[C@@]1(CC[C@H]3[C@H]2CC=C4[C@@]3(CC[C@@H](C4)O)C)C)O ZINC04096635
ZINC00121541	COC(=O)/N=c/1\[nH]c2ccc(cc2[nH]1)C(=O)c3ccccc3 ZINC00121541
ZINC04096636	C[C@]12CC[C@@H](CC1=CC[C@@H]3[C@@H]2CC[C@]4([C@H]3C[C@H](C4=O)O)C)O ZINC04096636
ZINC56874928	Cc1cn(c(=O)[nH]c1=O)[C@H]2C[C@@H]([C@H](O2)CO[P@@](=O)([O-])O[P@@](=O)([O-])O[C@@H]3CC[C@@H]([C@H](O3)C)[NH+](C)C)O ZINC56874928
ZINC04096637	C[C@]12CCC(=O)C=C1CC[C@@H]3[C@@H]2CC[C@]4([C@H]3C[C@H](C4=O)O)C ZINC04096637
ZINC01856108	CC(C)[NH+](CCNC(=O)CN1CCCC1=O)C(C)C ZINC01856108
ZINC04096639	C1C[NH2+][C@@H]([C@H]1O)C(=O)[O-] ZINC04096639
ZINC56874931	Cc1cn(c(=O)[nH]c1=O)[C@H]2C[C@@H]([C@H](O2)CO[P@@](=O)([O-])O[P@@](=O)([O-])O[C@@H]3C[C@@](C(=O)[C@H](O3)C)(C)O)O ZINC56874931
ZINC04096640	C[C@H]1CC([C@]23C[C@@H]([C@H]([C@@H](O2)[C@@H](C)CC[C@@H](c4cccc(c4)O)OC)C)OC(=O)C[C@@H](OC(=O)C[C@]1(O3)O)[C@@H](C)O)(C)C ZINC04096640
ZINC04758554	C[C@]12CC[C@H]3[C@H]([C@@H]1C[C@]([C@@H]2O)(C)O)CCC4=C3CC=C(C4)OC ZINC04758554
ZINC26167988	c1c(n(cn1)CCN2CCOCC2)[N+](=O)[O-] ZINC26167988
ZINC04096641	C[C@H]1CC([C@]23C[C@H]([C@H]([C@@H](O2)[C@@H](C)CC[C@@H](c4cccc(c4)O)OC)C)OC(=O)C[C@@H](OC(=O)C[C@]1(O3)O)[C@@H](C)O)(C)C ZINC04096641
ZINC01842668	CCC[C@H](C)C1(C(=O)NC(=O)NC1=O)C=C ZINC01842668
ZINC56874933	CC1(CCCC2=C1[C@@H]3[C@H](C2)[C@H](C(=O)O3)C=O)C ZINC56874933
ZINC04096642	C[C@H]1CC([C@]23C[C@@H]([C@H]([C@H](O2)[C@@H](C)CC[C@@H](c4cccc(c4)O)OC)C)OC(=O)C[C@@H](OC(=O)C[C@]1(O3)O)[C@@H](C)O)(C)C ZINC04096642
ZINC12493547	C[C@]12CC[C@@H](CC1=CC[C@H]3[C@H]2CC[C@]4([C@H]3CC(=O)[C@@H]4O)C)O ZINC12493547
ZINC04096643	C[C@H]1CC([C@]23C[C@H]([C@H]([C@H](O2)[C@@H](C)CC[C@@H](c4cccc(c4)O)OC)C)OC(=O)C[C@@H](OC(=O)C[C@]1(O3)O)[C@@H](C)O)(C)C ZINC04096643
ZINC04758555	CC[C@@]1(CCC2=C1CC[C@H]3[C@H]2CCC4=CC(=O)CC[C@H]34)C ZINC04758555
ZINC56874935	CC1=C[C@@H](OC1=O)O/C=C/2\[C@H]3CC4=C([C@H]3OC2=O)C(CCC4)(C)C ZINC56874935
ZINC01723552	COc1ccc(cc1)c2cc(=O)c3c(c(c(c(c3o2)OC)OC)OC)O ZINC01723552
ZINC34053496	CC(=O)[C@H]1CC[C@@H]2[C@@]1(CC[C@H]3[C@H]2[C@@H](C=C4[C@@]3(CC[C@@H](C4)O)C)O)C ZINC34053496
ZINC04081845	C/C=C\1/C[C@H]([C@@](C(=O)OCC2=CC[NH+]3[C@H]2[C@@H](CC3)OC1=O)(CO)O)C ZINC04081845
ZINC56874937	C(C[C@@H](C(=O)[O-])NC(=O)CCC(=O)[O-])CNC(=O)N ZINC56874937
ZINC00901673	CC(=O)[C@H](C(=O)[O-])[NH3+] ZINC00901673
ZINC56874938	C([C@@H]1[C@H]([C@@H]([C@@H]([C@H](O1)O[C@]2([C@H]([C@@H]([C@H](O2)COP(=O)([O-])[O-])O)O)CO)O)O)O)O ZINC56874938
ZINC00000070	C[C@@H](c1ccc2c(c1)nc(o2)c3ccc(cc3)Cl)C(=O)[O-] ZINC00000070
ZINC00162466	c1cc(ccc1[N+](=O)[O-])OC[C@@H]2CO2 ZINC00162466
ZINC00000095	C[NH+](C)CCO[C@H](c1ccccc1)c2ccc(cc2)Br ZINC00000095
ZINC02119731	C([C@H]([C@@H]1[C@@H]([C@@H](C(=O)O1)O)O)O)O ZINC02119731
ZINC03995599	CC[N+](CC)(CCNC(=O)C(=O)NCC[N+](CC)(CC)Cc1ccccc1Cl)Cc2ccccc2Cl ZINC03995599
ZINC00896455	C[NH+](C)CC[C@H](c1ccc(cc1)Br)c2ccccn2 ZINC00896455
ZINC14727929	c1cc(ccc1[C@@H]2[C@H]([C@H](c3ccc(cc3O2)O)O)O)O ZINC14727929
ZINC00537837	CC(=O)[C@@]1(CC[C@@H]2[C@@]1(CC[C@H]3[C@H]2CCC4=CC(=O)CC[C@]34C)C)OC(=O)C ZINC00537837
ZINC00000104	CC(C)(C)[NH2+]C[C@H](COc1ccccc1C#N)O ZINC00000104
ZINC00900729	c1ccc(cc1)Br ZINC00900729
ZINC29227697	CCCc1ccc(c(c1)c2cc(ccc2O)CCC)O ZINC29227697
ZINC56874942	C=C(C(=O)[O-])O[C@H]1C=CC=C([C@@H]1[NH3+])C(=O)[O-] ZINC56874942
ZINC00002276	Cc1ccc(c(c1)OC[C@@H](C[NH2+]C(C)(C)C)O)Cl ZINC00002276
ZINC04096650	C[NH+]1CCc2cc(c(cc2[C@@H]1Cc3ccc(cc3)Oc4cc(ccc4O)C[C@@H]5c6cc(c(cc6CC[NH+]5C)OC)O)O)OC ZINC04096650
ZINC00491073	C[NH+]1CC[C@@]23C=C[C@@H](C[C@@H]2Oc4c3c(ccc4OC)C1)O ZINC00491073
ZINC00000106	Cc1ccc(c(c1)OC[C@H](C[NH2+]C(C)(C)C)O)Cl ZINC00000106
ZINC00162465	c1cc(ccc1[N+](=O)[O-])OC[C@H]2CO2 ZINC00162465
ZINC30730533	CC(=CCC/C(=C/C=C/C(=C/C=C/C(=C/C=C/C=C(\C)/C=C/C=C(\C)/C=C/C=C(\C)/C(=O)CCC(C)(C)OC)/C)/C)/C)C ZINC30730533
ZINC00388305	CC(C)(C)c1ccc(cc1)C(=O)[O-] ZINC00388305
ZINC56874944	c1cc2c(cc1O)O[C@@H](C(=O)N2[O-])O[C@H]3[C@@H]([C@H]([C@@H]([C@H](O3)CO)O)O)O ZINC56874944
ZINC14255250	CCOc1nc2cccc(c2n1Cc3ccc(cc3)c4ccccc4c5[n-]nnn5)C(=O)O[C@H](C)OC(=O)OC6CCCCC6 ZINC14255250
ZINC04081837	C[C@@H]1[C@@H]2CCC(=C3[C@@H]([C@H]2OC1=O)C(=CC3=O)C)C ZINC04081837
ZINC56874945	c1cc2c(cc1O)O[C@H](C(=O)N2[O-])O[C@H]3[C@@H]([C@H]([C@@H]([C@H](O3)CO)O)O)O ZINC56874945
ZINC00900779	C(=C(Cl)Cl)(C(=C(Cl)Cl)Cl)Cl ZINC00900779
ZINC00895642	CN1Cc2c(ccc3c2OCO3)CC(=O)c4cc5c(cc4C[C@@H]1O)OCO5 ZINC00895642
ZINC00057254	C[NH+](C)CC[C@](c1ccccc1)(c2ccccc2Cl)O ZINC00057254
ZINC12493552	C[C@]12CC[C@@H](CC1=CC[C@H]3[C@@H]2CC[C@]4([C@H]3CC(=O)[C@@H]4O)C)O ZINC12493552
ZINC00895640	CN1Cc2c(ccc3c2OCO3)CC(=O)c4cc5c(cc4C[C@H]1O)OCO5 ZINC00895640
ZINC38595418	CCOC(=O)CN1CCN(CC1)C(=O)/C=C/c2cc(c(c(c2)OC)OC)OC ZINC38595418
ZINC00000137	C[C@@](c1ccccc1)(c2ccc(cc2)Cl)OCC[NH+](C)C ZINC00000137
ZINC04216843	c1ccc2c(c1)C(=O)C(=C(C2=O)[O-])CCCCCCCCC3CCCCC3 ZINC04216843
ZINC30725851	C([C@@H]1C(=S)C([C@H]2[C@@H](O1)Nc3c(c(=O)nc([nH]3)N)N2)S)OP(=O)([O-])[O-] ZINC30725851
ZINC00895645	CN1Cc2c(ccc3c2OCO3)-c4c1c5cc6c(cc5cc4)OCO6 ZINC00895645
ZINC03934175	CC(=CCC/C(=C/CC/C(=C/C(=O)OCC(=O)[C@]1(CC[C@@H]2[C@@]1(C[C@@H]([C@H]3[C@H]2CCC4=CC(=O)C=C[C@]34C)O)C)O)/C)/C)C ZINC03934175
ZINC14448173	C[C@H](CC[C@H](C(C)C)O)CC(=O)[O-] ZINC14448173
ZINC00000145	c1ccc(cc1)C2(C[C@@H]2C3=[NH+]CCN3)c4ccccc4 ZINC00000145
ZINC01530123	CN1Cc2c(c(cc3c2OCO3)OC)-c4c1c5cc6c(cc5c(c4)O)OCO6 ZINC01530123
ZINC06920432	CCCCCCCCCCCCCCCCCCCCCCCCCCCCCCCCC ZINC06920432
ZINC01530124	CN1Cc2c(c(cc3c2OCO3)OC)-c4c1c5cc6c(cc5cc4)OCO6 ZINC01530124
ZINC14448171	C[C@H](CC[C@@H](C(C)C)O)CC(=O)[O-] ZINC14448171
ZINC12496591	C1C[C@H](N(C1)C(=O)[C@H](CCC(=O)N)NC(=O)C[NH3+])C(=O)N[C@@H](CCC[NH+]=C(N)N)C(=O)[O-] ZINC12496591
ZINC01999286	C[C@@H]1[C@H]([C@H]([C@@H](O1)n2cnc3c2ncnc3N)O)O ZINC01999286
ZINC14448176	C[C@@H](CC[C@H](C(C)C)O)CC(=O)[O-] ZINC14448176
ZINC14128264	CCCCCCCCCCCCCCCCOc1nc2ccc(cc2c(=O)o1)C ZINC14128264
ZINC04096653	CC(=CCC/C(=C/CC/C(=C/CC/C(=C/CC/C(=C/CC/C(=C/Cc1cc(cc(c1O)O)C(=O)[O-])/C)/C)/C)/C)/C)C ZINC04096653
ZINC04214175	CCCCC(=O)O[C@@]1(CC[C@@H]2[C@@]1(C[C@@H]([C@H]3[C@H]2CCC4=CC(=O)C=C[C@]34C)O)C)C(=O)COC(=O)C ZINC04214175
ZINC13827844	C/C(=C\C(=O)N(C)C)/OP(=O)(OC)OC ZINC13827844
ZINC14448174	C[C@@H](CC[C@@H](C(C)C)O)CC(=O)[O-] ZINC14448174
ZINC08215472	c1cn(c(=O)[nH]c1=O)[C@H]2[C@@H]([C@@H]([C@H](O2)CO[P@@](=O)([O-])O[P@](=O)([O-])O[C@@H]3[C@@H]([C@H]([C@@H]([C@H](O3)CO)O)O)O)O)O ZINC08215472
ZINC04096654	C[NH+]1CCc2cc(c(cc2[C@@H]1Cc3ccc(c(c3)O)O)O)OC ZINC04096654
ZINC30730542	CC1=C(C(CCC1)(C)C)/C=C/C(=C/C=C/C(=C/C=C/C=C(\C)/C=C/C=C(\C)/C=C/C=C(\C)/C(=O)CCC(C)(C)OC)/C)/C ZINC30730542
ZINC56874950	c1cc(ccc1/C=C/C(=O)NCCCCN(CCCNC(=O)/C=C/c2ccc(cc2)O)C(=O)/C=C/c3ccc(cc3)O)O ZINC56874950
ZINC12493559	C[C@]12CC[C@H]3[C@H]([C@@H]1C[C@H](C2)O)CC[C@H]4[C@@]3(C(=O)C=C(C4)O)C ZINC12493559
ZINC22010910	COc1ccc(cc1OC)CCO[C@@H]2CCCC[C@H]2[NH+]3CC[C@H](C3)O ZINC22010910
ZINC04214176	CCCCC(=O)O[C@@]1(CC[C@@H]2[C@@]1(C[C@@H]([C@H]3[C@H]2CCC4=CC(=O)C=C[C@]34C)O)C)C(=O)CO ZINC04214176
ZINC04214177	C[C@]12C[C@@H]([C@H]3[C@H]([C@@H]1CC(=C)[C@@]2(C(=O)CO)O)CCC4=CC(=O)C=C[C@]34C)O ZINC04214177
ZINC04096365	c1ccc(cc1)[C@@H](C#N)O[C@H]2[C@@H]([C@H]([C@@H]([C@H](O2)CO)O)O)O ZINC04096365
ZINC56874952	c1cc(c(cc1/C=C/C(=O)NCCCCN(CCCNC(=O)/C=C/c2ccc(c(c2)O)O)C(=O)/C=C/c3ccc(c(c3)O)O)O)O ZINC56874952
ZINC00895660	CC(C)(CCc1c(ccc2c1O[C@@H]3[C@H]2COc4c3ccc(c4)O)O)O ZINC00895660
ZINC19358638	COc1ccc(c(c1OC)OC)CN2CC[NH2+]CC2 ZINC19358638
ZINC00001227	C[C@@H]1[C@H]2Cc3ccc(cc3[C@@]1(CC[NH+]2CC4CC4)C)O ZINC00001227
ZINC00895662	CC(=CCc1c(ccc2c1O[C@@H]3[C@H]2COc4c3ccc(c4)O)O)C ZINC00895662
ZINC03875999	CC(=O)C[C@@H](c1ccc(cc1)[N+](=O)[O-])c2c(=O)c3ccccc3oc2[O-] ZINC03875999
ZINC00895672	CN1Cc2c(c(cc3c2OCO3)O)-c4c1c5cc6c(cc5cc4)OCO6 ZINC00895672
ZINC00000672	CC(C)Oc1cc2c(cc1OC(C)C)[nH]cc(c2=O)C(=O)OC ZINC00000672
ZINC04096658	C([C@@H]([C@@H]([C@@]1([C@@H](N(c2c(c(=O)[nH]c(n2)N)N1O)O)O)O)O)O)O ZINC04096658
ZINC04096659	C([C@H]([C@@H]([C@@]1([C@@H](N(c2c(c(=O)[nH]c(n2)N)N1O)O)O)O)O)O)O ZINC04096659
ZINC13527743	C/C(=C\CNc1c2c([nH]cn2)ncn1)/CO[C@H]3[C@@H]([C@H]([C@@H]([C@H](O3)CO)O)O)O ZINC13527743
ZINC04096660	C([C@@H]([C@H]([C@@]1([C@@H](N(c2c(c(=O)[nH]c(n2)N)N1O)O)O)O)O)O)O ZINC04096660
ZINC35953488	CNC(=O)[C@@H](c1ccccc1)N2CCc3cc(c(cc3[C@@H]2CCc4ccc(cc4)C(F)(F)F)OC)OC ZINC35953488
ZINC05424603	COC(=O)Nc1nc2ccccc2n1C(=O)NCCCCCC#N ZINC05424603
ZINC12358775	C1CCC(CC1)[NH3+] ZINC12358775
ZINC04096661	C([C@H]([C@H]([C@@]1([C@@H](N(c2c(c(=O)[nH]c(n2)N)N1O)O)O)O)O)O)O ZINC04096661
ZINC04096458	C[C@]12CC[C@H]3[C@H]([C@@H]1CCC2=O)CC=C4[C@@]3(CC[C@@H](C4)OS(=O)(=O)[O-])C ZINC04096458
ZINC03876000	CC(=O)C[C@H](c1ccc(cc1)[N+](=O)[O-])c2c(=O)c3ccccc3oc2[O-] ZINC03876000
ZINC00895427	CC(=O)[C@](C)(C(=O)[O-])O ZINC00895427
ZINC04096662	C([C@@H]([C@@H]([C@@H]1[C@@H](N(c2c(c(=O)[nH]c(n2)N)N1)O)O)O)O)O ZINC04096662
ZINC04096663	C([C@H]([C@@H]([C@@H]1[C@@H](N(c2c(c(=O)[nH]c(n2)N)N1)O)O)O)O)O ZINC04096663
ZINC00490791	CCC(=O)O[C@H]1CC[C@@H]2[C@@]1(CC[C@H]3[C@H]2CCC4=CC(=O)CC[C@]34C)C ZINC00490791
ZINC56874959	Cc1cn(c(=O)[nH]c1=O)[C@H]2C[C@@H]([C@H](O2)CO[P@@](=O)([O-])O[P@@](=O)([O-])O[C@@H]3C[C@H]([C@H]([C@@H](O3)C)O)[NH3+])O ZINC56874959
ZINC04096664	C([C@@H]([C@H]([C@@H]1[C@@H](N(c2c(c(=O)[nH]c(n2)N)N1)O)O)O)O)O ZINC04096664
ZINC04096665	C([C@H]([C@H]([C@@H]1[C@@H](N(c2c(c(=O)[nH]c(n2)N)N1)O)O)O)O)O ZINC04096665
ZINC03995631	C(/C=C/C(=O)[O-])O ZINC03995631
ZINC56874961	c1cn(c(=O)[nH]c1=O)[C@@H]2[C@@H]([C@@H]([C@H](O2)CO[P@@](=O)([O-])O[P@@](=O)([O-])O[C@@H]3[C@@H]([C@H]([C@@H](O3)CO)O)O)O)O ZINC56874961
ZINC00607849	C[NH+]1CCCC[C@@H]1CCc2ccccc2NC(=O)c3ccc(cc3)OC ZINC00607849
ZINC56874962	C([C@@H]1[C@H]([C@H]([C@](O1)(CO)O)O)O)OP(=O)([O-])[O-] ZINC56874962
ZINC01910616	Cn1c2ccc(cc2nc1CNc3ccc(cc3)C(=[NH2+])N)C(=O)N(CCC(=O)[O-])c4ccccn4 ZINC01910616
ZINC03830863	CC(C)n1c2ccccc2c(c1/C=C/[C@H](C[C@@H](CC(=O)[O-])O)O)c3ccc(cc3)F ZINC03830863
ZINC56874964	CCc1c(c([nH]c1Cc2c(c3c([nH]2)/C(=C\4/[C@H]([C@@H](C(=N4)C[C@@H]5C(=C(C(=O)N5)C=C)C)C)CCC(=O)[O-])/[C@H](C3=O)C(=O)OC)C)C=O)C ZINC56874964
ZINC12493563	C[C@]12CC[C@H]3[C@H]([C@@H]1C[C@H](C2)O)CC[C@@H]4[C@@]3(C(=O)C=C(C4)O)C ZINC12493563
ZINC04096507	CCCCC[C@@H](/C=C/[C@H]1C=CC(=O)[C@@H]1CCCCCCC(=O)[O-])O ZINC04096507
ZINC02572146	Cc1c(c2cc(ccc2[nH]1)O)CC[NH3+] ZINC02572146
ZINC56874965	CCc1c(c([nH]c1Cc2c(c3c([nH]2)/C(=C\4/[C@H]([C@@H](C(=N4)C[C@H]5C(=C(C(=O)N5)C=C)C)C)CCC(=O)[O-])/[C@H](C3=O)C(=O)OC)C)C=O)C ZINC56874965
ZINC13507711	C1[C@H](O[P@](=O)(O1)[O-])CO ZINC13507711
ZINC00608027	c1ccc(cc1)C2(C(=O)O[C@@H](O2)CC[NH+]3CCCCC3)c4ccccc4 ZINC00608027
ZINC02565414	c1c2c(c(c(c1Cl)Cl)Cl)Oc3cc(c(c(c3O2)Cl)Cl)Cl ZINC02565414
ZINC00001266	C[C@@H](C1=[NH+]CCN1)Oc2c(cccc2Cl)Cl ZINC00001266
ZINC13507712	C1[C@@H](O[P@](=O)(O1)[O-])CO ZINC13507712
ZINC04096671	C[C@]12CCC(=O)C=C1CC[C@@H]3[C@@H]2[C@H](C[C@]4([C@H]3CCC4=O)C)O ZINC04096671
ZINC00000440	c1ccc2c(c1)C3=[NH+]CCN3[C@]2(c4ccc(cc4)Cl)O ZINC00000440
ZINC02567227	c1c2c(c(c(c1Cl)Cl)Cl)Oc3c(cc(c(c3Cl)Cl)Cl)O2 ZINC02567227
ZINC00000478	CC[C@@H](c1ccc2cc(ccc2c1)OC)C(C)(C)C(=O)[O-] ZINC00000478
ZINC02569971	c1c2c(c(c(c1Cl)Cl)Cl)Oc3c(c(c(c(c3Cl)Cl)Cl)Cl)O2 ZINC02569971
ZINC00897074	CC[C@H](c1ccc2cc(ccc2c1)OC)C(C)(C)C(=O)[O-] ZINC00897074
ZINC02569956	c1c2c(c3c(o2)cc(c(c3Cl)Cl)Cl)c(c(c1Cl)Cl)Cl ZINC02569956
ZINC00164941	C1[C@H]([C@H](CO[C@@H]1O)O)O ZINC00164941
ZINC13507717	C([C@H](CO[P@@](=O)([O-])OC1[C@@H]([C@@H](C([C@@H]([C@H]1O)O)O)O)O)O)O ZINC13507717
ZINC02569948	c1c2c3c(c(c(c(c3Cl)Cl)Cl)Cl)oc2c(c(c1Cl)Cl)Cl ZINC02569948
ZINC04096677	C[C@]12CC[C@H]3[C@H]([C@@H]1CCC2=O)[C@@H](CC4=CC(=O)CC[C@]34C)O ZINC04096677
ZINC04214190	CCC(=O)OCC(=O)[C@@]12[C@@H](C[C@@H]3[C@@]1(C[C@@H]([C@]4([C@H]3C[C@@H](C5=CC(=O)C=C[C@@]54C)F)F)O)C)OC(O2)(C)C ZINC04214190
ZINC01768420	CCCC(=O)O[C@H](C(Cl)(Cl)Cl)P(=O)(OC)OC ZINC01768420
ZINC12493571	C(CCC(=O)[O-])C[C@@H](CC(=O)[O-])O ZINC12493571
ZINC00164946	C1[C@@H]([C@@H](CO[C@@H]1O)O)O ZINC00164946
ZINC30730568	CC1=C(C(C[C@@H](C1)O)(C)C)/C=C/C(=C/C=C/C(=C/C=C/C=C(\C)/C=C/C=C(\C)/C=C/C2=C(C[C@H]([C@@H](C2(C)C)O)O)C)/C)/C ZINC30730568
ZINC18153302	c1[nH]c2c(n1)c(=O)[nH]cn2 ZINC18153302
ZINC00001717	CN1c2ccccc2Sc3c1cc(cc3)CC(=O)[O-] ZINC00001717
ZINC08551429	C[C@H]1[C@@H]([C@H]([C@H]([C@H](O1)O[P@@](=O)([O-])O[P@](=O)([O-])OC[C@@H]2[C@H]([C@H]([C@@H](O2)n3ccc(=O)[nH]c3=O)O)O)O)O)O ZINC08551429
ZINC02569952	c1c2c(c3c(o2)c(c(c(c3Cl)Cl)Cl)Cl)c(c(c1Cl)Cl)Cl ZINC02569952
ZINC00901672	CC(=O)[C@@H](C(=O)[O-])[NH3+] ZINC00901672
ZINC13507721	C([C@H](COP(=O)([O-])OC[C@H](CO)O)O)O ZINC13507721
ZINC25627601	c1c([nH]cn1)CC(=O)C(=O)[O-] ZINC25627601
ZINC02521606	c12c3c(c(c(c(c3Cl)Cl)Cl)Cl)oc1c(c(c(c2Cl)Cl)Cl)Cl ZINC02521606
ZINC04096681	C[C@]12CC[C@@H]3c4cc(c(cc4CC[C@H]3[C@@H]1CCC2=O)O)O ZINC04096681
ZINC02008408	CCC[C@@]1(c2c(c3ccccc3[nH]2)CCO1)CC(=O)[O-] ZINC02008408
ZINC02521553	c1c(cc(c(c1Cl)Cl)Cl)c2cc(c(c(c2Cl)Cl)Cl)Cl ZINC02521553
ZINC04096682	C[C@]12CC[C@@H]3c4cc(c(cc4CC[C@H]3[C@@H]1CCC2=O)O)OC ZINC04096682
ZINC04096683	C[C@]12CC[C@H]3c4ccc(cc4CC[C@@H]3[C@H]1C[C@H](C2=O)O)O ZINC04096683
ZINC03860283	C[C@H](CCCC(C)C)[C@H]1CC[C@@H]2[C@@]1(CC[C@H]3[C@H]2CC[C@@H]4[C@@]3(CCC(=O)C4)C)C ZINC03860283
ZINC04096684	CC(=CCC/C(=C/CC/C(=C/CC/C(=C/CC/C(=C/CC/C(=C/Cc1cc(cc(c1O)OC)C(=O)[O-])/C)/C)/C)/C)/C)C ZINC04096684
ZINC04097820	C[C@H](CCCC(C)C)[C@H]1CC[C@@]2([C@@]1(CC[C@]34[C@H]2CC[C@@H]5[C@]3(C4)CC[C@@H](C5)O)C)C ZINC04097820
ZINC02038694	CCC[C@]1(CC[NH+](C1)C)c2cccc(c2)O ZINC02038694
ZINC12493577	C(CCC(=O)[O-])C[C@H](CC(=O)[O-])O ZINC12493577
ZINC00901212	C=CC#N ZINC00901212
ZINC01639567	c1ccc(cc1)[C@H]2C[C@H]2[NH3+] ZINC01639567
ZINC04474604	c1cc(ncc1CN\2CCN/C2=N\[N+](=O)[O-])Cl ZINC04474604
ZINC00000633	c1ccc(cc1)C(c2ccccc2)([C@@H]3CCCC[NH2+]3)O ZINC00000633
ZINC08215504	c1cn(c(=O)[nH]c1=O)[C@@H]2[C@@H]([C@@H]([C@H](O2)CO[P@@](=O)([O-])O[P@@](=O)([O-])O[C@@H]3[C@@H]([C@H]([C@H]([C@H](O3)CO)O)O)O)O)O ZINC08215504
ZINC01530132	CN1Cc2c(c(cc3c2OCO3)OC)-c4c1c5cc6c(cc5c(c4)OC)OCO6 ZINC01530132
ZINC02492141	CCCC[NH2+]C[C@@H](c1ccc(cc1)O)O ZINC02492141
ZINC00901213	C=CCO ZINC00901213
ZINC00096893	c1ccc(cc1)CN2C(=O)c3ccccc3C2=O ZINC00096893
ZINC00538440	CS(=O)(=O)c1ccc(cc1)[C@H]([C@@H](CO)NC(=O)C(Cl)Cl)O ZINC00538440
ZINC04096634	CC(=O)[C@]1(CC[C@@H]2[C@@]1(CC[C@H]3[C@H]2CC=C4[C@@]3(CC[C@@H](C4)O)C)C)O ZINC04096634
ZINC19418959	C[NH+]1CCN(CC1)CCCN2c3ccccc3Sc4c2cc(cc4)C(F)(F)F ZINC19418959
ZINC00001581	Cc1cc(c(cc1OC(=O)OC(C)C)C(C)C)OCC[NH+](C)C ZINC00001581
ZINC08216214	Cc1cn(c(=O)[nH]c1=O)[C@H]2C[C@@H]([C@H](O2)CO[P@@](=O)([O-])O[P@](=O)([O-])O[C@@H]3[C@@H]([C@@H](C(=O)[C@@H](O3)C)O)O)O ZINC08216214
ZINC01851105	Cc1c(nc(o1)c2ccccc2)CCC(=O)c3ccc(cc3)C[C@@H]4C(=O)NC(=O)S4 ZINC01851105
ZINC00896062	CC(=O)C[C@@H]1CCC[NH+]1C ZINC00896062
ZINC12493582	C[C@H](CCC(=O)[O-])[C@H]1CC[C@@H]2[C@@]1(C(=O)C[C@H]3[C@H]2CC[C@H]4[C@@]3(CC[C@H](C4)O)C)C ZINC12493582
ZINC56874982	CC(=CCC/C(=C/Cc1cc(ccc1O)O)/CO)C ZINC56874982
ZINC04214198	CC[C@H]1O[C@@]23CC[C@]([C@]2(CC[C@H]4[C@H]3CCC5=CC(=O)CC[C@]45C)C)(O1)C(=O)C ZINC04214198
ZINC01530138	C(CC[NH3+])C[C@@H](C(=O)[O-])NC(=O)CC[NH3+] ZINC01530138
ZINC56874984	CC(=CCCC1=C[C@@H](OC1)C2=CC(=O)C=CC2=O)C ZINC56874984
ZINC30730584	C[C@@H]1[C@H]([C@@H]([C@H]([C@H](O1)O)O)OC)O ZINC30730584
ZINC01672137	c1nc(c2c(n1)n(cn2)[C@]3([C@@H]([C@@H]([C@H](O3)CO)O)O)CO)N ZINC01672137
ZINC04096690	C([C@@H]1[C@H]([C@@H]([C@](O1)(CO)O)O)O)OP(=O)([O-])[O-] ZINC04096690
ZINC00000802	COc1cc(cc(c1OC)OC)C[C@H]2c3cc(c(cc3CC[NH2+]2)O)O ZINC00000802
ZINC56874987	CC(=CCCC1=C[C@H](OC1)C2=CC(=O)C=CC2=O)C ZINC56874987
ZINC60291808	Cc1cc(=O)oc2c1ccc(c2)NC(=O)[C@H](CCC[NH+]=C(N)N)NC(=O)[C@H](CCC[NH+]=C(N)N)NC(=O)OCc3ccccc3 ZINC60291808
ZINC01604973	C1[C@@H](O1)C=O ZINC01604973
ZINC56874988	C(C(C(C(C(F)(F)S(=O)(=O)F)(F)F)(F)F)(F)F)(C(C(C(F)(F)F)(F)F)(F)F)(F)F ZINC56874988
ZINC04096691	C1=C(C=C(O[C@@H]1O)C(=O)[O-])C(=O)[O-] ZINC04096691
ZINC02565794	c1cc(ncc1[C@H]2C[C@H]3CC[C@@H]2[NH2+]3)Cl ZINC02565794
ZINC30730588	c1cc(ccc1c2c(cc3c(cc(cc3[o+]2)O)O)O[C@H]4[C@@H]([C@H]([C@@H]([C@H](O4)COC(=O)CC(=O)[O-])O)OC(=O)CC(=O)[O-])O)O ZINC30730588
ZINC04096692	C1=C(C=C(O[C@H]1O)C(=O)[O-])C(=O)[O-] ZINC04096692
ZINC02521592	[C@@H]12[C@@H]([C@H](C([C@H]1Cl)Cl)Cl)[C@]3(C(=C([C@@]2(C3(Cl)Cl)Cl)Cl)Cl)Cl ZINC02521592
ZINC02566913	c1(c(c(c(c(c1Cl)Cl)Cl)Cl)Cl)C(=C(Cl)Cl)Cl ZINC02566913
ZINC30730049	C[C@H](CCCC(C)C)[C@H]1CC[C@H]2[C@@]1(CCC3=C2CC[C@@H]4[C@@]3(CC[C@@H](C4(C)C)O)C)C ZINC30730049
ZINC12493586	C[C@]12CCC(=O)C=C1CC[C@@H]3[C@@H]2[C@H](C[C@]4([C@H]3CC[C@]4(C(=O)CO)O)C=O)O ZINC12493586
ZINC01530145	C([C@@H](C(=O)C(=O)[O-])C(=O)[O-])C(=O)[O-] ZINC01530145
ZINC56874991	CC[C@@H]1c2cc3c(c4c([nH]3)c(c5nc(cc6c(c(c([nH]6)cc(n2)[C@@H]1C)C=C)C)[C@H]([C@@H]5CCC(=O)[O-])C)[C@H](C4=O)C(=O)OC)C ZINC56874991
ZINC34257810	CC[C@@H](C)[C@@H](C(=O)[O-])NC(=O)CC[C@@H](C(=O)[O-])[NH3+] ZINC34257810
ZINC01530146	C([C@H](C(=O)C(=O)[O-])C(=O)[O-])C(=O)[O-] ZINC01530146
ZINC04214202	C[NH+]1CCC[C@H](C1)OC(=O)[C@@](c2ccccc2)(C3CCCCC3)O ZINC04214202
ZINC19364225	C(CNCCNCC[NH3+])[NH3+] ZINC19364225
ZINC56874992	CC[C@@H]1c2cc3c(c4c([nH]3)c(c5nc(cc6c(c(c([nH]6)cc(n2)[C@@H]1C)[C@@H](C)O)C)[C@H]([C@@H]5CCC(=O)[O-])C)[C@H](C4=O)C(=O)OC)C ZINC56874992
ZINC30730593	CC1=C(C(CCC1)(C)C)CC/C(=C/C=C/C(=C/C=C/C=C(\C)/C=C/C=C(\C)/C=C/C2=C(CCCC2(C)C)C)/C)/C ZINC30730593
ZINC02562537	CC[C@H](C)[C@@H](C(=O)[O-])NC(=O)CC[C@@H](C(=O)[O-])[NH3+] ZINC02562537
ZINC04096696	C([C@@H]1[C@@H](C(=O)[C@H]([C@@H](O1)O)O)O)O ZINC04096696
ZINC13831527	CC(C)(C)[C@H](/C(=C\c1ccc(cc1Cl)Cl)/n2cncn2)O ZINC13831527
ZINC34257812	CC[C@@H](C)[C@H](C(=O)[O-])NC(=O)CC[C@@H](C(=O)[O-])[NH3+] ZINC34257812
ZINC04096697	C([C@@H]1[C@H]([C@@H]([C@H]([C@@H](O1)O)O)O)O[C@H]2[C@@H]([C@H]([C@H]([C@H](O2)COP(=O)([O-])[O-])O)O)O)O ZINC04096697
ZINC04096698	C([C@@H]1[C@H]([C@@H]([C@H]([C@H](O1)O)O)O)O[C@H]2[C@@H]([C@H]([C@H]([C@H](O2)COP(=O)([O-])[O-])O)O)O)O ZINC04096698
ZINC56874996	CC[C@@H]1c2cc3c(c4c([nH]3)c(c5nc(cc6c(c(c([nH]6)cc(n2)[C@@H]1C)C(=O)C)C)[C@H]([C@@H]5CCC(=O)[O-])C)[C@H](C4=O)C(=O)OC)C ZINC56874996
ZINC00895425	CC(=O)[C@@](C)(C(=O)[O-])O ZINC00895425
ZINC34257814	CC[C@H](C)[C@H](C(=O)[O-])NC(=O)CC[C@@H](C(=O)[O-])[NH3+] ZINC34257814
ZINC04214205	CC[C@@H](C(=O)N[C@H]1[C@@H]2N(C1=O)[C@H](C(S2)(C)C)C(=O)[O-])Oc3ccccc3 ZINC04214205
ZINC56874997	C/C=C/1\c2cc3c(c4c([nH]3)c(c5nc(cc6c(c(c([nH]6)cc(n2)[C@@H]1C)C(=O)C)C)[C@H]([C@@H]5CCC(=O)[O-])C)[C@H](C4=O)C(=O)OC)C ZINC56874997
ZINC02491444	c1ccc2c(c1)C(=O)O[C@@]23CCC(=O)O3 ZINC02491444
ZINC30730598	c1cc(ccc1c2c(cc3c(cc(cc3[o+]2)O)O)O[C@H]4[C@@H]([C@H]([C@@H]([C@H](O4)COC(=O)/C=C/c5ccc(c(c5)O)O)O)O)O)O ZINC30730598
ZINC08952422	C1CCC(CC1)n2c(=O)c3c([nH]c2=O)CCC3 ZINC08952422
ZINC12493591	C[C@]12CC[C@@H]3c4cc(c(cc4CC[C@H]3[C@@H]1CC[C@@H]2O)OC)OC ZINC12493591
ZINC56874999	CC1([C@H]2C[C@]3(CC(=O)[C@H]([C@@H]2[C@H]3O)C4=COc5cc(ccc5[C@H]41)O)O)C ZINC56874999
ZINC56875000	CC1([C@@H]2C[C@]3(CC(=O)[C@H]([C@@H]2[C@H]3O)C4=COc5cc(ccc5[C@H]41)O)O)C ZINC56875000
ZINC05925699	CC[C@H](CO)C(=O)[O-] ZINC05925699
ZINC05820738	CCCCCOc1ccc(cc1OCC)[C@@H]2C(=O)NC(=O)S2 ZINC05820738
ZINC01747260	C/C=C/c1cc(c(c(c1)OC)OC)OC ZINC01747260
ZINC01532615	C([C@H]1[C@@H]([C@H]([C@@H]([C@H](O1)O)[NH3+])O)O)O ZINC01532615
ZINC30730603	c1cc(c(cc1c2c(cc3c([o+]2)cc(cc3O[C@H]4[C@@H]([C@H]([C@@H]([C@H](O4)CO)O)O)O)O)O)O)O ZINC30730603
ZINC04096706	C([C@@H]1[C@H]([C@@H]([C@H]([C@H](O1)O)O)O)O[C@H]2[C@@H](C(=O)[C@H]([C@H](O2)CO)O)O)O ZINC04096706
ZINC30731744	C[C@@]1(CC[C@@H](C[C@@H]1Br)[C@@]2([C@@H](C[C@H](C(O2)(C)C)Br)O)C)Cl ZINC30731744
ZINC43100810	C[C@@]1(Cn2cc([nH+]c2O1)[N+](=O)[O-])COc3ccc(cc3)N4CCC(CC4)Oc5ccc(cc5)OC(F)(F)F ZINC43100810
ZINC02037162	C[C@H](C[NH+]1CCCC1)[C@@](Cc2ccccc2)(c3ccccc3)OC(=O)C ZINC02037162
ZINC04096707	C1[C@@H]([C@@H]([C@H](C(=O)O1)O)O)O ZINC04096707
ZINC01683675	CC(=O)C(=O)c1ccccc1 ZINC01683675
ZINC01530152	C([C@@H]([C@@H](C(=O)C(=O)C(=O)[O-])O)O)O ZINC01530152
ZINC12493596	C[C@H](CCC(=O)[O-])[C@H]1CC[C@@H]2[C@@]1([C@H](C[C@H]3[C@H]2CC[C@@H]4[C@@]3(CC[C@@H](C4)O)C)O)C ZINC12493596
ZINC33985622	Cc1cc(sc1CC[C@H]2Cc3c([nH]c(nc3=O)N)NC2)C(=O)N[C@@H](CCC(=O)[O-])C(=O)[O-] ZINC33985622
ZINC30730608	c1c(cc(c(c1O)O)O)c2c(cc3c(cc(cc3[o+]2)O)O)O[C@H]4[C@@H]([C@H]([C@@H]([C@H](O4)COC(=O)CC(=O)[O-])O)O)O ZINC30730608
ZINC01635501	CCNc1nc(nc(n1)SC)NCC ZINC01635501
ZINC12402582	C[C@@]12CC3C[C@@](C1)(CC(C3)(C2)[NH3+])C ZINC12402582
ZINC01635499	CC(C)Nc1nc(nc(n1)SC)NC(C)C ZINC01635499
ZINC04096711	C[C@H](CCC=C(C)C)[C@H]1CC[C@@H]2[C@@]1(CC[C@@H]3C2=CC[C@@H]4[C@@]3(CC[C@@H](C4)O)C)C ZINC04096711
ZINC03647770	c1c2c(cc(c1Cl)S(=O)(=O)N)S(=O)(=O)N[C@H](N2)CC3CCCC3 ZINC03647770
ZINC56875015	CC[C@H](/C=C/C=C\C[C@H](/C=C/C=C/C=C\[C@H](CCCC(=O)[O-])O)O)O ZINC56875015
ZINC02039271	CNP(=O)(NC)Oc1ccccc1 ZINC02039271
ZINC56875017	C(CC[NH2+]CC[C@@H](C(=O)[O-])N)C[NH3+] ZINC56875017
ZINC56875018	C(CC[NH2+]CC[C@H](C(=O)[O-])N)C[NH3+] ZINC56875018
ZINC12493601	C(CCCC(=O)[O-])CC[C@@H](CC(=O)[O-])O ZINC12493601
ZINC34961901	CC[C@H](/C=C/C=C\C/C=C\C/C=C\C=C\[C@H](CCCC(=O)[O-])O)O ZINC34961901
ZINC30730621	CC/C=C\C=C\O/C=C/C=C\CCCCCCCC(=O)[O-] ZINC30730621
ZINC56875020	C(C[NH3+])C[NH2+]CC[C@@H](C(=O)[O-])[NH3+] ZINC56875020
ZINC56875021	C(C[NH3+])C[NH2+]CC[C@H](C(=O)[O-])[NH3+] ZINC56875021
ZINC03917708	C[C@H]1[C@H]([C@H](C[C@@H](O1)O[C@H]2C[C@@](Cc3c2c(c4c(c3O)C(=O)c5cccc(c5C4=O)OC)O)(C(=O)C)O)[NH3+])O ZINC03917708
ZINC56875023	CC[C@H](/C=C/C=C\C/C=C/C=C/C=C/[C@@H]1[C@@H](O1)CCCC(=O)[O-])O ZINC56875023
ZINC08034121	C(CS)[NH3+] ZINC08034121
ZINC03918087	C[C@H]1[C@H]([C@H](C[C@@H](O1)O[C@H]2C[C@@](Cc3c2c(c4c(c3O)C(=O)c5cccc(c5C4=O)OC)O)(C(=O)CO)O)[NH3+])O ZINC03918087
ZINC08034120	C(=O)(N)NO ZINC08034120
ZINC06021043	C[C@@H](Cc1ccccc1)[NH2+]C ZINC06021043
ZINC12493608	C(CCCC(=O)[O-])CC[C@H](CC(=O)[O-])O ZINC12493608
ZINC03938746	COc1ccc2c(c1)[nH]c3c2CC[NH+]4[C@@H]3C[C@H]5[C@@H](C4)C[C@H]([C@@H]([C@H]5C(=O)OC)OC)OC(=O)c6cc(c(c(c6)OC)OC)OC ZINC03938746
ZINC04214225	C[C@H](CC1(C(=O)NC(=O)NC1=O)CC=C)O ZINC04214225
ZINC56875029	CC[C@H](/C=C/C=C\C/C=C/C=C/C=C/[C@H]1[C@@H](O1)CCCC(=O)[O-])O ZINC56875029
ZINC30730631	CC/C=C\C/C=C\C=C/1\[C@H](O1)CCCCCCCC(=O)[O-] ZINC30730631
ZINC43009609	CCCCCCCCC[C@@H](CC(=O)CCc1ccc(c(c1)OC)O)O ZINC43009609
ZINC56875031	CC[C@H](/C=C/C=C\C/C=C/C=C/C=C/[C@@H]1[C@H](O1)CCCC(=O)[O-])O ZINC56875031
ZINC00089763	Cc1cc(no1)[N-]S(=O)(=O)c2ccc(cc2)N ZINC00089763
ZINC04096732	C[C@H](CCC(=O)NCC(=O)[O-])[C@H]1CC[C@@H]2[C@@]1(CC[C@@H]3[C@@H]2[C@@H](C[C@H]4[C@@]3(CC[C@H](C4)O)C)O)C ZINC04096732
ZINC37867392	COC(=O)CSc1cc(c(cc1Cl)F)Nc2[n+]3n(c(=O)s2)CCCC3 ZINC37867392
ZINC19364228	CC(C)(C)c1ccc(cc1)C[NH+]2CCN(CC2)[C@H](c3ccccc3)c4ccc(cc4)Cl ZINC19364228
ZINC00334294	c1ccc(cc1)[C@H](C(=O)N)O ZINC00334294
ZINC01602622	CC[C@@H](c1cccc(c1)C(=O)[O-])[C@@H](c2ccc(cc2)O)C(=O)C ZINC01602622
ZINC56875034	CC[C@H](/C=C/C=C\C/C=C/C=C/C=C/[C@H]1[C@H](O1)CCCC(=O)[O-])O ZINC56875034
ZINC30730636	CC/C=C\C/C=C\C=C/1\[C@@H](O1)CCCCCCCC(=O)[O-] ZINC30730636
ZINC01602623	CC[C@H](c1cccc(c1)C(=O)[O-])[C@@H](c2ccc(cc2)O)C(=O)C ZINC01602623
ZINC00598422	c1cc2n(c1)[C@@]3(CC(=NC3=O)[O-])C(=O)N(C2=O)Cc4ccc(cc4F)Br ZINC00598422
ZINC04096776	CC(=O)[C@H]1CC[C@H]2[C@@]1(CC[C@@H]3[C@@H]2CC[C@@H]4[C@@]3(CC[C@H](C4)O)C)C ZINC04096776
ZINC01602624	CC[C@@H](c1cccc(c1)C(=O)[O-])[C@H](c2ccc(cc2)O)C(=O)C ZINC01602624
ZINC56875036	CC[C@H](/C=C/C=C\C/C=C\C/C=C\C=C\[C@H](CCCC(=O)[O-])OO)O ZINC56875036
ZINC06069874	Cc1cc(c2c(c1)O[C@@]3(C2=O)C(=CC(=O)C=C3OC)C(=O)OC)O ZINC06069874
ZINC13507793	c1nc2c(=O)[nH]c(nc2n1[C@H]3[C@H]4[C@@H]([C@H](O3)CO)O[P@](=O)(O4)[O-])N ZINC13507793
ZINC01602625	CC[C@H](c1cccc(c1)C(=O)[O-])[C@H](c2ccc(cc2)O)C(=O)C ZINC01602625
ZINC34961903	CC[C@H](/C=C/C=C\C/C=C\C/C=C\C/C=C\CCCC(=O)[O-])O ZINC34961903
ZINC04096737	C[C@@H](CCC(=O)NCC(=O)[O-])[C@@H]1CC[C@@H]2[C@@]1([C@H](C[C@@H]3[C@@H]2CC[C@@H]4[C@@]3(CC[C@H](C4)O)C)O)C ZINC04096737
ZINC12493614	CC[C@]1(C[C@H]([C@@H]2[C@@]1(CC[C@H]3[C@H]2CC[C@H]4[C@@]3(C(=O)C=C(C4)O)C)C)O)O ZINC12493614
ZINC04096738	C[C@H](CCC(=O)NCC(=O)[O-])[C@@H]1CC[C@@H]2[C@@]1([C@H](C[C@@H]3[C@@H]2CC[C@@H]4[C@@]3(CC[C@H](C4)O)C)O)C ZINC04096738
ZINC01690036	CCCCCC(=O)CC ZINC01690036
ZINC36382071	c1ccc(cc1)[C@H](C(=O)N[C@@H]2[C@@H]3CCC(=C(N3C2=O)C(=O)[O-])Cl)N ZINC36382071
ZINC34524887	CC/C=C\C[C@@H]([C@@H](/C=C/C=C/C=C\C=C\[C@H](C/C=C\CCC(=O)[O-])O)O)O ZINC34524887
ZINC06069877	Cc1cc(c2c(c1)O[C@]3(C2=O)C(=CC(=O)C=C3OC)C(=O)OC)O ZINC06069877
ZINC30730641	CC/C=C\C[C@H]1C=CC(=O)[C@H]1CCCCCCCC(=O)[O-] ZINC30730641
ZINC04096739	C[C@@H](CCC(=O)NCC(=O)[O-])[C@H]1CC[C@@H]2[C@@]1([C@H](C[C@@H]3[C@@H]2CC[C@@H]4[C@@]3(CC[C@H](C4)O)C)O)C ZINC04096739
ZINC33914452	C[C@H](CC[C@H](C)C(C)C)[C@H]1CC[C@@H]\2[C@@]1(CCC/C2=C\C=C/3\C[C@H](CCC3=C)O)C ZINC33914452
ZINC05424667	COc1cccc2c1[nH]c(cc2=O)C(=O)[O-] ZINC05424667
ZINC04096740	C[C@H](CCC(=O)NCC(=O)[O-])[C@H]1CC[C@@H]2[C@@]1([C@H](C[C@@H]3[C@@H]2CC[C@@H]4[C@@]3(CC[C@H](C4)O)C)O)C ZINC04096740
ZINC00162391	COc1ccc(c(c1)O)C(=O)[O-] ZINC00162391
ZINC34024326	CC[C@H](CC[C@@H](C)[C@H]1CC[C@@H]\2[C@@]1(CCC/C2=C\C=C/3\C[C@H](CCC3=C)O)C)C(C)C ZINC34024326
ZINC04214232	C[C@H](C[NH+]1CCCC1)[C@](Cc2ccccc2)(c3ccccc3)OC(=O)C ZINC04214232
ZINC34206295	CC1=C(C(C[C@@H](C1)O)(C)C)/C=C/C(=C/C=C\C(=C\C=O)\C)/C ZINC34206295
ZINC34206296	CC1=C(C(C[C@H](C1)O)(C)C)/C=C/C(=C/C=C\C(=C\C=O)\C)/C ZINC34206296
ZINC04096745	C[C@]12CCC(=O)C[C@H]1CC[C@@H]3[C@@H]2[C@H](C[C@]4([C@H]3CC[C@@]4(C(=O)CO)O)C)O ZINC04096745
ZINC01599726	CC(C)[C@@]12CCC(=C)[C@@H]1C2 ZINC01599726
ZINC13527713	CN(/C(=N/[N+](=O)[O-])/[NH-])N=O ZINC13527713
ZINC12493620	CC[C@]1(C[C@H]([C@@H]2[C@@]1(CC[C@H]3[C@H]2CC[C@@H]4[C@@]3(C(=O)C=C(C4)O)C)C)O)O ZINC12493620
ZINC24044436	Cc1ccc(cc1)n2c(cc(n2)C(C)(C)C)NC(=O)Nc3ccc(c4c3cccc4)OCCN5CCOCC5 ZINC24044436
ZINC56875041	C[C@@]1(CC[C@H]2C(=CC[C@@H]3[C@@]2(CCCC3(C)C)C)C1)C=C ZINC56875041
ZINC30730649	Cc1ccc(c(c1C)/C=C/C(=C/C=C/C(=C/C=C/C=C(\C)/C=C/C=C(\C)/C=C/C2=C(CCCC2(C)C)C)/C)/C)C ZINC30730649
ZINC03775281	C[C@@H]1CC(=O)NN=C1c2ccc(cc2)NCC(C)(C)[NH2+]C[C@@H](COc3cc(ccc3C#N)Cl)O ZINC03775281
ZINC56875042	C[C@H]1C=CC(=O)N1C(=O)/C=C(\CCNC(=O)CC/C=C/[C@@H](C)CC/C(=C/Cl)/CCCC#CBr)/OC ZINC56875042
ZINC00901292	C/C(=N/O)/C(=O)[O-] ZINC00901292
ZINC00089688	Cc1cc(no1)[N-]S(=O)(=O)c2ccc(cc2)NC(=O)C ZINC00089688
ZINC08295117	c1nc(c2c(n1)n(cn2)[C@H]3[C@@H]([C@@H]([C@H](O3)CO[P@@](=O)(C[P@@](=O)([O-])OP(=O)([O-])[O-])[O-])O)O)N ZINC08295117
ZINC56875044	C[C@H]1C=CC(=O)N1C(=O)/C=C(\CCNC(=O)CC/C=C/[C@H](C)CC/C(=C/Cl)/CCCC#CBr)/OC ZINC56875044
ZINC02038870	COc1cc(cc(c1O)c2cc(cc(c2O)OC)C(=O)[O-])C(=O)[O-] ZINC02038870
ZINC04096750	C[C@@]12CCC(=O)C[C@@H]1CC[C@@H]3[C@@H]2[C@@H](C[C@@]4([C@@H]3CC[C@@H]4C(=O)CO)C=O)O ZINC04096750
ZINC04096751	C[C@]12CCC(=O)C[C@@H]1CC[C@@H]3[C@@H]2[C@@H](C[C@@]4([C@@H]3CC[C@@H]4C(=O)CO)C=O)O ZINC04096751
ZINC04758597	CC(=O)[C@H]1CC[C@@H]2[C@@]1(CC[C@H]3[C@H]2CCc4c3ccc(c4)OC)C ZINC04758597
ZINC56875046	C[C@H]1C=CC(=O)N1C(=O)/C=C(\CCNC(=O)CC/C=C/[C@@H](C)CC/C(=C/Cl)/CCCC#C)/OC ZINC56875046
ZINC12493626	C(C(CC(=O)[O-])CO)C(=O)[O-] ZINC12493626
ZINC30730654	CC/C=C\C/C=C\C/C=C\CCCCCC[C@H](C(=O)[O-])OO ZINC30730654
ZINC04096752	C[C@@]12CCC(=O)C[C@H]1CC[C@@H]3[C@@H]2[C@@H](C[C@@]4([C@@H]3CC[C@@H]4C(=O)CO)C=O)O ZINC04096752
ZINC56875047	C[C@H]1C=CC(=O)N1C(=O)/C=C(\CCNC(=O)CC/C=C/[C@H](C)CC/C(=C/Cl)/CCCC#C)/OC ZINC56875047
ZINC04096753	C[C@]12CCC(=O)C[C@H]1CC[C@@H]3[C@@H]2[C@@H](C[C@@]4([C@@H]3CC[C@@H]4C(=O)CO)C=O)O ZINC04096753
ZINC04096754	C[C@@]12CC[C@H](C[C@@H]1CC[C@@H]3[C@@H]2[C@@H](C[C@@]4([C@@H]3CC[C@@H]4C(=O)CO)C=O)O)O ZINC04096754
ZINC11726212	Cn1ccnc1Sc2ccc(cc2Cl)Nc3c4cc(c(cc4ncc3C#N)N5CCC(CC5)[NH+]6CCCC6)OC ZINC11726212
ZINC04096755	C[C@]12CC[C@H](C[C@@H]1CC[C@@H]3[C@@H]2[C@@H](C[C@@]4([C@@H]3CC[C@@H]4C(=O)CO)C=O)O)O ZINC04096755
ZINC56875050	C[C@H]1C=CC(=O)N1C(=O)/C=C(\CCNC(=O)CC/C=C/[C@@H](C)CC/C(=C/Cl)/CCCC=C)/OC ZINC56875050
ZINC13548872	C/C=C(/CC[C@@H](C)[C@H]1CC[C@@H]2[C@@]1(CC[C@H]3C2=CC[C@@H]4[C@@]3(CC[C@@H](C4)O)C)C)\C(C)C ZINC13548872
ZINC04096756	C[C@@]12CC[C@H](C[C@H]1CC[C@@H]3[C@@H]2[C@@H](C[C@@]4([C@@H]3CC[C@@H]4C(=O)CO)C=O)O)O ZINC04096756
ZINC56875051	C[C@H]1C=CC(=O)N1C(=O)/C=C(\CCNC(=O)CC/C=C/[C@H](C)CC/C(=C/Cl)/CCCC=C)/OC ZINC56875051
ZINC30730659	CC/C=C\C/C=C\C/C=C\CCCCCC[C@H](C(=O)[O-])O ZINC30730659
ZINC04096757	C[C@]12CC[C@H](C[C@H]1CC[C@@H]3[C@@H]2[C@@H](C[C@@]4([C@@H]3CC[C@@H]4C(=O)CO)C=O)O)O ZINC04096757
ZINC00391177	COc1ccc2ccc(=O)oc2c1 ZINC00391177
ZINC34085882	c1cc(ccc1C(c2ccc(cc2)O)O)O ZINC34085882
ZINC12493629	C[C@]12CC[C@H]3c4ccc(cc4CC[C@H]3[C@@H]1C[C@H]([C@H]2O)O)O ZINC12493629
ZINC04096758	C[C@@]12CCC(=O)C[C@@H]1CC[C@@H]3[C@@H]2[C@@H](C[C@@]4([C@@H]3CC[C@@H]4C(=O)CO)C)O ZINC04096758
ZINC04096759	C[C@]12CCC(=O)C[C@@H]1CC[C@@H]3[C@@H]2[C@@H](C[C@@]4([C@@H]3CC[C@@H]4C(=O)CO)C)O ZINC04096759
ZINC33949338	c1cc(ccc1C(=O)Oc2ccc(cc2)O)O ZINC33949338
ZINC04096760	C[C@@]12CCC(=O)C[C@H]1CC[C@@H]3[C@@H]2[C@@H](C[C@@]4([C@@H]3CC[C@@H]4C(=O)CO)C)O ZINC04096760
ZINC04214242	c1ccc2c(c1)CCc3ccccc3N2[C@@H]4C[NH+]5CCC4CC5 ZINC04214242
ZINC19364229	c1ccc(cc1)[C@@H](c2ccc(cc2)Cl)N3CC[NH+](CC3)CCOCC(=O)[O-] ZINC19364229
ZINC34206524	COc1cc(ccc1O)/C=C/C(=O)OCCCCCCCCCCCCCCCC(=O)[O-] ZINC34206524
ZINC04096761	C[C@]12CCC(=O)C[C@H]1CC[C@@H]3[C@@H]2[C@@H](C[C@@]4([C@@H]3CC[C@@H]4C(=O)CO)C)O ZINC04096761
ZINC19632959	C(C[C@@H](C(=O)[O-])[NH3+])C[P@](=O)(O)[O-] ZINC19632959
ZINC30730664	CC/C=C\C/C=C\C/C=C\CCCCCCC=O ZINC30730664
ZINC04096762	C[C@]12CC[C@H](C[C@H]1CC[C@@H]3[C@@H]2[C@H](C[C@]4([C@H]3CC[C@@H]4C(=O)CO)C)O)O ZINC04096762
ZINC34594502	C[C@@]1(CC[C@H]2C(=CC[C@@H]3[C@@]2(CCC[C@@]3(C)CO)C)C1)C=C ZINC34594502
ZINC05320256	C[C@H](CN1c2ccccc2Sc3c1cc(cc3)C#N)C[NH+](C)C ZINC05320256
ZINC03984030	c1cc(ccc1c2cc(=O)c3c(cc(c(c3o2)c4cc(ccc4O)c5cc(=O)c6c(cc(cc6o5)O)O)O)O)O ZINC03984030
ZINC04096763	C[C@]12CCC(=O)C[C@@H]1CC[C@@H]3[C@@H]2C(=O)C[C@]4([C@H]3CC[C@@H]4C(=O)CO)C ZINC04096763
ZINC00391122	C/C=C/c1ccc(c(c1)OC)O ZINC00391122
ZINC04096764	C[C@]12CCC(=O)C[C@H]1CC[C@@H]3[C@@H]2C(=O)C[C@]4([C@H]3CC[C@@H]4C(=O)CO)C ZINC04096764
ZINC56875055	C[C@@]1(CC[C@H]2C(=CC[C@@H]3[C@@]2(CCC[C@@]3(C)C=O)C)C1)C=C ZINC56875055
ZINC04096765	C[C@]12CCC(=O)C[C@@H]1CC[C@@H]3[C@@H]2C(=O)C[C@]4([C@H]3CC[C@H]4C(=O)CO)C ZINC04096765
ZINC56875056	CC1=C[C@@H]2CC[C@@H]3[C@@]([C@@]24CC[C@@H]1C4)(CCCC3(C)C)C ZINC56875056
ZINC12493634	CC[C@]1(CC[C@@H]2[C@@]1(CC[C@H]3[C@H]2CC[C@H]4[C@@]3(CC(=O)[C@@H](C4)O)C)C)O ZINC12493634
ZINC04096766	C[C@]12CCC(=O)C[C@H]1CC[C@@H]3[C@@H]2C(=O)C[C@]4([C@H]3CC[C@H]4C(=O)CO)C ZINC04096766
ZINC04096767	C[C@@]12CC[C@H](C[C@@H]1CC[C@@H]3[C@@H]2C(=O)C[C@@]4([C@@H]3CC[C@@H]4C(=O)CO)C)O ZINC04096767
ZINC56875058	C[C@]12CCCC([C@@H]1CC[C@@H]3[C@]24CCC(=C)[C@@H](C3)C4)(C)C ZINC56875058
ZINC02554931	C[NH+]1CCc2cc(c(c-3c2[C@@H]1Cc4c3c(c(cc4)OC)O)O)OC ZINC02554931
ZINC02031267	Cc1ccc(cc1)N(SC(F)(Cl)Cl)S(=O)(=O)N(C)C ZINC02031267
ZINC30730667	CC/C=C\C/C=C\C/C=C\CCCCCCC(=O)[O-] ZINC30730667
ZINC04096768	C[C@]12CC[C@H](C[C@@H]1CC[C@@H]3[C@@H]2C(=O)C[C@@]4([C@@H]3CC[C@@H]4C(=O)CO)C)O ZINC04096768
ZINC00527386	c1cc(ccc1[C@@H]2CC[NH2+]C[C@H]2COc3ccc4c(c3)OCO4)F ZINC00527386
ZINC02039325	C[C@]1(CC[C@@H]2C(=CC[C@@H]3[C@@]2(CCCC3(C)C)C)C1)C=C ZINC02039325
ZINC04096769	C[C@@]12CC[C@H](C[C@H]1CC[C@@H]3[C@@H]2C(=O)C[C@@]4([C@@H]3CC[C@@H]4C(=O)CO)C)O ZINC04096769
ZINC04096770	C[C@]12CC[C@H](C[C@H]1CC[C@@H]3[C@@H]2C(=O)C[C@@]4([C@@H]3CC[C@@H]4C(=O)CO)C)O ZINC04096770
ZINC56875060	C[C@H]1[C@H]2CC[C@H]3[C@]([C@@H]2CC=C1C=C)(CCCC3(C)C)C ZINC56875060
ZINC03875755	C(CS(=O)(=O)[O-])O ZINC03875755
ZINC12493639	CC[C@]1(CC[C@@H]2[C@@]1(CC[C@H]3[C@H]2CC[C@@H]4[C@@]3(CC(=O)[C@@H](C4)O)C)C)O ZINC12493639
ZINC03973334	C[C@]12CC[C@H]3[C@H]([C@@H]1CCC2=O)CC(=C)C4=CC(=O)C=C[C@]34C ZINC03973334
ZINC04098633	c1cc(ccc1/C=C/c2cc(cc(c2)O[C@H]3[C@@H]([C@H]([C@@H]([C@H](O3)CO)O)O)O)O)O ZINC04098633
ZINC56875062	C[C@@]1(CC[C@@H]2C(=C1)CC[C@H]3[C@]2(CCCC3(C)C)C)C=C ZINC56875062
ZINC04097426	C1[C@@H]([C@H]([C@@H]([C@H]([NH+]1CCO)CO)O)O)O ZINC04097426
ZINC05842678	CC1=CCCC([C@H]1/C=C/C(=O)C)(C)C ZINC05842678
ZINC56875063	C[C@H]1CCC2=C(CC[C@@]2(CC3=C(CC[C@@H]13)C)C)C(C)C ZINC56875063
ZINC30730673	C[C@H](/C=C\C/C=C\C/C=C\CCCCCCCC(=O)[O-])O ZINC30730673
ZINC04096775	CC(=O)[C@@H]1CC[C@H]2[C@@]1(CC[C@@H]3[C@@H]2CC[C@@H]4[C@@]3(CC[C@H](C4)O)C)C ZINC04096775
ZINC08463982	C[NH+]1[C@H](CCC[C@H]1CC(=O)c2ccccc2)CC(=O)c3ccccc3 ZINC08463982
ZINC38791535	C[C@H](CC(=O)[O-])[C@H]1CC[C@@H]\2[C@@]1(CCC/C2=C\C=C/3\C[C@H](C[C@@H](C3=C)O)O)C ZINC38791535
ZINC33820684	C[C@H](CC[C@@H](C(C)(C)O)O)[C@H]1CC[C@@H]\2[C@@]1(CCC/C2=C\C=C/3\C[C@H](C[C@@H](C3=C)O)O)C ZINC33820684
ZINC00390960	Cc1cccc(c1)NC(=O)Oc2cccc(c2)NC(=O)OC ZINC00390960
ZINC16082005	C[NH+]1[C@H](CCC[C@H]1C[C@@H](c2ccccc2)O)C[C@H](c3ccccc3)O ZINC16082005
ZINC13831145	Cc1ccccc1n2c(nc3ccc(cc3c2=O)N)CF ZINC13831145
ZINC56875065	CC(=O)N[C@@H](CSCO)C(=O)N[C@@H]1[C@H]([C@@H]([C@H](O[C@@H]1OC2[C@@H]([C@H](C([C@H]([C@H]2O)O)O)O)O)CO)O)O ZINC56875065
ZINC38788663	[C@H]1([C@@H](C(=C(C(=C1Cl)Cl)Cl)Cl)[O-])[O-] ZINC38788663
ZINC12493643	CC[C@]1(CC[C@@H]2[C@@]1(CC[C@H]3[C@H]2CC[C@H]4[C@@]3(CC(=O)[C@H](C4)O)C)C)O ZINC12493643
ZINC02564009	CCn1c2ccccc2[nH]c1=O ZINC02564009
ZINC02041266	COP(=S)(OC)SCc1nc(nc(n1)N)N ZINC02041266
ZINC30730678	C[C@@H](/C=C\C/C=C\C/C=C\CCCCCCCC(=O)[O-])O ZINC30730678
ZINC03780800	CC(=O)[C@@]1(Cc2c(c(c3c(c2O)C(=O)c4ccccc4C3=O)O)[C@H](C1)O[C@H]5C[C@@H]([C@@H](CO5)O)O)[NH3+] ZINC03780800
ZINC03809180	c1c(cc(c(c1NC(=O)C(C(F)F)(F)F)N)[N+](=O)[O-])C(F)(F)F ZINC03809180
ZINC00968042	C[C@H]([C@H]1[C@@H]2CC(=C(N2C1=O)C(=O)[O-])c3ccc(cc3)c4ccccc4)O ZINC00968042
ZINC04546595	C(C[S@@](=O)[O-])[C@@H](C(=O)[O-])[NH3+] ZINC04546595
ZINC05424253	CCCCc1ccc2c(c1)[nH]/c(=N\C(=O)OC)/[nH]2 ZINC05424253
ZINC06500184	C[C@]12CC[C@H]3[C@H]([C@@H]1CC[C@@H]2O)CCC4=CC(=O)CC[C@]34C ZINC06500184
ZINC12493646	CC[C@]1(CC[C@@H]2[C@@]1(CC[C@H]3[C@H]2CC[C@@H]4[C@@]3(CC(=O)[C@H](C4)O)C)C)O ZINC12493646
ZINC30730683	CC1=C(C([C@@H](CC1=O)O)(C)C)/C=C/C(=C/C=C/C(=C/C=C/C=C(\C)/C=C/C=C(\C)/C=C/C=C(\C)/C=C/CC(C)(C)O)/C)/C ZINC30730683
ZINC04096785	C[C@@]12CC[C@H](C[C@@H]1CC[C@@H]3[C@@H]2C(=O)C[C@@]4([C@@H]3CC[C@@H]4[C@@H](CO)O)C)O ZINC04096785
ZINC04546605	C(C[S@@](=O)[O-])[C@H](C(=O)[O-])[NH3+] ZINC04546605
ZINC56875068	C([C@@H](C(=O)[C@@H](C(=O)[O-])Cl)Cl)C(=O)[O-] ZINC56875068
ZINC04096786	C[C@]12CC[C@H](C[C@@H]1CC[C@@H]3[C@@H]2C(=O)C[C@@]4([C@@H]3CC[C@@H]4[C@@H](CO)O)C)O ZINC04096786
ZINC04096787	C[C@@]12CC[C@H](C[C@H]1CC[C@@H]3[C@@H]2C(=O)C[C@@]4([C@@H]3CC[C@@H]4[C@@H](CO)O)C)O ZINC04096787
ZINC04096788	C[C@]12CC[C@H](C[C@H]1CC[C@@H]3[C@@H]2C(=O)C[C@@]4([C@@H]3CC[C@@H]4[C@@H](CO)O)C)O ZINC04096788
ZINC56875071	C([C@H](C(=O)[C@@H](C(=O)[O-])Cl)Cl)C(=O)[O-] ZINC56875071
ZINC56875072	C([C@@H](C(=O)[C@H](C(=O)[O-])Cl)Cl)C(=O)[O-] ZINC56875072
ZINC00967552	C/C(=C/CC[C@@]1([C@@H]2CC[C@@H](C2)C1=C)C)/CO ZINC00967552
ZINC56875073	C([C@H](C(=O)[C@H](C(=O)[O-])Cl)Cl)C(=O)[O-] ZINC56875073
ZINC12405084	c1[nH]c(=O)c2c(n1)n(cn2)[C@H]3[C@@H]([C@@H]([C@H](O3)CO[P@@](=O)([O-])OP(=O)([O-])[O-])O)O ZINC12405084
ZINC30730689	C(=C\Cl)\C=O ZINC30730689
ZINC12493650	C(CO)[C@H]([C@H](C(=O)[O-])O)O ZINC12493650
ZINC03976476	CCC(CC)CC1(CCCCC1)C(=O)Nc2ccccc2SC(=O)C(C)C ZINC03976476
ZINC04521471	C[C@@H]1CC[C@H]2[C@]13CC[C@]([C@H](C3)C2(C)C)(C)O ZINC04521471
ZINC03830428	c1ccc(cc1)[C@H](C(=O)N[C@H]2[C@@H]3N(C2=O)C(=C(CS3)CSc4nnnn4CS(=O)(=O)[O-])C(=O)[O-])O ZINC03830428
ZINC03809191	CC(=O)O[C@H]1CC[C@@]2([C@H]3CC[C@]4([C@H]([C@@H]3CC=C2C1)CC=C4c5cccnc5)C)C ZINC03809191
ZINC14494784	C[C@H](/C=C\C/C=C\C/C=C\CCCCCCCC(=O)N[C@@H](CCC(=O)N)C(=O)[O-])O ZINC14494784
ZINC04214262	COc1ccc2c(c1)[nH]c3c2CC[NH+]4[C@@H]3C[C@H]5[C@@H](C4)C[C@H]([C@@H]([C@H]5C(=O)OC)OC)OC(=O)/C=C/c6ccc(c(c6)OC)O ZINC04214262
ZINC19364230	c1ccc(cc1)[C@H](c2ccc(cc2)Cl)N3CC[NH+](CC3)CCOCC(=O)[O-] ZINC19364230
ZINC03869685	c1cc(c(cc1c2c(c(=O)c3c(cc(cc3o2)O)O)O)O)O ZINC03869685
ZINC06094871	c1cc2ccc3cccc4c3c2c(c1)[C@H]([C@H]4O)O ZINC06094871
ZINC03860825	COC(=O)[C@H]1[C@H](CC[C@@H]2[C@@H]1C[C@H]3c4c(c5ccccc5[nH]4)CC[NH+]3C2)O ZINC03860825
ZINC38788700	c1cc2ccc3cccc4c3c2c(c1)c(c4O)O ZINC38788700
ZINC14494787	C[C@@H](/C=C\C/C=C\C/C=C\CCCCCCCC(=O)N[C@@H](CCC(=O)N)C(=O)[O-])O ZINC14494787
ZINC04214264	CCCC(=O)O[C@@]1(CC[C@@H]2[C@@]1(C[C@@H]([C@H]3[C@H]2CCC4=CC(=O)CC[C@]34C)O)C)C(=O)CC ZINC04214264
ZINC06094873	c1cc2ccc3cccc4c3c2c(c1)[C@@H]([C@H]4O)O ZINC06094873
ZINC56875078	c1ccc2c(c1)ccc3c2[C@]([C@@H](C=C3)O)(C(=O)[O-])O ZINC56875078
ZINC12493655	C(CO)[C@@H]([C@H](C(=O)[O-])O)O ZINC12493655
ZINC14494790	C[C@H](/C=C\C/C=C\C/C=C\CCCCCCCC(=O)N[C@H](CCC(=O)N)C(=O)[O-])O ZINC14494790
ZINC03809198	c1cc(c2c(c1OC[C@@H]3C[NH2+]CCO3)CCC2)F ZINC03809198
ZINC05996125	CNC(=O)N(C)[C@H]1C(=O)N(C(=O)N1)C ZINC05996125
ZINC06019019	COc1ccc2ccc3cccc4c3c2c1cc4 ZINC06019019
ZINC04096801	C[C@@]12CC[C@@H](CC1=CC[C@@H]3[C@@H]2[C@@H](C[C@@]4([C@@H]3CC[C@@]4(C(=O)CO)O)C)O)O ZINC04096801
ZINC38788724	COc1ccc2ccc3c(ccc4c3c2c1cc4)OC ZINC38788724
ZINC05890807	C[N+](C)(C)[C@@H](Cc1cnc[nH]1)C(=O)[O-] ZINC05890807
ZINC04096802	C[C@]12CC[C@@H](CC1=CC[C@@H]3[C@@H]2[C@@H](C[C@@]4([C@@H]3CC[C@@]4(C(=O)CO)O)C)O)O ZINC04096802
ZINC04803606	CC(=O)[C@@]12[C@@H](C[C@@H]3[C@@]1(CC[C@H]4[C@H]3CCC5=CC(=O)CC[C@]45C)C)O[C@@](O2)(C)c6ccco6 ZINC04803606
ZINC14494793	C[C@@H](/C=C\C/C=C\C/C=C\CCCCCCCC(=O)N[C@H](CCC(=O)N)C(=O)[O-])O ZINC14494793
ZINC04096803	C[C@@]12CC[C@H](CC1=CC[C@@H]3[C@@H]2[C@@H](C[C@@]4([C@@H]3CC[C@@]4(C(=O)CO)O)C)O)O ZINC04096803
ZINC01849597	C[NH2+]CC[C@H](c1ccccc1)Oc2ccccc2OC ZINC01849597
ZINC20470105	C(C(=O)[O-])[NH+](C[P@](=O)(O)[O-])CP(=O)([O-])[O-] ZINC20470105
ZINC04096804	C[C@]12CC[C@H](CC1=CC[C@@H]3[C@@H]2[C@@H](C[C@@]4([C@@H]3CC[C@@]4(C(=O)CO)O)C)O)O ZINC04096804
ZINC01665564	c1cc(ccc1C(=[NH2+])N)OCCCOc2ccc(cc2)C(=[NH2+])N ZINC01665564
ZINC38788726	COc1ccc2ccc3c(ccc4c3c2c1cc4)O ZINC38788726
ZINC38788587	COc1ccc2ccc3c4c2c1ccc4=C[C@H]5[C@@H]3O5 ZINC38788587
ZINC30730703	c1cc(ccc1/C=C/C(=O)OC[C@@H]2[C@H]([C@@H]([C@H]([C@@H](O2)Oc3cc4c(cc(cc4[o+]c3c5ccc(cc5)O)O)O)O)O)O)O ZINC30730703
ZINC04096806	CC(=O)[C@]1(CC[C@@H]2[C@@]1(C[C@H]([C@H]3[C@H]2CCC4=CC(=O)CC[C@]34C)O)C)O ZINC04096806
ZINC38788590	COc1ccc2ccc3c4c2c1ccc4=C[C@@H]5[C@H]3O5 ZINC38788590
ZINC11026993	c1cc2c(ccc3c2c4c1ccc(c4cc3)O)O ZINC11026993
ZINC12493661	C(CO)[C@H]([C@@H](C(=O)[O-])O)O ZINC12493661
ZINC04417039	CC1=C(C(=O)C[C@@H]1OC(=O)[C@@H]2[C@@H](C2(C)C)C=C(C)C)CC=C ZINC04417039
ZINC04803609	CC(=O)[C@@]12[C@@H](C[C@@H]3[C@@]1(CC[C@H]4[C@H]3CCC5=CC(=O)CC[C@]45C)C)O[C@](O2)(C)c6ccco6 ZINC04803609
ZINC53119562	C/C=C\1/CN([C@@H]2Cc3c4ccccc4[nH]c3C(=O)C[C@@H]1[C@@H]2C(=O)OC)C ZINC53119562
ZINC00004014	c1ccc2c(c1)cc(c3n2nnn3)c4[n-]nnn4 ZINC00004014
ZINC00390434	c1ccc(c(c1)[C@@](Cn2cncn2)(c3ccc(cc3)F)O)F ZINC00390434
ZINC06094545	c1cc2ccc(c3c2c4c1ccc(c4cc3)O)O ZINC06094545
ZINC02041188	c1ccc2c(c1)nc3c(n2)sc(=S)s3 ZINC02041188
ZINC03871576	c1cc(ccc1c2cc(=O)c3c(cc(cc3o2)O)O)O ZINC03871576
ZINC38788712	c1cc2c3c(=C[C@H]4[C@@H]2O4)ccc5c3c1ccc5O ZINC38788712
ZINC30730709	c1cc(c(cc1/C=C/C(=O)OC[C@@H]2[C@H]([C@@H]([C@H]([C@@H](O2)Oc3cc4c(cc(cc4[o+]c3c5ccc(c(c5)O)O)O)O)O)O)O)O)O ZINC30730709
ZINC04424205	c1cc(c(cc1/C=C/C(=O)O[C@@H]([C@@H](C(=O)[O-])OC(=O)/C=C/c2ccc(c(c2)O)O)C(=O)[O-])O)O ZINC04424205
ZINC18275062	C[C@@H]([C@@H](c1cnc2c(n1)c(=O)[nH]c(n2)N)O)O ZINC18275062
ZINC01548806	CC(C)c1c(c(no1)c2c(cccc2Cl)Cl)COc3ccc(c(c3)Cl)/C=C/c4cccc(c4)C(=O)[O-] ZINC01548806
ZINC38788715	c1cc2c3c(=C[C@@H]4[C@H]2O4)ccc5c3c1ccc5O ZINC38788715
ZINC38788718	c1cc2=C[C@@H]3[C@@H](O3)c4c2c5c1ccc(c5cc4)O ZINC38788718
ZINC12493665	C(CO)[C@@H]([C@@H](C(=O)[O-])O)O ZINC12493665
ZINC02021079	CN1C[C@H](Oc2c(cccn2)C1=S)CC[NH+](C)C ZINC02021079
ZINC03813024	CN(C)S(=O)(=O)c1ccc2c(c1)N(c3ccccc3S2)CCC[NH+]4CCC(CC4)CCO ZINC03813024
ZINC38788721	c1cc2=C[C@H]3[C@H](O3)c4c2c5c1ccc(c5cc4)O ZINC38788721
ZINC30730714	c1cc(ccc1/C=C/C(=O)OC[C@@H]2[C@H]([C@@H]([C@H]([C@@H](O2)Oc3cc4c(cc(cc4[o+]c3c5cc(c(c(c5)O)O)O)O)O)O)O)O)O ZINC30730714
ZINC04096817	C[C@]12CC[C@@H]3c4ccc(cc4CC[C@H]3[C@@H]1CC[C@@H]2O)O[C@H]5[C@@H]([C@H]([C@@H]([C@H](O5)C(=O)[O-])O)O)O ZINC04096817
ZINC38788705	c1cc2ccc3=C[C@@H]4[C@@H](O4)c5c3c2c(c1)cc5 ZINC38788705
ZINC06718496	CC[C@H](C)[C@@H]1C(=O)N[C@@H](C(=O)N1[C@H](c2coc(n2)C)C(=O)N3CCOCC3)C4Cc5ccccc5C4 ZINC06718496
ZINC04214273	CC[NH+](CC)C[C@@H](C)OC(=O)[C@H]1CCCC[C@@]1(C2CCCCC2)O ZINC04214273
ZINC19364241	C1CN(CCN1[C@H](C(Cl)(Cl)Cl)NC=O)[C@H](C(Cl)(Cl)Cl)NC=O ZINC19364241
ZINC03995890	C1[C@H]([C@H]([C@@H]([C@H]([NH2+]1)CO)O)O)O ZINC03995890
ZINC19632657	CC1=C([C@@H](/C(=C(\[O-])/OCCOC)/C(=N1)C)c2cccc(c2)[N+](=O)[O-])C(=O)OC/C=C/c3ccccc3 ZINC19632657
ZINC38788708	c1cc2ccc3=C[C@H]4[C@H](O4)c5c3c2c(c1)cc5 ZINC38788708
ZINC00895265	C(C(=O)[O-])(NC(=O)N)NC(=O)N ZINC00895265
ZINC13209484	C[C@@H]([C@@H](c1ccccc1)O)[NH2+]CCn2cnc3c2c(=O)n(c(=O)n3C)C ZINC13209484
ZINC31707171	c1cc2ccc3ccc(c4c3c2c(c1)cc4)OS(=O)(=O)[O-] ZINC31707171
ZINC04096983	CCCCC[C@@H](C/C=C/1\[C@H](C=CC1=O)C/C=C\CCCC(=O)[O-])O ZINC04096983
ZINC30730719	Cc1c(cc(cc1NO)N)N ZINC30730719
ZINC39569538	CCN(CC)C(=O)[C@H]1C[NH+]([C@@H]2C[C@@H]3C=Nc4c3c(ccc4)C2=C1)C ZINC39569538
ZINC01481917	COC([C@@H](F)Br)(F)F ZINC01481917
ZINC06093727	c1cc-2nc(nc2n(c1)CCCC[C@@H](C(=O)[O-])[NH3+])NCCC[C@@H](C(=O)[O-])[NH3+] ZINC06093727
ZINC01677974	c1ccc(cc1)/C=C/COC(=O)c2ccccc2N ZINC01677974
ZINC12493669	C[C@]12CC[C@@H](C[C@H]1CC[C@@H]3[C@@H]2CC[C@]4([C@@H]3CC[C@@H]4O)C)O ZINC12493669
ZINC02138826	C[NH+]1CCc2cc(c(c-3c2[C@@H]1CCc4c3c(c(c(c4)O)OC)OC)O)OC ZINC02138826
ZINC05935124	c1ccc2c(c1)cc3c4c2ccc5c4c(ccc5)[C@H]([C@H]3O)O ZINC05935124
ZINC34633488	CN1c2c([nH]c(nc2=O)N)NC[C@@H]1CNc3ccc(cc3)C(=O)N[C@@H](CCC(=O)[O-])C(=O)[O-] ZINC34633488
ZINC01530214	C(CC(=O)[O-])[C@@H](C(=O)C(=O)[O-])C(=O)[O-] ZINC01530214
ZINC02635368	Cc1cccc(c1NC(=O)C[NH3+])C ZINC02635368
ZINC30730724	Cc1c(cc(cc1[N+](=O)[O-])NO)NO ZINC30730724
ZINC01530215	C(CC(=O)[O-])[C@H](C(=O)C(=O)[O-])C(=O)[O-] ZINC01530215
ZINC49694862	COc1cc(ccc1O)[C@H]2[C@@H]3CO[C@H]([C@@H]3CO2)c4ccc(c(c4)OC)O[C@H]5[C@@H]([C@H]([C@@H]([C@H](O5)CO)O)O)O ZINC49694862
ZINC19632663	CC1=C([C@H](/C(=C(\[O-])/OCCOC)/C(=N1)C)c2cccc(c2)[N+](=O)[O-])C(=O)OC/C=C/c3ccccc3 ZINC19632663
ZINC11681175	CN/C(=[NH+]\C)/NCc1ccc(cc1)OC ZINC11681175
ZINC13781916	C[C@]12CCC(=O)C=C1CC[C@@H]3[C@@H]2C(=O)C[C@]4([C@H]3CC[C@@H]4C(=O)CO)C ZINC13781916
ZINC01530216	C(C[C@H](C(=O)[O-])NC(=O)CCC(=O)[O-])CC(=O)C(=O)[O-] ZINC01530216
ZINC13781917	C[C@]12CCC(=O)C=C1CC[C@@H]3[C@@H]2C(=O)C[C@]4([C@H]3CC[C@H]4C(=O)CO)C ZINC13781917
ZINC01530906	CN1[C@H](Nc2cc(c(cc2S1(=O)=O)S(=O)(=O)N)Cl)CSCC(F)(F)F ZINC01530906
ZINC26821370	[H]/N=C\1/C(C(=O)C2=C(C1=O)[C@H]([C@@]3(N2C[C@H]4[C@@H]3N4C)OC)COC(=O)N)C ZINC26821370
ZINC13209487	C[C@@H]([C@H](c1ccccc1)O)[NH2+]CCn2cnc3c2c(=O)n(c(=O)n3C)C ZINC13209487
ZINC30730728	Cc1c(cc(cc1[N+](=O)[O-])N)NO ZINC30730728
ZINC01530217	CC(=O)NCCCCC(=O)C(=O)[O-] ZINC01530217
ZINC04096986	CCCCC[C@@H](/C=C/[C@H]1[C@@H](C[C@@H]([C@@H]1CC(=O)CCCCC(=O)[O-])O)O)O ZINC04096986
ZINC01548097	CC(=O)c1ccc(c(c1)OC)OCCC[NH+]2CCC(CC2)c3c4ccc(cc4on3)F ZINC01548097
ZINC18192823	C([C@H]([C@H]([C@@H](C(=O)C(=O)[O-])O)O)O)OP(=O)([O-])[O-] ZINC18192823
ZINC04096827	C1[C@H]2[C@@H]([C@@H](S1)CCCCC(=O)NCCCC[C@@H](C(=O)[O-])[NH3+])NC(=O)N2 ZINC04096827
ZINC04214281	COc1ccc(cc1)[C@]2(C(=O)N(C(=O)N2)CCC[NH+]3CCC(CC3)c4ccccc4)c5ccccc5 ZINC04214281
ZINC12493675	C[C@]12CC[C@@H](C[C@H]1CC[C@H]3[C@@H]2CC[C@]4([C@@H]3CC[C@@H]4O)C)O ZINC12493675
ZINC04096828	C1[C@@H]2[C@H]([C@@H](S1)CCCCC(=O)NCCCC[C@@H](C(=O)[O-])[NH3+])NC(=O)N2 ZINC04096828
ZINC30730733	c1cc(ccc1/C=C/C(=O)c2c(cc(cc2O)O[C@H]3[C@@H]([C@H]([C@@H]([C@H](O3)CO)O)O)O)O)O ZINC30730733
ZINC12496598	C[C@H]([C@@H](C(=O)N1CCC[C@H]1C(=O)N[C@@H](CCC[NH+]=C(N)N)C(=O)N[C@@H](CCCC[NH3+])C(=O)[O-])[NH3+])O ZINC12496598
ZINC04096829	C1[C@H]2[C@H]([C@@H](S1)CCCCC(=O)NCCCC[C@@H](C(=O)[O-])[NH3+])NC(=O)N2 ZINC04096829
ZINC00000704	CCOC(=O)c1ccc(cc1)N(C[C@@H](C)O)C[C@@H](C)O ZINC00000704
ZINC04429265	C[C@]12CCC(=O)C=C1CC[C@@H]3[C@@]2([C@H](C[C@]4([C@H]3C[C@@H]5[C@]4(OC(O5)(C)C)C(=O)CO)C)O)F ZINC04429265
ZINC03780837	C[C@H]([C@@H]1[C@H]2CC(=C(N2C1=O)C(=O)[O-])S[C@H]3CCN(C3)C(=[NH2+])C)O ZINC03780837
ZINC04096831	CC1([C@@H](N2[C@H](S1)[C@@H](C2=O)NC(=O)CCC[C@@H](C(=O)[O-])[NH3+])C(=O)[O-])C ZINC04096831
ZINC00334022	c1ccc2c(c1)-c3ccccc3[C@@H]([C@H]2O)O ZINC00334022
ZINC01666580	C[S@](=O)CC[C@H](C(=O)[O-])[NH3+] ZINC01666580
ZINC30730737	c1cc(c(cc1/C=C/C(=O)c2c(cc(cc2O)O[C@H]3[C@@H]([C@H]([C@@H]([C@H](O3)CO)O)O)O)O)O)O ZINC30730737
ZINC38788791	c1cc2ccc3cc(c(c4c3c2c(c1)cc4)/C=C\C(=O)C(=O)[O-])O ZINC38788791
ZINC38788782	c1cc2ccc3cc(c(c4c3c2c(c1)cc4)O)/C=C\C(=O)C(=O)[O-] ZINC38788782
ZINC01530226	C(CC(=O)[O-])C(=O)C(=O)N ZINC01530226
ZINC01666628	c1cc(oc1/C=N/NC(=O)C(=O)N)[N+](=O)[O-] ZINC01666628
ZINC38788793	c1cc2ccc3=CC[C@@H](c4c3c2c(c1)cc4)C(=O)[O-] ZINC38788793
ZINC30730742	c1cc(c(cc1/C=C\2/C(=O)c3c(cc(cc3O2)O[C@H]4[C@@H]([C@H]([C@@H]([C@H](O4)CO)O)O)O)O)O)O ZINC30730742
ZINC04214288	CN(c1nc2ccccc2s1)C3CC[NH+](CC3)C[C@@H](COc4ccc(cc4)F)O ZINC04214288
ZINC02004613	C[C@H](CO)[NH2+][C@@H](C)CO ZINC02004613
ZINC02529189	CCOC(=O)N1CSC[C@H]1C(=O)[O-] ZINC02529189
ZINC38788796	c1cc2ccc3=CC[C@H](c4c3c2c(c1)cc4)C(=O)[O-] ZINC38788796
ZINC02004615	C[C@H](CO)[NH2+][C@H](C)CO ZINC02004615
ZINC00895795	c1cc(c(cc1[C@@H](C=O)O)O)O ZINC00895795
ZINC08837267	C[C@H](CCC(=O)NCC(=O)[O-])[C@H]1CC[C@@H]2[C@@]1([C@H](C[C@H]3[C@H]2CC[C@H]4[C@@]3(CC[C@H](C4)O)C)O)C ZINC08837267
ZINC14445335	CC1=C[C@H]([C@H]2[C@@H](C1=O)C2(C)C)O ZINC14445335
ZINC00895798	c1cc(c(cc1[C@H](C=O)O)O)O ZINC00895798
ZINC43100953	Cn1nc(nn1)c2ccc(cn2)c3ccc(cc3F)N4C[C@@H](OC4=O)COP(=O)([O-])[O-] ZINC43100953
ZINC38788785	c1cc2ccc3c4c2c(c1)ccc4=C[C@@H](C3)C(=O)[O-] ZINC38788785
ZINC12493681	CC[C@@H](C)C(=O)O[C@@H](CC(=O)[O-])C[N+](C)(C)C ZINC12493681
ZINC38788788	c1cc2ccc3c4c2c(c1)ccc4=C[C@H](C3)C(=O)[O-] ZINC38788788
ZINC30730747	c1c(cc(c(c1O)O)O)/C=C\2/C(=O)c3c(cc(cc3O2)O[C@H]4[C@@H]([C@H]([C@@H]([C@H](O4)CO)O)O)O)O ZINC30730747
ZINC01530228	c1c[nH]c2=CC(=O)C(=O)C=c21 ZINC01530228
ZINC00895803	COc1cc(ccc1O)CC=O ZINC00895803
ZINC02001090	c1cc2ccc3cc4c(c5c3c2c(c1)cc5)[C@@H]([C@@H](C=C4)O)O ZINC02001090
ZINC00895805	COc1cc(ccc1O)[C@@H](C=O)O ZINC00895805
ZINC00162515	CC(=O)c1ccc(c(c1)OC)O ZINC00162515
ZINC43100956	Cn1nc(nn1)c2ccc(cn2)c3ccc(cc3F)N4C[C@@H](OC4=O)CO ZINC43100956
ZINC00895807	COc1cc(ccc1O)[C@H](C=O)O ZINC00895807
ZINC38788772	c1ccc2c(c1)cc(c3c2ccc4c3c(ccc4)C(=O)[O-])C(=O)[O-] ZINC38788772
ZINC30730751	Cc1c(cc(cc1[N+](=O)[O-])[N+](=O)[O-])/N=[N+](/c2cc(cc(c2C)[N+](=O)[O-])[N+](=O)[O-])\[O-] ZINC30730751
ZINC05159038	CC(=C[C@@H]1[C@@H](C1(C)C)C(=O)OCN2C(=O)CN(C2=O)CC#C)C ZINC05159038
ZINC06094786	c1cc2ccc3cc4ccc(c(c4c5c3c2c(c1)cc5)O)O ZINC06094786
ZINC08437616	CCCCCCCCCCCCCCCCOC[C@@H](CO[P@@](=O)([O-])OCC[N+](C)(C)C)O ZINC08437616
ZINC01536782	CC[NH+](CC)CCCNC(=O)Cn1c(c(cn1)c2ccccc2)c3ccccc3 ZINC01536782
ZINC00173360	c1cc2c3c(c1)CCN3C(=O)CC2 ZINC00173360
ZINC06118133	c1ccc2c(c1)cc3c4c2ccc5c4c(ccc5)c(c3O)O ZINC06118133
ZINC31960652	C(CC[NH+]=C(N)N)C[C@@H](CC(=O)N[C@H](C(=O)NCCCC[NH2+]CCC[NH3+])O)O ZINC31960652
ZINC34065021	c1ccc2c(c1)cc3ccc4cccc5c4c3c2c(c5O)O ZINC34065021
ZINC12493688	CC[C@H](C)C(=O)O[C@@H](CC(=O)[O-])C[N+](C)(C)C ZINC12493688
ZINC30730756	Cc1c(cc(cc1[N+](=O)[O-])[N+](=O)[O-])/N=[N+](/c2cc(c(c(c2)[N+](=O)[O-])C)[N+](=O)[O-])\[O-] ZINC30730756
ZINC01530233	c1cc(ccc1CC(=O)N[C@@H](CCC(=O)[O-])C(=O)[O-])O ZINC01530233
ZINC04214297	Cc1cccc(c1C(=O)O[C@@H](C)c2cccc3c2nc4cccc(c4n3)C(=O)[O-])O ZINC04214297
ZINC38788775	c1ccc2c(c1)ccc3c2c(cc4c3cccc4)C(=O)[O-] ZINC38788775
ZINC03780852	C[C@H](CS)C(=O)N1C[C@H](C[C@H]1C(=O)[O-])Sc2ccccc2 ZINC03780852
ZINC01530234	c1cc(ccc1CC(=O)N[C@H](CCC(=O)[O-])C(=O)[O-])O ZINC01530234
ZINC13542398	c1cc(cc(c1)O)CC(=O)C(=O)[O-] ZINC13542398
ZINC38788779	c1ccc2c(c1)ccc3c2ccc4c3c(ccc4)C(=O)[O-] ZINC38788779
ZINC00968033	CC1([C@@H]2CC=C([C@H]1C2)C(=O)[O-])C ZINC00968033
ZINC01530235	c1ccc(cc1)CC(=O)N[C@H](CCC(=O)N)C(=O)[O-] ZINC01530235
ZINC05935142	c1ccc2c(c1)cc3ccc4cccc5c4c3c2[C@@H]([C@@H]5O)O ZINC05935142
ZINC03957079	C[C@H]1CCCC(=O)CCCCCc2cc(cc(c2C(=O)O1)O)O ZINC03957079
ZINC05935143	c1ccc2c(c1)cc3ccc4cccc5c4c3c2[C@H]([C@@H]5O)O ZINC05935143
ZINC30730761	Cc1c(cc(cc1[N+](=O)[O-])/N=[N+](/c2cc(c(c(c2)[N+](=O)[O-])C)[N+](=O)[O-])\[O-])[N+](=O)[O-] ZINC30730761
ZINC01530238	C(CC(=O)[O-])[C@@H](CC(=O)C(=O)[O-])O ZINC01530238
ZINC02034069	Cc1ccc(cc-2c(cc(c12)S(=O)(=O)[O-])C)C(C)C ZINC02034069
ZINC01530239	C(CC(=O)[O-])[C@H](CC(=O)C(=O)[O-])O ZINC01530239
ZINC02047928	CN(C)c1ccc(cc1)C[C@@H](C(=O)[O-])[NH3+] ZINC02047928
ZINC02001172	c1ccc2c(c1)cc3ccc4cccc5c4c3c2[C@H]6[C@@H]5O6 ZINC02001172
ZINC04096841	c1c2c(cc(c1O)O)N[C@@H](C2)C(=O)[O-] ZINC04096841
ZINC12493693	CC[C@@H](C)C(=O)O[C@H](CC(=O)[O-])C[N+](C)(C)C ZINC12493693
ZINC02001171	c1ccc2c(c1)cc3ccc4cccc5c4c3c2[C@@H]6[C@H]5O6 ZINC02001171
ZINC06920397	CCCCCCCCCCCCCCCCCCOC[C@@H](CO)O ZINC06920397
ZINC13380027	C[NH+]1[C@@H]2CC[C@H]1CC(C2)OC(=O)[C@@H]3CCSS3 ZINC13380027
ZINC30730766	Cc1c(cc(c(c1[N+](=O)[O-])O)NO)N ZINC30730766
ZINC08214965	CCCCCCCCCCCCCCCCCCOC[C@H](CO)O ZINC08214965
ZINC14879985	CN(C)[C@H]1[C@@H]2[C@H]([C@@H]3C(=C)c4cccc(c4C(=O)C3=C([C@@]2(C(=O)/C(=C(\N)/O)/C1=O)O)[O-])O)O ZINC14879985
ZINC03953819	CN(C)c1ccc(cc1)C(=C2C=CC(=[N+](C)C)C=C2)c3ccccc3 ZINC03953819
ZINC30730771	Cc1c(cc(cc1[N+](=O)[O-])NC(=O)C)N ZINC30730771
ZINC12493697	CC[C@H](C)C(=O)O[C@H](CC(=O)[O-])C[N+](C)(C)C ZINC12493697
ZINC03871633	c1ccc(cc1)c2cc(=O)c3c(o2)cc(c(c3O)O)O ZINC03871633
ZINC00895828	c1cc2c(cc1O)c(c[nH]2)CC=O ZINC00895828
ZINC00389873	CCN(CC)C(=O)Cc1ccccc1 ZINC00389873
ZINC19364219	CC[C@@H](CO)[NH2+]CC[NH2+][C@@H](CC)CO ZINC19364219
ZINC38788633	CC1=C(C=C([C@@H]([C@@H]1O)[O-])Cl)Cl ZINC38788633
ZINC38788728	Cc1c(cc(c(c1O)O)Cl)Cl ZINC38788728
ZINC04533721	C([C@@H](C(=O)[O-])[NH3+])C(=O)NCC(=O)[O-] ZINC04533721
ZINC01731778	C([C@H](C(=O)[O-])[NH3+])C(=O)NCC(=O)[O-] ZINC01731778
ZINC38788731	C/C(=C(/C=C(\C(=O)[O-])/Cl)\Cl)/C(=O)[O-] ZINC38788731
ZINC04025021	C[C@]12CC[C@H]3[C@H]([C@@H]1CC[C@@H]2O)CCC4=C(C(=O)CC[C@]34C)Cl ZINC04025021
ZINC04096852	c1cc(c2c(c1)oc-3cc(=O)c(c(c3n2)C(=O)[O-])N)C(=O)[O-] ZINC04096852
ZINC38788734	C/C(=C\1/C=C(C(=O)O1)Cl)/C(=O)[O-] ZINC38788734
ZINC26174383	c1ccc2c(c1)c(=O)n(c(n2)[S-])CC[NH+]3CCC(CC3)C(=O)c4ccc(cc4)F ZINC26174383
ZINC00895228	C1CNC(=O)NC1=O ZINC00895228
ZINC00389771	C[C@@H]1C(=O)O[C@H](C(=O)O1)C ZINC00389771
ZINC38788736	CC1=C([C@@H](OC1=O)[C@@H](C(=O)[O-])Cl)Cl ZINC38788736
ZINC03881558	c1cc(c(cc1O)O)c2c(c(=O)c3c(cc(cc3o2)O)O)O ZINC03881558
ZINC03873395	CCOC(=O)Nc1ccc(cc1)SC[C@@H]2CO[C@@](O2)(Cn3ccnc3)c4ccc(cc4Cl)Cl ZINC03873395
ZINC00519823	C[N+]1(CCc2cc(c(c-3c2[C@@H]1Cc4c3c(c(cc4)OC)O)O)OC)C ZINC00519823
ZINC02390911	C(CC[NH3+])C[C@@H](C(=O)[O-])NC(=O)[C@H](CC(=O)[O-])[NH3+] ZINC02390911
ZINC38788739	CC1=C([C@H](OC1=O)[C@@H](C(=O)[O-])Cl)Cl ZINC38788739
ZINC01530250	C[C@H](c1c[nH]c2c1cccc2)C(=O)C(=O)[O-] ZINC01530250
ZINC05733284	COc1ccc(cc1)C2(C(=O)N(C(=O)N2)CC[NH+]3CCCCC3)c4ccc(cc4)OC ZINC05733284
ZINC04758634	COc1ccc(cc1)[C@H]2[C@@H](O2)c3ccc(cc3)[N+](=O)[O-] ZINC04758634
ZINC12493702	C[C@@]12CC[C@H]3c4ccc(c(c4CC[C@H]3[C@H]1CC[C@@H]2O)O)OC ZINC12493702
ZINC01530252	c1cc2c(cc1O)c(c[nH]2)CC(=O)C(=O)[O-] ZINC01530252
ZINC38788742	CC1=C([C@@H](OC1=O)[C@H](C(=O)[O-])Cl)Cl ZINC38788742
ZINC00389747	C=CC[NH+]1CC[C@]23c4c5ccc(c4O[C@H]2C(=O)CC[C@]3([C@H]1C5)O)O ZINC00389747
ZINC01728003	c1ccc(cc1)[C@H]2[C@@H](O2)c3ccc(cc3)[N+](=O)[O-] ZINC01728003
ZINC00895230	C([C@@H](C(=O)[O-])NC(=O)N)C(=O)[O-] ZINC00895230
ZINC38788745	CC1=C([C@H](OC1=O)[C@H](C(=O)[O-])Cl)Cl ZINC38788745
ZINC00895845	c1c2=NCCN=c2ncn1 ZINC00895845
ZINC00001627	Cc1c(nc[nH]1)c2ccc(cc2)Cl ZINC00001627
ZINC56875130	CC1=C(/C(=C/C(=O)[O-])/OC1=O)Cl ZINC56875130
ZINC56875133	C1=CC(=C([C@H]([C@H]1O)O)C(=O)[O-])C(=O)[O-] ZINC56875133
ZINC05424139	CC1=CC(=O)C(=CC1=O)[O-] ZINC05424139
ZINC00389626	CC[C@H]1C[NH+]2CC[C@H]1C[C@H]2[C@@H](c3ccnc4c3cc(cc4)OC)O ZINC00389626
ZINC00004578	c1cc2c(c(c1)F)O[C@H]3C[NH2+]C[C@@H]3O2 ZINC00004578
ZINC12493710	C[C@@]12CC[C@@H]3c4ccc(c(c4CC[C@H]3[C@H]1CC[C@@H]2O)O)OC ZINC12493710
ZINC04974182	[C@@H](C(=O)[O-])(Cl)Br ZINC04974182
ZINC25962889	CNn1cc(c(c-2cc(c(=[N+]3CC[NH+](CC3)C)cc12)F)O)C(=O)[O-] ZINC25962889
ZINC18118907	c-12c(nc([nH]c1nc(n2)O)[O-])N ZINC18118907
ZINC02539633	CC[C@@H](/C=C/[C@@H](C)[C@H]1CC[C@@H]2[C@@]1(CC[C@H]3[C@H]2CC=C4[C@@]3(CC[C@@H](C4)O)C)C)C(C)C ZINC02539633
ZINC04632115	c1ccc2c(c1)C(=O)C=C(C2=O)[O-] ZINC04632115
ZINC00902052	CC(C)[C@@H]([C@H](C(=O)[O-])O)C(=O)[O-] ZINC00902052
ZINC00389532	C/C=C/c1ccc2c(c1)OCO2 ZINC00389532
ZINC01997125	c1cc2c(c(c1)N)C(=O)N(C2=O)[C@@H]3CCC(=O)NC3=O ZINC01997125
ZINC03008621	CCCC(CCC)C(=O)[O-] ZINC03008621
ZINC00389513	Cc1ccccc1C(=O)NCC(=O)[O-] ZINC00389513
ZINC00902048	CC(C)[C@@H]([C@@H](C(=O)[O-])O)C(=O)[O-] ZINC00902048
ZINC12493716	C[C@]12CC[C@H]3c4ccc(c(c4CC[C@H]3[C@H]1CC[C@@H]2O)O)OC ZINC12493716
ZINC13542413	C[C@]12CC[C@@H]3c4ccc(cc4CC[C@H]3[C@@H]1C[C@H]([C@@H]2O)O)OC ZINC13542413
ZINC01530258	C(CC(=O)[O-])[C@@H]([C@H](C(=O)[O-])O)C(=O)[O-] ZINC01530258
ZINC03805469	CC1(CCC[C@@H](C(=O)N1CC(=O)[O-])NC(=O)[C@@H](Cc2ccccc2)S)C ZINC03805469
ZINC03995861	C[C@@]12[C@H]3[C@H]4[C@H]([C@@H]([C@@]1(C[C@@H]5[C@]2(O5)C(=O)O3)O)C(=O)O4)C(C)(C)O ZINC03995861
ZINC00895325	[C@H](C(=O)[O-])(NC(=O)N)O ZINC00895325
ZINC00519621	COc1cc(ccc1O)c2cc(=O)c3c(cc(cc3o2)O)O ZINC00519621
ZINC14128458	CC(C)[C@@]12[C@@H](O1)[C@H]3[C@@]4(O3)[C@]5(CCC6=C([C@@H]5C[C@H]7[C@]4([C@@H]2OC(=O)CCC(=O)[O-])O7)COC6=O)C ZINC14128458
ZINC03960761	c1ccc2c(c1)c3cc[n+]2Cc4cccc(c4)C[n+]5ccc(c6c5cccc6)NCc7ccc(cc7)CN3 ZINC03960761
ZINC03200634	CC(=O)N[C@H](CCCC[NH3+])C(=O)[O-] ZINC03200634
ZINC01530266	C(CC(=O)N[C@@H](CC#N)C(=O)[O-])[C@@H](C(=O)[O-])[NH3+] ZINC01530266
ZINC01530267	C(CC(=O)N[C@H](CC#N)C(=O)[O-])[C@@H](C(=O)[O-])[NH3+] ZINC01530267
ZINC12493721	C[C@]12CC[C@@H]3c4ccc(c(c4CC[C@H]3[C@H]1CC[C@@H]2O)O)OC ZINC12493721
ZINC01530268	C(CC(=O)N[C@@H](CC#N)C(=O)[O-])[C@H](C(=O)[O-])[NH3+] ZINC01530268
ZINC04214326	COc1ccccc1N2CC[NH+](CC2)CCc3c[nH]c4c3cc5c(c4)OCO5 ZINC04214326
ZINC27301692	C/[NH+]=C(/N)\NCCC[C@H](C(=O)[O-])[NH3+] ZINC27301692
ZINC01530269	C(CC(=O)N[C@H](CC#N)C(=O)[O-])[C@H](C(=O)[O-])[NH3+] ZINC01530269
ZINC03961849	CS(=O)(=O)c1cc(cc2c1n(c3c2CC[C@@H]3CC(=O)[O-])Cc4ccc(cc4)Cl)F ZINC03961849
ZINC01530270	C(C[C@@H](C(=O)[O-])[NH3+])C#N ZINC01530270
ZINC01530271	C(C[C@H](C(=O)[O-])[NH3+])C#N ZINC01530271
ZINC04429893	C[C@]12CC[C@H](C[C@H]1CC[C@@H]3[C@@]2([C@H](C[C@]4([C@H]3CC[C@]4(C)O)C)O)F)O ZINC04429893
ZINC14684144	c1ccc(cc1)C[C@@H](c2ccccc2)NC(=O)c3cccnc3 ZINC14684144
ZINC02166863	CC(=C)C(=O)Oc1ccc(cc1)C(C)(C)c2ccc(cc2)OC(=O)C(=C)C ZINC02166863
ZINC14684145	c1ccc(cc1)C[C@H](c2ccccc2)NC(=O)c3cccnc3 ZINC14684145
ZINC13517144	Cn1c(=O)c2c([nH]c1=O)nc[nH]2 ZINC13517144
ZINC05443821	C([C@H]1[C@@H]([C@H]([C@@H]([C@@H](O1)O)[NH3+])O)O)O ZINC05443821
ZINC05668591	CN(c1ccccc1)NC(=O)c2ccc(c(c2)S(=O)(=O)N)Cl ZINC05668591
ZINC01636288	C[C@@H](CCC(=O)[O-])[C@@H]1CC[C@H]2[C@@]1(CC[C@@H]3[C@H]2CC[C@H]4[C@@]3(CC[C@H](C4)O)C)C ZINC01636288
ZINC14494916	CCCCCC[C@@H](C/C=C\CCCCCCCC(=O)OC)OC(=O)C ZINC14494916
ZINC40165178	CCCCCCCCCCCCCCCC(=O)O[C@H](CO)COP(=O)([O-])[O-] ZINC40165178
ZINC04096876	C([C@@H]1[C@H]([C@@H]([C@](O1)(CO)O[C@@H]2[C@@H](C(=O)[C@@H]([C@H](O2)CO)O)O)O)O)O ZINC04096876
ZINC04096533	c1nc(c(n1[C@H]2[C@@H]([C@@H]([C@H](O2)COP(=O)([O-])[O-])O)O)N)C(=O)[O-] ZINC04096533
ZINC01696755	COc1ccc(c(c1)c2cc(=O)c3c(o2)c(c(c(c3OC)OC)OC)OC)OC ZINC01696755
ZINC13209512	C[C@H]([C@H](c1ccccc1)O)[NH2+]CCn2cnc3c2c(=O)n(c(=O)n3C)C ZINC13209512
ZINC04096880	Cc1cc2c(cc1C)n(cn2)[C@@H]3[C@@H]([C@@H]([C@H](O3)CO)O)O ZINC04096880
ZINC01696757	COc1cc(cc(c1)OC)c2cc(=O)c3c(o2)c(c(c(c3OC)OC)OC)OC ZINC01696757
ZINC01713365	Cc1cc2c(cc1C)n(cn2)[C@@H]3[C@H]([C@@H]([C@H](O3)CO)O)O ZINC01713365
ZINC17821059	c1ccc(cc1)CSc2c3c([nH]cn3)nc(n2)N ZINC17821059
ZINC01667454	COc1cc(ccc1O)C[C@H]2COC(=O)[C@@]2(Cc3ccc(c(c3)OC)O)O ZINC01667454
ZINC03860328	C1[C@H]([C@@H]([C@H](O[C@@H]1O)CO)O)O ZINC03860328
ZINC00394513	CC(=O)Nc1ccc-2c(c1)Cc3c2ccc(c3)O ZINC00394513
ZINC04096881	Cc1cc2c(cc1C)n(cn2)[C@@H]3[C@@H]([C@H]([C@H](O3)CO)O)O ZINC04096881
ZINC03860329	C1[C@H]([C@@H]([C@H](O[C@H]1O)CO)O)O ZINC03860329
ZINC04096882	Cc1cc2c(cc1C)n(cn2)[C@@H]3[C@H]([C@H]([C@H](O3)CO)O)O ZINC04096882
ZINC12493731	C[C@@H](CCC(=O)[O-])[C@H]1CC[C@H]2[C@@]1(CC[C@@H]3[C@H]2CC[C@H]4[C@@]3(CC[C@H](C4)O)C)C ZINC12493731
ZINC30730832	C/C(=C\CNc1c2c(ncn1)n(cn2)[C@H]3[C@@H]([C@@H]([C@H](O3)COP(=O)([O-])[O-])O)O)/CO ZINC30730832
ZINC00388873	CC(C)(C)[C@](CCc1ccc(cc1)Cl)(Cn2cncn2)O ZINC00388873
ZINC01846080	C[C@H](C(=O)NCC(=O)[O-])SC(=O)c1cccs1 ZINC01846080
ZINC00388872	CC(C)(C)[C@@](CCc1ccc(cc1)Cl)(Cn2cncn2)O ZINC00388872
ZINC05757981	c1cc(oc1c2csc(n2)NNC=O)[N+](=O)[O-] ZINC05757981
ZINC02504621	C1([C@H]([C@@H](C([C@@H]([C@@H]1O)O)OP(=O)([O-])[O-])O)O)O ZINC02504621
ZINC04803674	C[C@]12CC[C@@H]3c4ccc(cc4CC[C@H]3[C@@H]1CC=C2)OC ZINC04803674
ZINC39580707	C[C@]12CC[C@H](C[C@@H]1CC[C@@H]3[C@@H]2[C@H](C[C@]4([C@@H]3CC[C@@]4(C(=O)CO)O)C)O)O ZINC39580707
ZINC04803675	C[C@]12CC[C@@H](CC1=CC[C@@H]3[C@@H]2CC[C@]4([C@H]3CC(=O)[C@@H]4O)C)O ZINC04803675
ZINC00901488	[C@@H](C(=O)[O-])(NC(=O)N)O ZINC00901488
ZINC30730837	C/C(=C/CNc1c2c(ncn1)n(cn2)[C@H]3[C@@H]([C@@H]([C@H](O3)COP(=O)([O-])[O-])O)O)/CO ZINC30730837
ZINC04096888	CCC1=C(C(=O)N[C@@H]1Cc2c(c(c([nH]2)Cc3c(c(c([nH]3)C[C@@H]4C(=C(C(=O)N4)CC)C)C)CCC(=O)[O-])CCC(=O)[O-])C)C ZINC04096888
ZINC04096889	CCC1=C(C(=O)N[C@H]1Cc2c(c(c([nH]2)Cc3c(c(c([nH]3)C[C@@H]4C(=C(C(=O)N4)CC)C)C)CCC(=O)[O-])CCC(=O)[O-])C)C ZINC04096889
ZINC39580709	C[C@]12CC[C@H](C[C@H]1CC[C@@H]3[C@@H]2[C@H](C[C@]4([C@@H]3CC[C@@]4(C(=O)CO)O)C)O)O ZINC39580709
ZINC04096890	CCC1=C(C(=O)N[C@@H]1Cc2c(c(c([nH]2)Cc3c(c(c([nH]3)C[C@H]4C(=C(C(=O)N4)CC)C)C)CCC(=O)[O-])CCC(=O)[O-])C)C ZINC04096890
ZINC00895635	C[NH+]1CCc2cc3c(cc2C(=O)Cc4ccc5c(c4C1)OCO5)OCO3 ZINC00895635
ZINC04096891	CCC1=C(C(=O)N[C@H]1Cc2c(c(c([nH]2)Cc3c(c(c([nH]3)C[C@H]4C(=C(C(=O)N4)CC)C)C)CCC(=O)[O-])CCC(=O)[O-])C)C ZINC04096891
ZINC40165196	CCCCC[C@@H](/C=C/C(=C(\C/C=C/CCCCCCC(=O)[O-])/O)/O)O ZINC40165196
ZINC01850165	Cc1cc2c(cccn2)c3c1n(c(n3)N)C ZINC01850165
ZINC12493737	C[C@@H](CCC(=O)[O-])[C@@H]1CC[C@@H]2[C@@]1(CC[C@@H]3[C@H]2CC[C@H]4[C@@]3(CC[C@H](C4)O)C)C ZINC12493737
ZINC04096892	CCC1=C(C(=O)N[C@@H]1Cc2c(c(c([nH]2)Cc3c(c(c([nH]3)C[C@@H]4C(=C(C(=O)N4)C=C)C)C)CCC(=O)[O-])CCC(=O)[O-])C)C ZINC04096892
ZINC39580711	C[C@]12CC[C@H](C[C@@H]1CC[C@H]3[C@@H]2[C@H](C[C@]4([C@@H]3CC[C@@]4(C(=O)CO)O)C)O)O ZINC39580711
ZINC32821768	CCCCC[C@H](/C=C/C(=C(\C/C=C/CCCCCCC(=O)[O-])/O)/O)O ZINC32821768
ZINC00895126	C(C=O)C(=O)[O-] ZINC00895126
ZINC30730842	C/C(=C\CNc1c2c(ncn1)ncn2[C@H]3[C@@H]([C@H]([C@@H]([C@H](O3)CO)O)O)O)/CO ZINC30730842
ZINC04096893	CCC1=C(C(=O)N[C@H]1Cc2c(c(c([nH]2)Cc3c(c(c([nH]3)C[C@@H]4C(=C(C(=O)N4)C=C)C)C)CCC(=O)[O-])CCC(=O)[O-])C)C ZINC04096893
ZINC40165197	CC/C=C\[C@@H](C/C=C/C=C\C/C=C\C/C=C\CCCC(=O)[O-])O ZINC40165197
ZINC04096894	CCC1=C(C(=O)N[C@@H]1Cc2c(c(c([nH]2)Cc3c(c(c([nH]3)C[C@H]4C(=C(C(=O)N4)C=C)C)C)CCC(=O)[O-])CCC(=O)[O-])C)C ZINC04096894
ZINC00388756	c1ccc(cc1)COC(=O)c2ccc(cc2)O ZINC00388756
ZINC33954298	CC/C=C\C[C@@H](/C=C/C=C\C/C=C\C/C=C\C/C=C\CCC(=O)[O-])O ZINC33954298
ZINC04096895	CCC1=C(C(=O)N[C@H]1Cc2c(c(c([nH]2)Cc3c(c(c([nH]3)C[C@H]4C(=C(C(=O)N4)C=C)C)C)CCC(=O)[O-])CCC(=O)[O-])C)C ZINC04096895
ZINC39580713	C[C@]12CC[C@H](C[C@H]1CC[C@H]3[C@@H]2[C@H](C[C@]4([C@@H]3CC[C@@]4(C(=O)CO)O)C)O)O ZINC39580713
ZINC40165198	CCCCC[C@H](/C=C/C=C\C=C\[C@@H](C/C=C\CCCC(=O)[O-])O)O ZINC40165198
ZINC01849692	C(C(=O)[O-])[NH+](CC(=O)[O-])CC(=O)[O-] ZINC01849692
ZINC40165199	CCCCC[C@H](/C=C/C=C\C=C\[C@H](C/C=C\CCCC(=O)[O-])O)O ZINC40165199
ZINC32821846	CC/C=C\CC/C=C/C=C(\CCCCCCCC(=O)[O-])/O ZINC32821846
ZINC12493742	C[C@@H](CCC(=O)[O-])[C@H]1CC[C@@H]2[C@@]1(CC[C@@H]3[C@H]2CC[C@H]4[C@@]3(CC[C@H](C4)O)C)C ZINC12493742
ZINC30730847	C[C@H](CCNc1c2c(ncn1)n(cn2)[C@H]3[C@@H]([C@@H]([C@H](O3)COP(=O)([O-])[O-])O)O)CO ZINC30730847
ZINC40165200	C[C@]12CCC(=O)C(=C1CC[C@@H]3[C@@H]2CC[C@]4([C@@H]3CCC4=O)C)O[C@H]5[C@@H]([C@H]([C@@H]([C@H](O5)C(=O)[O-])O)O)O ZINC40165200
ZINC00388731	c1c(nc[nH]1)C[C@@H](CO)[NH3+] ZINC00388731
ZINC40165201	C[C@]12CCC(=O)C(=C1CC[C@H]3[C@@H]2CC[C@]4([C@@H]3CCC4=O)C)O[C@H]5[C@@H]([C@H]([C@@H]([C@H](O5)C(=O)[O-])O)O)O ZINC40165201
ZINC40165202	C[C@]12CCC(=O)C(=C1CC[C@@H]3[C@H]2CC[C@]4([C@@H]3CCC4=O)C)O[C@H]5[C@@H]([C@H]([C@@H]([C@H](O5)C(=O)[O-])O)O)O ZINC40165202
ZINC40165203	C[C@]12CCC(=O)C(=C1CC[C@H]3[C@H]2CC[C@]4([C@@H]3CCC4=O)C)O[C@H]5[C@@H]([C@H]([C@@H]([C@H](O5)C(=O)[O-])O)O)O ZINC40165203
ZINC03936191	C[C@]12C[C@@H](C3=C4CCC(=O)C=C4CC[C@H]3[C@@H]1CC[C@]2(COC)OC)c5ccc(cc5)/C=N/O ZINC03936191
ZINC01849693	CC1=C(C(=O)C[C@H]1OC(=O)[C@H]2[C@@H](C2(C)C)C=C(C)C)CC=C ZINC01849693
ZINC40165204	C[C@@H]([C@H]1CC[C@@H]2[C@@]1(CC[C@H]3[C@H]2CC[C@H]4[C@@]3(CC[C@H](C4)O[C@H]5[C@@H]([C@H]([C@@H]([C@H](O5)C(=O)[O-])O)O)O)C)C)O ZINC40165204
ZINC04096207	c1nc(c2c(n1)n(cn2)[C@H]3[C@@H]([C@@H]([C@H](O3)COP(=O)([O-])[O-])O)O)N[C@@H](CC(=O)[O-])C(=O)[O-] ZINC04096207
ZINC02037216	CCOS(=O)(=O)c1cc(cc2c1ccc(c2)C(C)(C)C)C(C)(C)C ZINC02037216
ZINC30730852	C[C@@H](CCNc1c2c(ncn1)n(cn2)[C@H]3[C@@H]([C@@H]([C@H](O3)COP(=O)([O-])[O-])O)O)CO ZINC30730852
ZINC00388674	COc1ccc(cc1OC)CC=C ZINC00388674
ZINC40165205	C[C@@]12C[C@@H](CC[C@@H]1CC[C@@H]3[C@@H]2C(=O)C[C@@]4([C@@H]3CC[C@@]4([C@@H](CO)O)O)C)O[C@H]5[C@@H]([C@H]([C@@H]([C@H](O5)C(=O)[O-])O)O)O ZINC40165205
ZINC13513644	CC(C)(C)[C@H]([C@H](Cc1ccc(cc1)Cl)n2cncn2)O ZINC13513644
ZINC40165206	C[C@]12C[C@@H](CC[C@@H]1CC[C@@H]3[C@@H]2C(=O)C[C@@]4([C@@H]3CC[C@@]4([C@@H](CO)O)O)C)O[C@H]5[C@@H]([C@H]([C@@H]([C@H](O5)C(=O)[O-])O)O)O ZINC40165206
ZINC02037016	C[C@@H]1Cc2cc(c(c(c2-c3c(cc(c(c3OC)OC)OC)C[C@]1(C)O)OC)OC)OC ZINC02037016
ZINC00388663	CC(=O)O[C@@H]1C[C@@H]2CC[C@]1(C2(C)C)C ZINC00388663
ZINC05758789	C[C@H](CCCC(C)C)[C@H]1CC[C@@H]2[C@@]1(CC[C@H]3[C@H]2C(=O)C=C4[C@@]3(CC[C@@H](C4)O)C)C ZINC05758789
ZINC40165207	C[C@@]12C[C@H](CC[C@@H]1CC[C@@H]3[C@@H]2C(=O)C[C@@]4([C@@H]3CC[C@@]4([C@@H](CO)O)O)C)O[C@H]5[C@@H]([C@H]([C@@H]([C@H](O5)C(=O)[O-])O)O)O ZINC40165207
ZINC08215746	C(C=O)O ZINC08215746
ZINC40165208	C[C@]12C[C@H](CC[C@@H]1CC[C@@H]3[C@@H]2C(=O)C[C@@]4([C@@H]3CC[C@@]4([C@@H](CO)O)O)C)O[C@H]5[C@@H]([C@H]([C@@H]([C@H](O5)C(=O)[O-])O)O)O ZINC40165208
ZINC56875189	COc1cc(cc(c1O)c2cc(cc(c2O)O)C(=O)[O-])C(=O)[O-] ZINC56875189
ZINC12493748	C[C@]12CC[C@H]3[C@H]([C@@H]1CC[C@@]2(CCO)O)CC[C@H]4[C@@]3(C(=O)C=C(C4)O)C ZINC12493748
ZINC14692402	C[C@@H]1Cc2cc(c(c(c2-c3c(cc(c(c3OC)OC)OC)C[C@@]1(C)O)OC)OC)OC ZINC14692402
ZINC04214350	c1csc2c1[C@@H](CCC2=O)NC(=O)N ZINC04214350
ZINC40165209	C[C@]12CC[C@H](C[C@@H]1CC[C@@H]3[C@@H]2CC[C@]4([C@H]3CC[C@@H]4O)C)OC(=O)[C@@H]5[C@H]([C@@H]([C@H]([C@@H](O5)O)O)O)O ZINC40165209
ZINC30730857	C[C@@H](CCNc1c2c([nH]cn2)ncn1)CO[C@H]3[C@@H]([C@H]([C@@H]([C@H](O3)CO)O)O)O ZINC30730857
ZINC04096908	CC(=CCC/C(=C/CC/C(=C/CC/C(=C/CC/C(=C/CC/C(=C/Cc1ccccc1O)/C)/C)/C)/C)/C)C ZINC04096908
ZINC12360704	c1nc(c2c(n1)n(cn2)[C@H]3[C@@H]([C@H]4[C@H](O3)CO[P@](=O)(O4)[O-])O)N ZINC12360704
ZINC40165210	C[C@@]12CC[C@@H]3[C@@H]([C@@H]1CCC2=O)CC=C4[C@@]3(CC[C@@H](C4)O[C@H]5[C@@H]([C@H]([C@@H]([C@@H](O5)C(=O)[O-])O)O)O)C ZINC40165210
ZINC02037017	C[C@H]1Cc2cc(c(c(c2-c3c(cc(c(c3OC)OC)OC)C[C@@]1(C)O)OC)OC)OC ZINC02037017
ZINC15879888	CC(=O)N[C@@H]1[C@H]([C@H]([C@H](O[C@@H]1O[P@](=O)([O-])O[P@](=O)([O-])OC[C@@H]2[C@H]([C@H]([C@@H](O2)n3ccc(=O)[nH]c3=O)O)O)CO)O)O ZINC15879888
ZINC04096909	CC(=CCC/C(=C/CC/C(=C/CC/C(=C/CC/C(=C/CC/C(=C/Cc1cccc(c1O)O)/C)/C)/C)/C)/C)C ZINC04096909
ZINC00388645	c1ccc(cc1)Nc2ccc(cc2)Nc3ccccc3 ZINC00388645
ZINC40165211	C[C@]12CC[C@@H]3[C@@H]([C@@H]1CCC2=O)CC=C4[C@@]3(CC[C@@H](C4)O[C@H]5[C@@H]([C@H]([C@@H]([C@@H](O5)C(=O)[O-])O)O)O)C ZINC40165211
ZINC30724600	Cc1c(sc[n+]1Cc2cnc(nc2N)C)CCO[P@@](=O)([O-])O[P@@](=O)([O-])OP(=O)([O-])[O-] ZINC30724600
ZINC00001431	c1ccc(cc1)c2cc(ccc2O)C(=O)c3ccccc3C(=O)[O-] ZINC00001431
ZINC04096910	CC(=CCC/C(=C/CC/C(=C/CC/C(=C/CC/C(=C/CC/C(=C/Cc1cccc(c1O)OC)/C)/C)/C)/C)/C)C ZINC04096910
ZINC00162403	COc1ccc(cc1N)[N+](=O)[O-] ZINC00162403
ZINC40165212	C[C@@]12CC[C@H]3[C@@H]([C@@H]1CCC2=O)CC=C4[C@@]3(CC[C@@H](C4)O[C@H]5[C@@H]([C@H]([C@@H]([C@@H](O5)C(=O)[O-])O)O)O)C ZINC40165212
ZINC59150280	[H]/N=c\1/[nH][n+](=O)c2ccccc2n1O ZINC59150280
ZINC15060719	c1cc(ccc1c2coc3cc(ccc3c2=O)O[C@H]4[C@@H]([C@H]([C@@H]([C@H](O4)COC(=O)CC(=O)[O-])O)O)O)O ZINC15060719
ZINC00388609	CC(C)(CC(=O)[O-])CC(=O)[O-] ZINC00388609
ZINC40165213	C[C@]12CC[C@H]3[C@@H]([C@@H]1CCC2=O)CC=C4[C@@]3(CC[C@@H](C4)O[C@H]5[C@@H]([C@H]([C@@H]([C@@H](O5)C(=O)[O-])O)O)O)C ZINC40165213
ZINC03860432	CCCC[C@@H](CC)COC(=O)c1ccccc1C(=O)OC[C@@H](CC)CCCC ZINC03860432
ZINC33903112	c1cc(c(cc1CC[NH3+])O)O[C@H]2[C@@H]([C@H]([C@@H]([C@H](O2)C(=O)[O-])O)O)O ZINC33903112
ZINC30730862	C[C@H](CCNc1c2c([nH]cn2)ncn1)CO[C@H]3[C@@H]([C@H]([C@@H]([C@H](O3)CO)O)O)O ZINC30730862
ZINC40165214	C[C@H](CCCC(C)C)[C@H]1CC[C@@H]2[C@@]1(CC[C@H]3[C@H]2CC=C4[C@@]3(CC[C@@H](C4)O[C@H]5[C@@H]([C@H]([C@@H]([C@H](O5)C(=O)[O-])O)O)O)C)C ZINC40165214
ZINC34208447	C[C@@H](CCC(=O)NCC(=O)[O-])[C@H]1CC[C@@H]2[C@@]1(CC[C@@H]3[C@@H]2[C@@H](C[C@@H]4[C@@]3(CC[C@H](C4)O)C)O)C ZINC34208447
ZINC03860433	CCCC[C@H](CC)COC(=O)c1ccccc1C(=O)OC[C@@H](CC)CCCC ZINC03860433
ZINC40165215	C[C@H](CCCC(C)C)[C@H]1CC[C@@H]2[C@@]1(CC[C@H]3[C@H]2CC=C4[C@@]3(CC[C@H](C4)O[C@H]5[C@@H]([C@H]([C@@H]([C@H](O5)C(=O)[O-])O)O)O)C)C ZINC40165215
ZINC40165216	CCCCCCCCCCCCCCCCO[C@H]1[C@@H]([C@H]([C@@H]([C@H](O1)C(=O)[O-])O)O)O ZINC40165216
ZINC03187624	CC[C@H](c1ccc(cc1)N2Cc3ccccc3C2=O)C(=O)[O-] ZINC03187624
ZINC03860434	CCCC[C@@H](CC)COC(=O)c1ccccc1C(=O)OC[C@H](CC)CCCC ZINC03860434
ZINC40165217	C[C@]12CC[C@H]3c4ccc(cc4CC[C@@H]3[C@H]1C[C@H]([C@@H]2O[C@@H]5[C@@H]([C@H]([C@@H]([C@H](O5)C(=O)[O-])O)O)O)O)O ZINC40165217
ZINC04217736	C[C@@H]1[C@@H]2[C@H](C(=O)N2C(=C1SC3CN(C3)C4=[NH+]CCS4)C(=O)OCOC(=O)C(C)(C)C)[C@@H](C)O ZINC04217736
ZINC12493753	C[C@]12CC[C@H]3[C@H]([C@@H]1CC[C@@]2(CCO)O)CC[C@@H]4[C@@]3(C(=O)C=C(C4)O)C ZINC12493753
ZINC04096915	C1=C[C@H]([C@@H](C(=C1)C(=O)CCC(=O)[O-])C(=O)[O-])O ZINC04096915
ZINC00388555	c1cc(c(cc1CC(=O)[O-])O)O ZINC00388555
ZINC40165218	C[C@]12CC[C@H]3c4ccc(cc4CC[C@@H]3[C@H]1C[C@H]([C@@H]2O[C@H]5[C@@H]([C@H]([C@@H]([C@H](O5)C(=O)[O-])O)O)O)O)O ZINC40165218
ZINC01682476	C1C=CC(=O)O1 ZINC01682476
ZINC30730867	C(=C\C(=O)[O-])\C(=C/C(=O)[O-])\F ZINC30730867
ZINC00518912	C[N+](C)(C)CCc1ccc(cc1)O ZINC00518912
ZINC12494320	C([C@@H]1[C@@H]([C@@H]([C@H]([C@@H](O1)O[C@@H]2[C@H](O[C@]([C@H]2O)(CO)O)CO)O)O)O)O ZINC12494320
ZINC40165219	C[C@]12CC[C@@H]3c4ccc(cc4CC[C@@H]3[C@@H]1C[C@H]([C@@H]2O)O)O[C@H]5[C@@H]([C@H]([C@@H]([C@H](O5)C(=O)[O-])O)O)O ZINC40165219
ZINC40165220	C[C@]12CC[C@H]3c4ccc(cc4CC[C@@H]3[C@@H]1C[C@H]([C@@H]2O)O)O[C@H]5[C@@H]([C@H]([C@@H]([C@H](O5)C(=O)[O-])O)O)O ZINC40165220
ZINC13508028	CCCC(=O)O[P@](=O)([O-])OC[C@@H]1[C@H]([C@H]([C@@H](O1)n2cnc3c2nc[nH]c3=O)O)O ZINC13508028
ZINC13782061	C[C@H](CCNc1c2c(ncn1)n(cn2)[C@H]3[C@@H]([C@@H]([C@H](O3)CO)O)O)CO ZINC13782061
ZINC01530280	Cc1c(c(c2ccccc2c1O)O)C/C=C(\C)/CCC=C(C)C ZINC01530280
ZINC40165221	C[C@]12CC[C@H]3c4ccc(cc4CC[C@H]3[C@@H]1C[C@H]([C@@H]2O)O)O[C@H]5[C@@H]([C@H]([C@@H]([C@H](O5)C(=O)[O-])O)O)O ZINC40165221
ZINC35307838	C[C@H]1c2cccc(c2C(=O)[C@@H]3[C@@H]1[C@@H]([C@H]4[C@@H](C(=O)/C(=C(\N)/O)/C(=O)[C@]4(C3=O)[O-])[NH+](C)C)O)O ZINC35307838
ZINC19702309	c1cc(c(c2c1nsn2)N=C3NCCN3)Cl ZINC19702309
ZINC00968032	CC1([C@H]2CC=C([C@@H]1C2)C(=O)[O-])C ZINC00968032
ZINC01319874	C[C@@H](CCNc1c2c(ncn1)n(cn2)[C@H]3[C@@H]([C@@H]([C@H](O3)CO)O)O)CO ZINC01319874
ZINC40165222	C[NH2+]C[C@@H](c1ccc(c(c1)O)O[C@H]2[C@@H]([C@H]([C@@H]([C@H](O2)C(=O)[O-])O)O)O)O ZINC40165222
ZINC16347050	CC(=C)C(=O)OC[C@@H](COc1ccc(cc1)C(C)(C)c2ccc(cc2)OC[C@@H](COC(=O)C(=C)C)O)O ZINC16347050
ZINC40165223	C[C@]12CC[C@H]3[C@H]([C@@H]1CC[C@@H]2O[C@H]4[C@@H]([C@H]([C@@H]([C@H](O4)C(=O)[O-])O)O)O)C=CC5=CC(=O)CC[C@]35C ZINC40165223
ZINC00968221	C([C@@H](C(=O)[O-])O)S ZINC00968221
ZINC40165224	C[C@@]12CC[C@@H](C[C@@H]1CC[C@@H]3[C@@H]2C(=O)C[C@@]4([C@@H]3CCC4=O)C)O[C@@H]5[C@@H]([C@@H]([C@@H]([C@@H](O5)C(=O)[O-])O)O)O ZINC40165224
ZINC12493758	C[C@]12CC[C@H](C[C@H]1CC[C@@H]3[C@@H]2CC[C@]4([C@@H]3CC[C@H]4O)C)O ZINC12493758
ZINC13558213	c1cc(ccc1/C=C/C(=O)c2c(cc(cc2O[C@H]3[C@@H]([C@H]([C@@H]([C@H](O3)CO)O)O)O)O)O)O ZINC13558213
ZINC30730873	C(=C\C(=O)[O-])\C=C(/C(=O)[O-])\F ZINC30730873
ZINC00968222	C([C@H](C(=O)[O-])O)S ZINC00968222
ZINC00388516	c1c(cc(c(c1Cl)N)Cl)N ZINC00388516
ZINC03996032	CCOc1ccccc1O[C@H](c2ccccc2)[C@H]3C[NH2+]CCO3 ZINC03996032
ZINC40165225	C[C@]12CC[C@@H](C[C@@H]1CC[C@@H]3[C@@H]2C(=O)C[C@@]4([C@@H]3CCC4=O)C)O[C@@H]5[C@@H]([C@@H]([C@@H]([C@@H](O5)C(=O)[O-])O)O)O ZINC40165225
ZINC00597652	c1cc(ccc1n2cc(c(=O)c3c2cc(cc3)c4ccncc4)C(=O)N)F ZINC00597652
ZINC40165226	C[C@@]12CC[C@H](C[C@@H]1CC[C@@H]3[C@@H]2C(=O)C[C@@]4([C@@H]3CCC4=O)C)O[C@@H]5[C@@H]([C@@H]([C@@H]([C@@H](O5)C(=O)[O-])O)O)O ZINC40165226
ZINC40165227	C[C@]12CC[C@H](C[C@@H]1CC[C@@H]3[C@@H]2C(=O)C[C@@]4([C@@H]3CCC4=O)C)O[C@@H]5[C@@H]([C@@H]([C@@H]([C@@H](O5)C(=O)[O-])O)O)O ZINC40165227
ZINC03956919	CC(C)(C(=O)[O-])Oc1ccc(cc1)CCNC(=O)c2ccc(cc2)Cl ZINC03956919
ZINC40165228	C[C@]12CC[C@H](C[C@@H]1CC[C@@H]3[C@@H]2CC[C@]4([C@H]3CC[C@@H]4O)C)O[C@@H]5[C@@H]([C@@H]([C@@H]([C@@H](O5)C(=O)[O-])O)O)O ZINC40165228
ZINC00895896	Cn1cc(nc1)CC=O ZINC00895896
ZINC00388513	c1cc(c(cc1O)Cl)Cl ZINC00388513
ZINC03860469	C([C@@H]1[C@H]([C@@H]([C@H]([C@H](O1)O)[NH3+])O)O)O ZINC03860469
ZINC40165229	C[C@]12CC[C@H](C[C@@H]1CC[C@@H]3[C@@H]2CC[C@]4([C@H]3CC[C@@H]4O)C)O[C@@H]5[C@@H]([C@H]([C@@H]([C@@H](O5)C(=O)[O-])O)O)O ZINC40165229
ZINC04213787	C[C@H]1C[C@H]2N(O1)C(=O)c3cc(ccc3O2)Cl ZINC04213787
ZINC40165230	C[C@]12CC[C@H](C[C@@H]1CC[C@@H]3[C@@H]2CC[C@]4([C@H]3CC[C@@H]4O)C)O[C@@H]5[C@@H]([C@@H]([C@@H]([C@H](O5)C(=O)[O-])O)O)O ZINC40165230
ZINC53164616	CCOC(=O)[C@H](CCc1ccccc1)N[C@@H](C)C(=O)N2Cc3cc(c(cc3C[C@H]2C(=O)[O-])OC)OC ZINC53164616
ZINC40165231	C[C@]12CC[C@H](C[C@@H]1CC[C@@H]3[C@@H]2CC[C@]4([C@H]3CC[C@@H]4O)C)O[C@@H]5[C@@H]([C@H]([C@@H]([C@H](O5)C(=O)[O-])O)O)O ZINC40165231
ZINC02038967	CC(C)C[C@H]1Nc2cc(c(cc2S(=O)(=O)N1)S(=O)(=O)N)Cl ZINC02038967
ZINC08218947	CCCCCCCC/C=C\CCCCCCCC(=O)OC[C@@H](CO[P@@](=O)([O-])OCC[N+](C)(C)C)O ZINC08218947
ZINC03797401	CCOC(=O)COc1ccc2c(c1)C[C@H](CC2)[NH2+]C[C@@H](c3cccc(c3)Cl)O ZINC03797401
ZINC30730880	C1=CC(=O)O[C@H]1[C@@H](C(=O)[O-])F ZINC30730880
ZINC04416776	C[C@@H]1C[C@@]2([C@@H]3[C@@H](CCC2=CC1=O)[C@@H]4CC[C@@]([C@]4(C[C@@H]3O)C)(C(=O)COC(=O)C)O)C ZINC04416776
ZINC33955058	CC1=C(C(CCC1)(C)C)/C=C/C(=C\C=C\C(=C/CO[C@H]2[C@@H]([C@H]([C@@H]([C@H](O2)C(=O)[O-])O)O)O)\C)/C ZINC33955058
ZINC40165232	C[C@H](/C=C/[C@H](C)C(C)(C)O[C@H]1[C@@H]([C@H]([C@@H]([C@H](O1)C(=O)[O-])O)O)O)[C@H]2CC[C@@H]\3[C@@]2(CCC/C3=C\C=C\4/C[C@@H](CCC4=C)O)C ZINC40165232
ZINC05159135	CC(=C[C@H]1[C@@H](C1(C)C)C(=O)OCN2C(=O)CN(C2=O)CC#C)C ZINC05159135
ZINC00000010	C[C@@]1(C(=O)C=C(O1)C(=O)[O-])c2ccccc2 ZINC00000010
ZINC00518644	CC1([C@@H](O1)COc2c3ccc(=O)oc3cc4c2cco4)C ZINC00518644
ZINC40165233	C[C@H](/C=C/[C@H](C)C(C)(C)O[C@H]1[C@@H]([C@H]([C@@H]([C@H](O1)C(=O)[O-])O)O)O)[C@H]2CC[C@H]\3[C@@]2(CCC/C3=C\C=C\4/C[C@@H](CCC4=C)O)C ZINC40165233
ZINC40165234	C[C@H](/C=C/[C@H](C)C(C)(C)O[C@H]1[C@@H]([C@H]([C@@H]([C@H](O1)C(=O)[O-])O)O)O)[C@H]2CC[C@@H]\3[C@@]2(CCC/C3=C\C=C\4/C[C@H](CCC4=C)O)C ZINC40165234
ZINC00000015	C[C@@H](C(=O)[O-])[NH+](CCCl)CCCl ZINC00000015
ZINC01668756	C(COCCO)O ZINC01668756
ZINC40165235	C[C@H](/C=C/[C@H](C)C(C)(C)O[C@H]1[C@@H]([C@H]([C@@H]([C@H](O1)C(=O)[O-])O)O)O)[C@H]2CC[C@H]\3[C@@]2(CCC/C3=C\C=C\4/C[C@H](CCC4=C)O)C ZINC40165235
ZINC12493763	C[C@]12CC[C@H](C[C@@H]1CC[C@H]3[C@@H]2CC[C@]4([C@@H]3CC[C@H]4O)C)O ZINC12493763
ZINC14637899	C[C@@H]1CC[C@H]2CC3=C(C(=O)C[C@@]13C2(C)C)C ZINC14637899
ZINC30730885	C1=CC(=O)O[C@H]1[C@H](C(=O)[O-])F ZINC30730885
ZINC01668768	c1cc2c(cc1[C@@H]3[C@H]4CO[C@@H]([C@H]4CO3)c5ccc6c(c5)OCO6)OCO2 ZINC01668768
ZINC40165236	C[C@H](c1ccc(cc1)CC(C)C)C(=O)O[C@H]2[C@@H]([C@H]([C@@H]([C@H](O2)C(=O)[O-])O)O)O ZINC40165236
ZINC40165237	C[C@@H](c1ccc(cc1)CC(C)C)C(=O)O[C@H]2[C@@H]([C@H]([C@@H]([C@H](O2)C(=O)[O-])O)O)O ZINC40165237
ZINC14637901	C[C@H]1CC[C@H]2CC3=C(C(=O)C[C@@]13C2(C)C)C ZINC14637901
ZINC40165238	C[C@H](/C=C/[C@H](C)C(C)C)[C@H]1CC[C@@H]\2[C@@]1(CCC/C2=C\C=C\3/C[C@@H](CCC3=C)O[C@H]4[C@@H]([C@H]([C@@H]([C@H](O4)C(=O)[O-])O)O)O)C ZINC40165238
ZINC13525485	c1ccc(cc1)/C(=C/C=C\C(=O)C(=O)[O-])/O ZINC13525485
ZINC40165239	C[C@H](/C=C/[C@H](C)C(C)C)[C@H]1CC[C@H]\2[C@@]1(CCC/C2=C\C=C\3/C[C@@H](CCC3=C)O[C@H]4[C@@H]([C@H]([C@@H]([C@H](O4)C(=O)[O-])O)O)O)C ZINC40165239
ZINC04096931	c1cc(c[n+](c1)[C@H]2[C@@H]([C@@H]([C@H](O2)CO)O)O)C(=O)[O-] ZINC04096931
ZINC40165240	C[C@H](/C=C/[C@H](C)C(C)C)[C@H]1CC[C@@H]\2[C@@]1(CCC/C2=C\C=C\3/C[C@H](CCC3=C)O[C@H]4[C@@H]([C@H]([C@@H]([C@H](O4)C(=O)[O-])O)O)O)C ZINC40165240
ZINC02039215	CC[C@H]1Nc2cc(c(cc2S(=O)(=O)N1)S(=O)(=O)N)Cl ZINC02039215
ZINC30730890	C1=CC(=O)O[C@@H]1[C@@H](C(=O)[O-])F ZINC30730890
ZINC00895928	Cn1cc(ccc1=O)C(=O)N ZINC00895928
ZINC40165241	C[C@H](/C=C/[C@H](C)C(C)C)[C@H]1CC[C@H]\2[C@@]1(CCC/C2=C\C=C\3/C[C@H](CCC3=C)O[C@H]4[C@@H]([C@H]([C@@H]([C@H](O4)C(=O)[O-])O)O)O)C ZINC40165241
ZINC00895930	Cn1ccc(=O)c(c1)C(=O)N ZINC00895930
ZINC03860713	C([C@@H]1[C@H]([C@H]([C@@H](O1)O)O)O)O ZINC03860713
ZINC40165242	C[C@]12CCC(=O)C=C1CC[C@@H]3[C@@H]2[C@H]4C[C@@]5([C@@H]3CC[C@@H]5C(=O)CO)[C@@H](O4)O[C@H]6[C@@H]([C@H]([C@@H]([C@H](O6)C(=O)[O-])O)O)O ZINC40165242
ZINC04742844	C[C@]12CC[C@H](C[C@H]1CC[C@@H]3[C@@H]2[C@H](C[C@]4([C@H]3CC[C@@]4([C@H](CO)O)O)C)O)O ZINC04742844
ZINC02039262	c1c2c(cc(c1Cl)S(=O)(=O)N)S(=O)(=O)N[C@H](N2)CSCC(F)(F)F ZINC02039262
ZINC13542441	C(CS(=O)(=O)[O-])/[NH+]=C(\N)/NP(=O)([O-])[O-] ZINC13542441
ZINC15553094	CC(=O)N[C@@H]1[C@H]([C@@H]([C@H](O[C@@H]1O[P@](=O)([O-])O[P@](=O)([O-])OC[C@@H]2[C@H]([C@H]([C@@H](O2)n3ccc(=O)[nH]c3=O)O)O)CO)O)O ZINC15553094
ZINC03956884	CCO[C@H]1[C@@H]([C@H]([C@H](O1)[C@@H](COCc2ccccc2)OCc3ccccc3)OCc4ccccc4)O ZINC03956884
ZINC19899628	c1ccc2c(c1)N(c3ccccc3S2)C(=O)CN4CC[NH+](CC4)Cc5ccc6c(c5)OCO6 ZINC19899628
ZINC40165243	C[C@]12CCC(=O)C=C1CC[C@H]3[C@@H]2[C@H]4C[C@@]5([C@@H]3CC[C@@H]5C(=O)CO)[C@@H](O4)O[C@H]6[C@@H]([C@H]([C@@H]([C@H](O6)C(=O)[O-])O)O)O ZINC40165243
ZINC00518554	c1cc(ccc1O)O[C@H]2[C@@H]([C@H]([C@@H]([C@H](O2)CO)O)O)O ZINC00518554
ZINC03860714	C([C@@H]1[C@H]([C@H]([C@H](O1)O)O)O)O ZINC03860714
ZINC40165244	C[C@]12CCC(=O)C=C1CC[C@@H]3[C@H]2[C@H]4C[C@@]5([C@@H]3CC[C@@H]5C(=O)CO)[C@@H](O4)O[C@H]6[C@@H]([C@H]([C@@H]([C@H](O6)C(=O)[O-])O)O)O ZINC40165244
ZINC01846459	Cc1c(c2cc(ccc2n1C(=O)c3ccc(cc3)Cl)OC)CC(=O)O[C@H]4c5ccccc5C(=O)O4 ZINC01846459
ZINC40165245	C[C@]12CCC(=O)C=C1CC[C@H]3[C@H]2[C@H]4C[C@@]5([C@@H]3CC[C@@H]5C(=O)CO)[C@@H](O4)O[C@H]6[C@@H]([C@H]([C@@H]([C@H](O6)C(=O)[O-])O)O)O ZINC40165245
ZINC12493768	C[C@]12CC[C@H](C[C@H]1CC[C@H]3[C@@H]2CC[C@]4([C@@H]3CC[C@H]4O)C)O ZINC12493768
ZINC13542442	C(C[C@@H](C(=O)[O-])NC(=O)CC[NH3+])C[NH+]=C(N)N ZINC13542442
ZINC30730895	C1=CC(=O)O[C@@H]1[C@H](C(=O)[O-])F ZINC30730895
ZINC01999541	CC1(c2ccccc2[C@@](O1)(CCC[NH2+]C)c3ccccc3)C ZINC01999541
ZINC00388462	c1ccc(cc1)CC(=O)[O-] ZINC00388462
ZINC40165246	CCCCCCCC(=O)O[C@H]1[C@@H]([C@H]([C@@H]([C@H](O1)C(=O)[O-])O)O)O ZINC40165246
ZINC03797417	Cc1cccc(c1)NC(=O)N[C@H]2C(=O)N(c3ccccc3C(=N2)c4ccccc4)C ZINC03797417
ZINC01846468	CC(=O)Oc1ccccc1C(=O)O[C@H]2c3ccccc3C(=O)O2 ZINC01846468
ZINC01751811	c1cc[n+](c(c1)SSc2cccc[n+]2[O-])[O-] ZINC01751811
ZINC40165247	C[C@]12CC[C@H]3[C@H]([C@@H]1CCC2=O)CC=C4[C@@]3(CC[C@@H](C4)O[C@H]5[C@@H]([C@H]([C@@H]([C@H](O5)C(=O)[O-])O)O)O)C ZINC40165247
ZINC19368432	c1ccc(cc1)C(CCN2CC[NH+]3CCC[C@@H]3C2)(c4ccccc4)C(=O)N ZINC19368432
ZINC40165248	c1ccc(cc1)CCO[C@H]2[C@@H]([C@H]([C@@H]([C@H](O2)C(=O)[O-])O)O)O ZINC40165248
ZINC05159145	CC(=C[C@H]1[C@H](C1(C)C)C(=O)OCN2C(=O)CN(C2=O)CC#C)C ZINC05159145
ZINC02034671	CCCC[C@H](c1ccccc1)O ZINC02034671
ZINC01530288	C=C(CC(=O)C(=O)[O-])C(=O)[O-] ZINC01530288
ZINC40165249	C[C@]12CC[C@H](C[C@@H]1CC[C@@H]3[C@@H]2[C@H](C[C@]4([C@H]3CCC4=O)C)O)O[C@H]5[C@@H]([C@H]([C@@H]([C@H](O5)C(=O)[O-])O)O)O ZINC40165249
ZINC49899102	C[N+]1=CN[C@@H](c2c1nc[nH]2)N ZINC49899102
ZINC30730899	C1=CC(=C[C@]([C@@H]1O)(C(=O)[O-])O)F ZINC30730899
ZINC04096936	c1cc(ccc1/C=C/CO)O[C@H]2[C@@H]([C@H]([C@@H]([C@H](O2)CO)O)O)O ZINC04096936
ZINC40165250	C[C@@H]([C@@H]1CC[C@@H]2[C@@]1(CC[C@@H]3[C@@H]2CC[C@@H]4[C@@]3(CC[C@@H](C4)O[C@@H]5[C@@H]([C@@H]([C@@H]([C@@H](O5)C(=O)[O-])O)O)O)C)C)O ZINC40165250
ZINC49899103	C[N+]1=CN[C@H](c2c1nc[nH]2)N ZINC49899103
ZINC03929793	CC(C)C[C@H]1C(=O)N2CCC[C@H]2[C@]3(N1C(=O)[C@](O3)(C(C)C)NC(=O)[C@@H]4C[C@@H]5c6cccc7c6c(c[nH]7)C[C@H]5[NH+](C4)C)O ZINC03929793
ZINC00895935	Cc1c(sc[n+]1Cc2cnc(nc2N)C)CC=O ZINC00895935
ZINC40165251	C[C@H]([C@@H]1CC[C@@H]2[C@@]1(CC[C@@H]3[C@@H]2CC[C@@H]4[C@@]3(CC[C@@H](C4)O[C@@H]5[C@@H]([C@@H]([C@@H]([C@@H](O5)C(=O)[O-])O)O)O)C)C)O ZINC40165251
ZINC40165252	C[C@@H]([C@H]1CC[C@@H]2[C@@]1(CC[C@@H]3[C@@H]2CC[C@@H]4[C@@]3(CC[C@@H](C4)O[C@@H]5[C@@H]([C@@H]([C@@H]([C@@H](O5)C(=O)[O-])O)O)O)C)C)O ZINC40165252
ZINC00896323	c1cc(ccc1C(=C(Cl)Cl)C(=O)[O-])Cl ZINC00896323
ZINC00388593	Cc1cc2c(cc1C)nc[nH]2 ZINC00388593
ZINC40165253	C[C@H]([C@H]1CC[C@@H]2[C@@]1(CC[C@@H]3[C@@H]2CC[C@@H]4[C@@]3(CC[C@@H](C4)O[C@@H]5[C@@H]([C@@H]([C@@H]([C@@H](O5)C(=O)[O-])O)O)O)C)C)O ZINC40165253
ZINC02020075	CCn1c2ccccc2c3c1[C@](SCC3)(C)CC[NH+](C)C ZINC02020075
ZINC40165254	C[C@]12CC[C@H]3[C@H]([C@@H]1[C@H](CC2=O)O[C@H]4[C@@H]([C@H]([C@@H]([C@H](O4)C(=O)[O-])O)O)O)CCC5=CC(=O)CC[C@H]35 ZINC40165254
ZINC04742853	C[C@]12CC[C@@H]3c4ccc(cc4CC[C@H]3[C@@H]1CC(=O)C2=O)O ZINC04742853
ZINC30730904	C1=C[C@@H]([C@](C(=C1)F)(C(=O)[O-])O)O ZINC30730904
ZINC40165255	C[C@]12CC[C@@H]3c4ccc(cc4CC[C@H]3[C@@H]1C[C@H]([C@@H]2O[C@@H]5[C@@H]([C@H]([C@@H]([C@H](O5)C(=O)[O-])O)O)O)O)O ZINC40165255
ZINC40165256	C[C@]12CC[C@@H]3c4ccc(cc4CC[C@H]3[C@@H]1C[C@H]([C@@H]2O)O[C@@H]5[C@@H]([C@H]([C@@H]([C@H](O5)C(=O)[O-])O)O)O)OS(=O)(=O)[O-] ZINC40165256
ZINC40165257	C[C@]12CC[C@@H]3c4ccc(cc4CC[C@H]3[C@@H]1C[C@H]([C@@H]2O)O[C@H]5[C@@H]([C@H]([C@@H]([C@H](O5)C(=O)[O-])O)O)O)OS(=O)(=O)[O-] ZINC40165257
ZINC12493773	C[C@H](CCC(=O)[O-])[C@@H]1CC[C@H]2[C@@]1([C@H](C[C@@H]3[C@H]2C=CC4=CC(=O)CC[C@]34C)O)C ZINC12493773
ZINC00388396	CC(C)C[C@H](C(=O)[O-])[NH3+] ZINC00388396
ZINC40165258	C[C@]12CC[C@H](C[C@@H]1CC[C@@H]3[C@@H]2CC[C@]4([C@H]3CC[C@@H]4O)C)O[C@H]5[C@@H]([C@@H]([C@@H]([C@@H](O5)C(=O)[O-])O)O)O ZINC40165258
ZINC30730908	C1=C[C@@]([C@](C=C1)(O)F)(C(=O)[O-])O ZINC30730908
ZINC40165259	CC(=O)[C@H]1CC[C@@H]2[C@@]1(C[C@@H]([C@@H]3[C@@H]2CCC4=CC(=O)CC[C@]34C)O[C@H]5[C@@H]([C@H]([C@@H]([C@H](O5)C(=O)[O-])O)O)O)C ZINC40165259
ZINC00895958	c1cc(c(cc1[C@@H]2C[C@@H](c3c(cc(cc3O2)O)O)O)O)O ZINC00895958
ZINC40165260	CC(=O)[C@H]1CC[C@H]2[C@@]1(C[C@@H]([C@@H]3[C@@H]2CCC4=CC(=O)CC[C@]34C)O[C@H]5[C@@H]([C@H]([C@@H]([C@H](O5)C(=O)[O-])O)O)O)C ZINC40165260
ZINC40165261	CC(=O)[C@H]1CC[C@@H]2[C@@]1(C[C@H]([C@@H]3[C@@H]2CCC4=CC(=O)CC[C@]34C)O[C@H]5[C@@H]([C@H]([C@@H]([C@H](O5)C(=O)[O-])O)O)O)C ZINC40165261
ZINC00895953	c1cc(c(cc1[C@@H]2C[C@H](c3c(cc(cc3O2)O)O)O)O)O ZINC00895953
ZINC00388370	CC(=O)n1ccnc1 ZINC00388370
ZINC40165262	CC(=O)[C@H]1CC[C@H]2[C@@]1(C[C@H]([C@@H]3[C@@H]2CCC4=CC(=O)CC[C@]34C)O[C@H]5[C@@H]([C@H]([C@@H]([C@H](O5)C(=O)[O-])O)O)O)C ZINC40165262
ZINC30730912	C1=CC(=C[C@H]([C@H]1O)O)F ZINC30730912
ZINC40165263	C[C@]12CC[C@H](C[C@@H]1CC[C@@H]3[C@@H]2CC[C@]4([C@H]3CCC4=O)C)O[C@@H]5[C@@H]([C@@H]([C@@H]([C@@H](O5)C(=O)[O-])O)O)O ZINC40165263
ZINC34229401	CCc1c(c(n(n1)C)C(=O)NCc2ccc(cc2)Oc3ccc(cc3)C)Cl ZINC34229401
ZINC02017729	c1ccc(cc1)/C=C/2\CCCC[C@@H]2[NH+]3CCC3 ZINC02017729
ZINC40165264	C[C@]12CC[C@H](C[C@@H]1CC[C@@H]3[C@@H]2CC[C@]4([C@H]3CCC4=O)C)O[C@@H]5[C@@H]([C@H]([C@@H]([C@@H](O5)C(=O)[O-])O)O)O ZINC40165264
ZINC12493780	C[C@H](CCC(=O)[O-])[C@H]1CC[C@H]2[C@@]1([C@H](C[C@@H]3[C@H]2C=CC4=CC(=O)CC[C@]34C)O)C ZINC12493780
ZINC40165265	C[C@]12CC[C@H](C[C@@H]1CC[C@@H]3[C@@H]2CC[C@]4([C@H]3CCC4=O)C)O[C@@H]5[C@@H]([C@@H]([C@@H]([C@H](O5)C(=O)[O-])O)O)O ZINC40165265
ZINC05316952	CC[C@@H](C)Nc1c(cc(cc1[N+](=O)[O-])C(C)(C)C)[N+](=O)[O-] ZINC05316952
ZINC40165266	C[C@]12CC[C@H](C[C@@H]1CC[C@@H]3[C@@H]2CC[C@]4([C@H]3CCC4=O)C)O[C@@H]5[C@@H]([C@H]([C@@H]([C@H](O5)C(=O)[O-])O)O)O ZINC40165266
ZINC40165267	CCCC/C=C\CCCCCCCC(=O)O[C@H]1CC[C@@]2([C@@H]3CC[C@]4([C@@H]([C@@H]3CC=C2C1)CC[C@@H]4[C@H](C)CCCC(C)C)C)C ZINC40165267
ZINC30730917	C1=C[C@@H]([C@@](C=C1)(O)F)O ZINC30730917
ZINC40165268	CCCC/C=C\CCCCCCCC(=O)O[C@H]1CC[C@@]2([C@H]3CC[C@]4([C@@H]([C@@H]3CC=C2C1)CC[C@@H]4[C@H](C)CCCC(C)C)C)C ZINC40165268
ZINC01672625	Cn1c(cccc1=O)[C@H]2CCc3cc(ccc3C2)OC ZINC01672625
ZINC40165269	CCCC/C=C\CCCCCCCC(=O)O[C@H]1CC[C@@]2([C@@H]3CC[C@]4([C@H]([C@@H]3CC=C2C1)CC[C@@H]4[C@H](C)CCCC(C)C)C)C ZINC40165269
ZINC00388319	c1c(cc(c(c1C(=O)[O-])Cl)N)Cl ZINC00388319
ZINC40165270	CCCC/C=C\CCCCCCCC(=O)O[C@H]1CC[C@@]2([C@H]3CC[C@]4([C@H]([C@@H]3CC=C2C1)CC[C@@H]4[C@H](C)CCCC(C)C)C)C ZINC40165270
ZINC12493783	C[C@H](CCC(=O)[O-])[C@@H]1CC[C@@H]2[C@@]1([C@H](C[C@@H]3[C@H]2C=CC4=CC(=O)CC[C@]34C)O)C ZINC12493783
ZINC01672626	Cn1c(cccc1=O)[C@H]2CCc3cc(ccc3C2)O ZINC01672626
ZINC04096948	c1c(cc(c(c1O)O)O)[C@@H]2CC(=O)c3c(cc(cc3O2)O)O ZINC04096948
ZINC00388318	CC(C)COC(=O)c1ccccc1C(=O)OCC(C)C ZINC00388318
ZINC00161958	C[C@](c1ccccc1)(C(=O)[O-])O ZINC00161958
ZINC00388314	CC[C@H](C)[C@H](C(=O)[O-])[NH3+] ZINC00388314
ZINC05316700	CCOC(=O)NC(=S)Nc1ccccc1NC(=S)NC(=O)OCC ZINC05316700
ZINC04096952	CC1=C(C(CC=C1)(C)C)/C=C/C(=C/C=C/C(=C/C=O)/C)/C ZINC04096952
ZINC40165275	CCCCC/C=C\C/C=C\C/C=C\CCCCC(=O)O[C@H]1CC[C@@]2([C@@H]3CC[C@]4([C@@H]([C@@H]3CC=C2C1)CC[C@@H]4[C@H](C)CCCC(C)C)C)C ZINC40165275
ZINC04095786	C([C@@H]1[C@H]([C@@H]([C@H]([C@@H](O1)O)O)O[C@H]2[C@@H]([C@H]([C@@H]([C@H](O2)CO)O)O)O)O)O ZINC04095786
ZINC00388313	CC[C@@H](C)[C@H](C(=O)[O-])[NH3+] ZINC00388313
ZINC40165276	CCCCC/C=C\C/C=C\C/C=C\CCCCC(=O)O[C@H]1CC[C@@]2([C@H]3CC[C@]4([C@@H]([C@@H]3CC=C2C1)CC[C@@H]4[C@H](C)CCCC(C)C)C)C ZINC40165276
ZINC40165277	CCCCC/C=C\C/C=C\C/C=C\CCCCC(=O)O[C@H]1CC[C@@]2([C@@H]3CC[C@]4([C@H]([C@@H]3CC=C2C1)CC[C@@H]4[C@H](C)CCCC(C)C)C)C ZINC40165277
ZINC08221075	CCCCCCCCCCCCCCCCCCCCCCCCCCCCO ZINC08221075
ZINC12493786	C[C@H](CCC(=O)[O-])[C@H]1CC[C@@H]2[C@@]1([C@H](C[C@@H]3[C@H]2C=CC4=CC(=O)CC[C@]34C)O)C ZINC12493786
ZINC00388312	CC[C@@H](C)[C@@H](C(=O)[O-])[NH3+] ZINC00388312
ZINC40165278	CCCCC/C=C\C/C=C\C/C=C\CCCCC(=O)O[C@H]1CC[C@@]2([C@H]3CC[C@]4([C@H]([C@@H]3CC=C2C1)CC[C@@H]4[C@H](C)CCCC(C)C)C)C ZINC40165278
ZINC40165279	CC/C=C\C/C=C\C/C=C\CCCCCCCC(=O)O[C@H]1CC[C@@]2([C@@H]3CC[C@]4([C@@H]([C@@H]3CC=C2C1)CC[C@@H]4[C@H](C)CCCC(C)C)C)C ZINC40165279
ZINC40165280	CC/C=C\C/C=C\C/C=C\CCCCCCCC(=O)O[C@H]1CC[C@@]2([C@H]3CC[C@]4([C@@H]([C@@H]3CC=C2C1)CC[C@@H]4[C@H](C)CCCC(C)C)C)C ZINC40165280
ZINC40165281	CC/C=C\C/C=C\C/C=C\CCCCCCCC(=O)O[C@H]1CC[C@@]2([C@@H]3CC[C@]4([C@H]([C@@H]3CC=C2C1)CC[C@@H]4[C@H](C)CCCC(C)C)C)C ZINC40165281
ZINC40165282	CC/C=C\C/C=C\C/C=C\CCCCCCCC(=O)O[C@H]1CC[C@@]2([C@H]3CC[C@]4([C@H]([C@@H]3CC=C2C1)CC[C@@H]4[C@H](C)CCCC(C)C)C)C ZINC40165282
ZINC04096960	C([C@@H]1[C@H](C(=S)[C@H]2[C@@H](O1)Nc3c(c(=O)[nH]c(n3)N)N2)S)OP(=O)([O-])[O-] ZINC04096960
ZINC03805578	C[C@H]([C@@H]1[C@H]2[C@H]3CCC[C@@H](C3=C(N2C1=O)C(=O)O[C@H](C)OC(=O)OC4CCCCC4)OC)O ZINC03805578
ZINC04096961	C([C@H]1[C@@H](C(=S)[C@H]2[C@@H](O1)Nc3c(c(=O)[nH]c(n3)N)N2)S)OP(=O)([O-])[O-] ZINC04096961
ZINC04808200	CC(=O)O[C@H]1CC[C@@H]2[C@@]1(CC[C@H]3[C@H]2CC[C@@H]4[C@@]3(C[C@@H](C(=O)C4)F)C)C ZINC04808200
ZINC14455587	COc1ccc2c(c1)C(=CC2=O)OC ZINC14455587
ZINC00161956	C[C@@](c1ccccc1)(C(=O)[O-])O ZINC00161956
ZINC04096962	C1C(=Nc2c(=O)[nH]c(nc2N1)N)[C@@H]([C@@H](COP(=O)([O-])[O-])O)O ZINC04096962
ZINC12493791	C[C@]12CC[C@H]3[C@H]([C@@H]1C[C@H](C2)OS(=O)(=O)[O-])CC[C@H]4[C@@]3(C(=O)C=C(C4)O)C ZINC12493791
ZINC00388292	c1cc(c(c(c1)O)N)C(=O)[O-] ZINC00388292
ZINC04808202	CC(=O)[C@H]1CC[C@@H]2[C@@]1(CC[C@H]3[C@H]2C[C@H]([C@@]4([C@@]3(CC[C@@H](C4)O)C)O)[NH+](C)C)C ZINC04808202
ZINC04214391	CC1([C@@H](N2[C@H](S1)[C@@](C2=O)(NC(=O)[C@@H](c3ccsc3)C(=O)[O-])OC)C(=O)[O-])C ZINC04214391
ZINC04808203	C[C@]12CC[C@H]3[C@H]([C@@H]1CC[C@@H]2O)CC[C@@H]4[C@@]3(COC(=O)C4)C ZINC04808203
ZINC05315937	CCN(CC(=C)C)c1c(cc(cc1[N+](=O)[O-])C(F)(F)F)[N+](=O)[O-] ZINC05315937
ZINC08767800	c1c(oc(c1)[N+](=O)[O-])/C=C/C(=NN=C(N)N)/C=C/c2oc(cc2)[N+](=O)[O-] ZINC08767800
ZINC00388262	COc1cc(ccc1O)CC(=O)[O-] ZINC00388262
ZINC36072255	COc1cc(ccc1O)[N+](=O)[O-] ZINC36072255
ZINC03956788	CC(=O)Oc1ccccc1C(=O)Nc2ncc(s2)[N+](=O)[O-] ZINC03956788
ZINC01671505	CCCC(c1ccccc1)(c2ccccc2)C(=O)OCC[NH+](CC)CC ZINC01671505
ZINC37868615	CCCCc1cc2ccccc2c(n1)OCC[NH+](C)C ZINC37868615
ZINC00388241	COc1cc(cc(c1)OC)OC ZINC00388241
ZINC13827879	C/C(=C\C(=O)NC)/OP(=O)(OC)OC ZINC13827879
ZINC04429948	CCC(=O)O[C@@H]1CC[C@]2([C@H](C1)CC[C@@H]3[C@@H]2CC[C@]4([C@H]3CC[C@@H]4OC(=O)CC)C)C ZINC04429948
ZINC08219063	CCCCCCCCCCCCCCCC(=O)OC[C@@H](CO[P@@](=O)([O-])OCC[N+](C)(C)C)O ZINC08219063
ZINC01530296	C(CC(=O)[O-])[C@@H](C(=O)[O-])NC(=O)CCC(=O)[O-] ZINC01530296
ZINC00902175	C[C@H](C(=O)[O-])Oc1ccc(cc1)Oc2c(cc(cn2)C(F)(F)F)Cl ZINC00902175
ZINC03992371	CC(C)(C)c1cnc(o1)CSc2cnc(s2)NC(=O)Cc3ccc(cc3)C[NH2+]C(CO)CO ZINC03992371
ZINC01530297	C(C[C@@H](C(=O)[O-])NC(=O)CCC(=O)[O-])C=O ZINC01530297
ZINC00388237	CC(=O)N[C@H](CS)C(=O)[O-] ZINC00388237
ZINC08214423	CCCCCCCCCCCCCCCC(=O)OC[C@H](CO[P@@](=O)([O-])OCC[N+](C)(C)C)O ZINC08214423
ZINC36380522	Cc1ccccc1C(=O)N2CC/C(=N/OS(=O)(=O)[O-])/c3c2cc(cc3)Cl ZINC36380522
ZINC40165300	CCCCC/C=C/C[C@@H]1[C@@H](O1)C/C=C\C/C=C/CCCC(=O)[O-] ZINC40165300
ZINC00388234	c1c(cc(c(c1Br)O)Br)Br ZINC00388234
ZINC40165301	CCCCC/C=C/C[C@H]1[C@@H](O1)C/C=C\C/C=C/CCCC(=O)[O-] ZINC40165301
ZINC05930819	Cc1cc2c(cc1C)n(cn2)[C@@H]3[C@@H]([C@@H]([C@H](O3)COP(=O)([O-])[O-])O)O ZINC05930819
ZINC01530300	CC(=O)NCCCC=O ZINC01530300
ZINC00001283	C/C=C(/C(=C/C)/c1ccc(cc1)O)\c2ccc(cc2)O ZINC00001283
ZINC40165302	CCCCC/C=C/C[C@@H]1[C@H](O1)C/C=C\C/C=C/CCCC(=O)[O-] ZINC40165302
ZINC12405149	CCN(CC)N(N=O)O ZINC12405149
ZINC00388198	c1cc(ccc1[C@H](C[NH3+])O)O ZINC00388198
ZINC03945984	CCC(=O)[C@]1([C@@H](C[C@@H]2[C@@]1(C[C@@H]([C@H]3[C@H]2CCC4=CC(=O)C=C[C@]34C)O)C)C)C ZINC03945984
ZINC40165303	CCCCC/C=C/C[C@H]1[C@H](O1)C/C=C\C/C=C/CCCC(=O)[O-] ZINC40165303
ZINC03636015	C1C[C@@H](N(C1)NC(=O)CC[C@@H](C(=O)[O-])[NH3+])C(=O)[O-] ZINC03636015
ZINC40165304	CC[C@@H](/C=C/C=C\C[C@@H](/C=C/C=C/C=C\[C@@H](CCCC(=O)[O-])O)O)O ZINC40165304
ZINC01530302	C([C@H](C[NH3+])O)C(=O)C(=O)[O-] ZINC01530302
ZINC40165305	CC[C@H](/C=C/C=C\C[C@@H](/C=C/C=C/C=C\[C@@H](CCCC(=O)[O-])O)O)O ZINC40165305
ZINC00388193	C[C@@H](CCC(=O)[O-])C(=O)[O-] ZINC00388193
ZINC40165306	CC[C@@H](/C=C/C=C\C[C@H](/C=C/C=C/C=C\[C@@H](CCCC(=O)[O-])O)O)O ZINC40165306
ZINC00517261	COc1cc(ccc1O)c2c(c(=O)c3c(cc(cc3o2)O)O)O ZINC00517261
ZINC40165307	CC[C@H](/C=C/C=C\C[C@H](/C=C/C=C/C=C\[C@@H](CCCC(=O)[O-])O)O)O ZINC40165307
ZINC00388191	CNc1ccc(cc1)O ZINC00388191
ZINC00388180	c1ccc2c(c1)cccc2CC(=O)N ZINC00388180
ZINC03830276	CCCCNc1ccc(cc1)C(=O)OCCOCCOCCOCCOCCOCCOCCOCCOCCOC ZINC03830276
ZINC12493806	CCCCCC=CC(=O)[O-] ZINC12493806
ZINC30730956	c1cc(ccc1[C@@H]2CC(=O)c3c(cc(c(c3O2)[C@H]4[C@@H]([C@H]([C@@H]([C@H](O4)CO)O)O)O)O)O)O ZINC30730956
ZINC01847640	CC(=O)N[C@@H](CCCNC(=[NH2+])N)C(=O)[O-] ZINC01847640
ZINC00388179	c1cc(cc(c1)N)C(=O)[O-] ZINC00388179
ZINC00481639	Cc1ccn2c(n1)nc(n2)S(=O)(=O)[N-]c3c(cccc3F)F ZINC00481639
ZINC00388166	c1cc(c(c(c1)O)O)C(=O)[O-] ZINC00388166
ZINC03635554	C[C@H](COc1ccccc1Cc2ccccc2)[NH+]3CCCCC3 ZINC03635554
ZINC30730961	c1cc(ccc1[C@H]2CC(=O)c3c(cc(c(c3O2)[C@H]4[C@@H]([C@H]([C@@H]([C@H](O4)CO)O)O)O)O)O)O ZINC30730961
ZINC01597436	CC[C@H](c1ccccc1)OC(=O)C ZINC01597436
ZINC04096987	CCCCC[C@@H](/C=C/[C@H]1[C@@H](CC(=O)[C@@H]1CC(=O)CCCCC(=O)[O-])O)O ZINC04096987
ZINC03956771	CCc1cn(c(=O)[nH]c1=O)[C@H]2C[C@@H]([C@H](O2)CO)O ZINC03956771
ZINC40165317	CCCCC/C=C\C/C=C\C/C=C\C=C\[C@@H](CCCC(=O)[O-])OO ZINC40165317
ZINC18179907	C(=C/C(=O)[O-])\C(=C\C(=O)C(=O)[O-])\O ZINC18179907
ZINC01593115	C(CCCCC(=O)[O-])CCCCC(=O)[O-] ZINC01593115
ZINC04096990	CCC(=O)O[P@@](=O)([O-])OC[C@@H]1[C@H]([C@H]([C@@H](O1)n2cnc3c2ncnc3N)O)O ZINC04096990
ZINC03938751	CCC[C@@H]1O[C@@H]2C[C@H]3[C@@H]4CCC5=CC(=O)C=C[C@@]5([C@H]4[C@H](C[C@@]3([C@@]2(O1)C(=O)CO)C)O)C ZINC03938751
ZINC12493811	C(CCCCCC(=O)[O-])CCCC[C@@H](CC(=O)[O-])O ZINC12493811
ZINC40165321	C1[C@@H](CN([C@@H]1C(=O)[O-])C(=O)[C@@H](CC(=O)[O-])[NH3+])O ZINC40165321
ZINC03938750	C[C@]12CCC(=O)C=C1C=C[C@@H]3[C@@H]2CC[C@]4([C@H]3CC[C@]4(CCC(=O)[O-])O)C ZINC03938750
ZINC40165322	C1[C@H](CN([C@@H]1C(=O)[O-])C(=O)[C@@H](CC(=O)[O-])[NH3+])O ZINC40165322
ZINC40165323	C1[C@@H](CN([C@@H]1C(=O)[O-])C(=O)[C@@H](CCC(=O)[O-])[NH3+])O ZINC40165323
ZINC04096994	CC(=O)O[P@@](=O)([O-])OC[C@@H]1[C@H]([C@H]([C@@H](O1)n2cnc3c2ncnc3N)O)O ZINC04096994
ZINC03938744	CCC(=O)OCC(=O)[C@]1([C@H](C[C@@H]2[C@@]1(C[C@@H]([C@]3([C@H]2CCC4=CC(=O)C=C[C@@]43C)Cl)O)C)C)OC(=O)CC ZINC03938744
ZINC01672873	Cc1ccc(c(c1)C)O ZINC01672873
ZINC40165324	C1[C@H](CN([C@@H]1C(=O)[O-])C(=O)[C@@H](CCC(=O)[O-])[NH3+])O ZINC40165324
ZINC02015796	c1ccc2c(c1)[C@H](C(=O)NC2=O)C(=O)Nc3ccc(cc3)Cl ZINC02015796
ZINC40165325	C[C@@H]([C@@H](C(=O)[O-])NC(=O)C[C@@H](C(=O)[O-])[NH3+])O ZINC40165325
ZINC30730971	C[C@H](CCCC(C)(C)O)[C@H]1CC[C@@]2([C@@]1(CC[C@H]3C2=CC(=O)[C@H]4[C@@]3(CC[C@@H](C4)O)C)C)O ZINC30730971
ZINC40165326	C[C@@H]([C@H](C(=O)[O-])NC(=O)C[C@@H](C(=O)[O-])[NH3+])O ZINC40165326
ZINC01530326	C([C@H](C(=O)[C@@H]([C@@H](COP(=O)([O-])[O-])O)O)O)O ZINC01530326
ZINC01673028	c1ccc2c(c1)cccc2N ZINC01673028
ZINC40165327	C[C@H]([C@H](C(=O)[O-])NC(=O)C[C@@H](C(=O)[O-])[NH3+])O ZINC40165327
ZINC43628112	C/C(=C\c1ccc(c(c1)O)O[C@H]2[C@H]([C@@H]([C@H](O2)C(=O)C)O)O)/C(=O)N[C@@H]3[C@@H]([C@H]([C@@H]4[C@H]([C@@H]3O)OCO4)O)O ZINC43628112
ZINC05761332	C[C@H](/C=C/[C@@H](C)C(C)C)[C@H]1CC[C@@H]2[C@@]1(CC[C@H]3[C@H]2CC=C4[C@@]3(CC[C@@H](C4)O)C)C ZINC05761332
ZINC04978673	CCCCCCCCCCCCCCCCCC(=O)[O-] ZINC04978673
ZINC01530327	C[C@@H](C(=O)C(=O)[O-])C(=O)[O-] ZINC01530327
ZINC30730975	C[C@@H]([C@H]1CC[C@@]2([C@@]1(CC[C@H]3C2=CC(=O)[C@H]4[C@@]3(CC[C@@H](C4)O)C)C)O)[C@@H](CCC(C)(C)O)O ZINC30730975
ZINC03938677	C[C@@H]1C[C@H]2[C@@H]3CCC4=CC(=O)C=C[C@@]4([C@]3([C@H](C[C@@]2([C@]1(C(=O)CCl)OC(=O)c5ccco5)C)O)Cl)C ZINC03938677
ZINC03938673	C[C@@H]1C[C@H]2[C@@H]3C[C@@H](C4=CC(=O)C(=C[C@@]4([C@]3([C@H](C[C@@]2([C@]1(C(=O)CO)O)C)O)F)C)Cl)F ZINC03938673
ZINC40165332	CCCC/C=C\CCCCCCCC(=O)O[C@H](CO)CO[P@@](=O)([O-])OCC[NH3+] ZINC40165332
ZINC18007499	Cc1c(c([nH]c1/C=C\2/C(=C(C(=O)N2)C=C)C)Cc3c(c(c([nH]3)/C=C\4/C(=C(C(=O)N4)C)C=C)C)CCC(=O)[O-])CCC(=O)[O-] ZINC18007499
ZINC03938652	CCC(=O)OCC(=O)[C@]1(CC[C@@H]2[C@@]1(C[C@@H]([C@H]3[C@H]2CCC4=CC(=O)C=C[C@]34C)O)C)OC(=O)OCC ZINC03938652
ZINC12493817	C(CCCCCC(=O)[O-])CCCC[C@H](CC(=O)[O-])O ZINC12493817
ZINC30730980	C[C@@H]([C@H]1CC[C@@]2([C@@]1(CC[C@H]3C2=CC(=O)[C@H]4[C@@]3(C[C@@H]([C@H](C4)O)O)C)C)O)[C@@H](CCC(C)(C)O)O ZINC30730980
ZINC03938633	CC[C@]12C=CC3=C4CCC(=O)C=C4CC[C@H]3[C@@H]1CC[C@]2(C#C)O ZINC03938633
ZINC03797478	CCCC(=O)O[C@H]1C[NH+]2CC[C@@H]([C@@H]2[C@H]([C@@H]1O)O)O ZINC03797478
ZINC03938628	CC1=C[C@@H]2[C@H](CC[C@]3([C@H]2CC[C@@]3(C(=O)C)OC(=O)C)C)[C@@H]4C1=CC(=O)CC4 ZINC03938628
ZINC30730984	C[C@@H]([C@H]1CC[C@@]2([C@@]1(CC[C@H]3C2=CC(=O)[C@H]4[C@@]3(CCC(=O)C4)C)C)O)[C@@H](CCC(C)(C)O)O ZINC30730984
ZINC00896000	Cc1c(c(c(cn1)C=O)CO)O ZINC00896000
ZINC00388099	c1ccc(cc1)NN ZINC00388099
ZINC01530328	C([C@H]([C@@H](C(=O)[O-])[NH3+])O)O ZINC01530328
ZINC30730989	C[C@H](CCCC(C)(C)O)[C@H]1CC[C@@]2([C@@]1(CC[C@H]3C2=CC(=O)[C@H]4[C@@]3(CCC(=O)C4)C)C)O ZINC30730989
ZINC00388094	c1cc(ccc1C(=O)c2ccc(cc2)Cl)Cl ZINC00388094
ZINC01529742	c1cn(cn1)CC(=O)C(=O)[O-] ZINC01529742
ZINC04097009	C[C@H]1CC[C@@H]([C@@H]1C=O)[C@@H](C)C=O ZINC04097009
ZINC30730994	C[C@@H]([C@H]1CC[C@@]2([C@@]1(CC[C@H]3C2=CC(=O)[C@H]4[C@@]3(C[C@@H]([C@@H](C4)O)O)C)C)O)[C@@H](CC[C@](C)(CO)O)O ZINC30730994
ZINC04097013	C[C@H]1CC[C@@H]([C@@H]1C=O)/C(=C/O)/C=O ZINC04097013
ZINC04642619	C=CCCCCC/C=C\CC#CC#CC(=O)C=C ZINC04642619
ZINC04097016	C[C@H]1CC[C@H]2[C@@H]1[C@@H](OC=C2C(=O)OC)O[C@H]3[C@@H]([C@H]([C@@H]([C@H](O3)CO)O)O)O ZINC04097016
ZINC00388082	CC(C)CCOC(=O)C ZINC00388082
ZINC12493830	C[C@]12CC[C@@H](C[C@H]1CC[C@@H]3[C@@H]2CC[C@]4([C@@H]3CC[C@H]4O)C)O ZINC12493830
ZINC30730998	C[C@@H]([C@H]1CC[C@@]2([C@@]1(CC[C@H]3C2=CC(=O)[C@H]4[C@@]3(C[C@@H]([C@@H](C4)O)O)C)C)O)[C@@H](CC[C@@](C)(CO)O)O ZINC30730998
ZINC04097017	C[C@H]1[C@H]([C@@H]2[C@@H](O2)C3=CC(=O)[C@@]4(C[C@]13C)[C@@](O4)(C)C=O)OC(=O)C ZINC04097017
ZINC02015879	C[NH+](C)CCN1c2ccccc2S[C@@H](CC1=O)c3ccccc3 ZINC02015879
ZINC19890803	C[C@H](Cc1ccccc1)NCc2ccccc2Cl ZINC19890803
ZINC00607939	CC1=C([C@@H](C(=C(N1)C)C(=O)OC(C)C)c2cccc3c2non3)C(=O)OC ZINC00607939
ZINC08035017	CCCCCCCCCCCCCCCC(=O)NCCO ZINC08035017
ZINC00388066	c1cc(c(cc1Cl)N)N ZINC00388066
ZINC40165356	CCCC/C=C\CCCCCCCC(=O)OC[C@H](CO[P@@](=O)([O-])OCC[NH3+])O ZINC40165356
ZINC22001248	CC1=C([C@H](C(=C(N1)C)C(=O)OC(C)C)c2cccc3c2non3)C(=O)OC ZINC22001248
ZINC30731003	C[C@]12CC[C@H]3C(=CC(=O)[C@H]4[C@@]3(C[C@@H]([C@@H](C4)O)O)C)[C@@]1(CC[C@@H]2[C@](C)([C@@H](CC[C@@](C)(CO)O)O)O)O ZINC30731003
ZINC04097022	C[C@@]12CCC[C@@]([C@@H]1[C@@H]([C@]34[C@H]2CC[C@H](C3)C(=C)C4)C=O)(C)C(=O)[O-] ZINC04097022
ZINC00388058	c1ccc(c(c1)C(=O)NCC(=O)[O-])I ZINC00388058
ZINC08036019	CCCCCCCC/C=C\CCCCCCCC(=O)NCc1ccc(c(c1)OC)O ZINC08036019
ZINC03875311	C[C@H](c1ccc2c(c1)CC(=O)c3ccccc3S2)C(=O)[O-] ZINC03875311
ZINC04097023	C[C@@]12CCC[C@@]([C@H]1[C@@H]([C@]34[C@H]2CC[C@H](C3)C(=C)C4)C=O)(C)C(=O)[O-] ZINC04097023
ZINC12493836	C[C@]12CC[C@@H](C[C@@H]1CC[C@H]3[C@@H]2CC[C@]4([C@@H]3CC[C@H]4O)C)O ZINC12493836
ZINC04097024	C[C@@]12CCC[C@@]([C@H]1[C@@H]([C@]34[C@H]2CC[C@](C3)(C(=C)C4)O)C(=O)[O-])(C)C(=O)[O-] ZINC04097024
ZINC00388057	c1cc(c(cc1Cl)Cl)O ZINC00388057
ZINC33902602	Cn1c(nn(c1=O)/C(=N/S(=O)(=O)c2ccccc2OC(F)(F)F)/[O-])OC ZINC33902602
ZINC04097025	C[C@]1(CCC[C@@]2([C@@H]1[C@@H]([C@]34[C@H]2CC[C@](C3)(C(=C)C4)O)C(=O)[O-])CO)C(=O)[O-] ZINC04097025
ZINC00895196	C[C@@H](C=O)C(=O)[O-] ZINC00895196
ZINC13508172	C(CC(=O)[O-])/C(=N\O)/C(=O)[O-] ZINC13508172
ZINC30731007	C[C@]12CC[C@H]3C(=CC(=O)[C@H]4[C@@]3(C[C@@H]([C@@H](C4)O)O)C)[C@@]1(CC[C@@H]2[C@](C)([C@@H](CC[C@](C)(CO)O)O)O)O ZINC30731007
ZINC04097026	C[C@@]12C[C@H](C[C@@]3([C@@H]1[C@@H]([C@]45[C@H]3CC[C@](C4)(C(=C)C5)O)C(=O)[O-])OC2=O)O ZINC04097026
ZINC00388056	Cc1ccc(cc1)S(=O)(=O)N ZINC00388056
ZINC01530346	C(CCC(=O)[O-])CC=O ZINC01530346
ZINC00388039	Cc1ccc(cc1N)N ZINC00388039
ZINC03929810	CC1(OC[C@H](O1)COC(=O)CCc2ccc(cc2)OC[C@H](C[NH2+]CCNC(=O)N3CCOCC3)O)C ZINC03929810
ZINC14879972	CC(C)(C)[NH2+]CC(=O)Nc1cc(c2c(c1O)C(=O)C3=C([C@]4([C@@H](C[C@@H]3C2)[C@@H](C(=C(C4=O)C(=O)N)[O-])[NH+](C)C)O)O)N(C)C ZINC14879972
ZINC00895197	C[C@H](C=O)C(=O)[O-] ZINC00895197
ZINC13827887	c1cncc(c1C(F)(F)F)C(=O)NCC#N ZINC13827887
ZINC11681426	CCCCC[C@@H](C)[C@@H](C)c1cc(cc2c1OC(C3=C2C[C@@H](CC3)C)(C)C)OC(=O)CCC[NH+]4CCCCCC4 ZINC11681426
ZINC30731012	C/C(=C\CC/C(=C/C(=O)[O-])/C)/CC[C@@H]1C(O1)(C)C ZINC30731012
ZINC01530351	C(CNC(=O)CC[C@@H](C(=O)[O-])[NH3+])C#N ZINC01530351
ZINC02569310	C([C@H]1[C@@H]([C@H]([C@@H](O1)O)O)O)O ZINC02569310
ZINC04099018	COC(=O)c1ccccc1c2c3ccc(cc3oc-4cc(=[NH2+])ccc24)N ZINC04099018
ZINC12493840	C[C@]12CC[C@@H](C[C@H]1CC[C@H]3[C@@H]2CC[C@]4([C@@H]3CC[C@H]4O)C)O ZINC12493840
ZINC04097027	C([C@H]1[C@@H]([C@H]([C@H](O1)O)O)O)O ZINC04097027
ZINC03929508	CCC(CC)O[C@@H]1C=C(C[C@@H]([C@H]1NC(=O)C)[NH3+])C(=O)OCC ZINC03929508
ZINC01529162	c1ccc(c(c1)/C=C/C(=O)C(=O)[O-])C(=O)[O-] ZINC01529162
ZINC05633008	CC(C)C[C@@H](C(=O)[O-])NC(=O)[C@H](Cc1c[nH]cn1)[NH3+] ZINC05633008
ZINC04097029	C([C@@H]1[C@H]([C@@H]([C@H]([C@H](O1)OP(=O)([O-])[O-])[NH3+])O)O)O ZINC04097029
ZINC03929486	c1cc(c(cc1Cl)Cl)[C@@H]2CS/C(=C(/C#N)\n3ccnc3)/S2 ZINC03929486
ZINC30731017	C/C(=C\CC/C(=C/C(=O)OC)/C)/CC[C@@H](C(C)(C)O)OP(=O)([O-])[O-] ZINC30731017
ZINC11681430	CCCCC[C@H](C)[C@@H](C)c1cc(cc2c1OC(C3=C2C[C@@H](CC3)C)(C)C)OC(=O)CCC[NH+]4CCCCCC4 ZINC11681430
ZINC04097032	C[C@H]([C@H]1[C@@H]([C@H](C(=O)O1)O)O)O ZINC04097032
ZINC04642624	CCCCC/C=C\C=C\C(=O)OCC ZINC04642624
ZINC12493847	C(CCCCC(=O)[O-])CCC[C@@H](CC(=O)[O-])O ZINC12493847
ZINC30731021	C/C(=C\CC/C(=C/C(=O)OC)/C)/CC[C@@H]1[C@@](O1)(C)CO ZINC30731021
ZINC28894173	CC(C)C[C@@H](C(=O)N[C@@H](Cc1ccccc1)C=O)NC(=O)[C@H]([C@@H]2CC[NH+]=C(N2)N)NC(=O)N[C@@H](Cc3ccccc3)C(=O)[O-] ZINC28894173
ZINC01681819	C1C[NH+]1CCO ZINC01681819
ZINC04097035	C[N+]12CCc3cc4c(cc3[C@@H]1Cc5ccc6c(c5C2)OCO6)OCO4 ZINC04097035
ZINC01532262	c1ccc2c(c1)ccc(c2O)/C=C/C(=O)C(=O)[O-] ZINC01532262
ZINC01530359	C[n+]1cc2c(c3c1c4cc5c(cc4c(c3)OC)OCO5)c(cc6c2OCO6)OC ZINC01530359
ZINC04642625	CCCC(=O)OCC/C=C\C=C ZINC04642625
ZINC28894180	CC(C)C[C@@H](C(=O)N[C@@H](Cc1ccccc1)C=O)NC(=O)[C@H]([C@H]2CC[NH+]=C(N2)N)NC(=O)N[C@@H](Cc3ccccc3)C(=O)[O-] ZINC28894180
ZINC00896046	C[N+]1=C(c2cc(c(cc2CC1)OC)O)Cc3ccc(c(c3)O)OC ZINC00896046
ZINC19376338	c1ccc2c(c1)ccc(n2)N3CC[NH2+]CC3 ZINC19376338
ZINC04025169	C[C@H]1CCC[C@@H](CCC/C=C/c2cc(cc(c2C(=O)O1)O)O)O ZINC04025169
ZINC04097036	C[NH+]1CC[C@]23c4c5ccc(c4O[C@H]2C(=O)C=C[C@H]3[C@H]1C5)OC ZINC04097036
ZINC04214447	CCC(=O)O[C@@]1([C@@H](C[C@@H]2[C@@]1(C[C@@H]([C@]3([C@H]2C[C@@H](C4=CC(=O)C=C[C@@]43C)F)F)O)C)C)C(=O)SC ZINC04214447
ZINC11681436	CCCCC[C@@H](C)[C@H](C)c1cc(cc2c1OC(C3=C2C[C@@H](CC3)C)(C)C)OC(=O)CCC[NH+]4CCCCCC4 ZINC11681436
ZINC13308563	COC1=C([C@@H]([C@]2(CC(=NO2)C(=O)NCCCc3cnc([nH]3)N)C=C1Br)O)Br ZINC13308563
ZINC40165380	c1c(c2c(n1[C@@H]3[C@@H]([C@@H]([C@H](O3)CO)O)O)[nH]c(nc2=O)N)C[NH2+][C@H]4C=C[C@@H]([C@@H]4O)O ZINC40165380
ZINC12493851	C(CCCCC(=O)[O-])CCC[C@H](CC(=O)[O-])O ZINC12493851
ZINC13551914	[C@@H]1([C@@H]([C@H](O[C@H]([C@@H]1O)O)C(=O)N)O)O ZINC13551914
ZINC40165381	C[C@@H]1[C@H](CC[C@]2([C@H]1CC=C3[C@@H]2CC[C@]4([C@H]3CC[C@H]4[C@H](C)CCCC(C)C)C)C)O ZINC40165381
ZINC01999407	C[C@@H]1CCC[C@H](N1C(=S)Nc2cccc(c2)C(F)(F)F)C ZINC01999407
ZINC40165382	c1c(c(=O)[nH]c(=S)n1[C@H]2[C@@H]([C@@H]([C@H](O2)CO)O)O)C[NH2+]CCS(=O)(=O)[O-] ZINC40165382
ZINC40165383	c1c(c(=O)[nH]c(=S)n1[C@H]2[C@@H]([C@H]([C@H](O2)CO)O)O)C[NH2+]CCS(=O)(=O)[O-] ZINC40165383
ZINC00000769	C[N+]1(CCOCC1)CC[C@](c2ccccc2)(c3cccs3)O ZINC00000769
ZINC40165384	c1c(c(=O)[nH]c(=S)n1[C@H]2[C@H]([C@H]([C@H](O2)CO)O)O)C[NH2+]CCS(=O)(=O)[O-] ZINC40165384
ZINC03927198	C=CC1=C(N2[C@@H]([C@@H](C2=O)NC(=O)/C(=N\O)/c3csc(n3)N)SC1)C(=O)[O-] ZINC03927198
ZINC00057464	CCc1c(c(nc([nH+]1)N)N)c2ccc(cc2)Cl ZINC00057464
ZINC04095676	CC(C)CCC[C@@H](C)CCC[C@@H](C)CCC[C@@H](C)CC(=O)[O-] ZINC04095676
ZINC00402911	COC(=O)/N=c/1\[nH]c2ccc(cc2[nH]1)Sc3ccccc3 ZINC00402911
ZINC30730613	C(CCC/C=C\CC=O)CCCC(=O)[O-] ZINC30730613
ZINC19227923	CCOC(=O)C1=C(NC(=C([C@@H]1c2cccc(c2)[N+](=O)[O-])C(=O)OC)C)C ZINC19227923
ZINC11681444	CCCCC[C@H](C)[C@H](C)c1cc(cc2c1OC(C3=C2C[C@@H](CC3)C)(C)C)OC(=O)CCC[NH+]4CCCCCC4 ZINC11681444
ZINC30731035	c1ccc2c(c1)c(c[nH]2)C/C(=N/O)/S[C@H]3[C@@H]([C@H]([C@@H]([C@H](O3)CO)O)O)O ZINC30731035
ZINC40165389	c1nc(c2c(n1)n(cn2)[C@@H]3[C@@H]([C@@H]([C@H](O3)CO)O)OP(=O)([O-])[O-])N ZINC40165389
ZINC19227925	CCOC(=O)C1=C(NC(=C([C@H]1c2cccc(c2)[N+](=O)[O-])C(=O)OC)C)C ZINC19227925
ZINC40165390	C[C@H](CCC(=O)NCCS(=O)(=O)[O-])[C@@H]1CC[C@@H]2[C@@]1(CC[C@@H]3[C@@H]2[C@@H]([C@@H]([C@H]4[C@@]3(CC[C@H](C4)O)C)O)O)C ZINC40165390
ZINC04097048	c1cc(ccc1O)O[C@H]2[C@@H]([C@H]([C@@H]([C@H](O2)COP(=O)([O-])[O-])O)O)O ZINC04097048
ZINC40165391	C[C@H](CCC(=O)NCCS(=O)(=O)[O-])[C@H]1CC[C@@H]2[C@@]1(CC[C@@H]3[C@@H]2[C@@H]([C@@H]([C@H]4[C@@]3(CC[C@H](C4)O)C)O)O)C ZINC40165391
ZINC04097049	c1ccc(c(c1)CO)O[C@H]2[C@@H]([C@H]([C@@H]([C@H](O2)COP(=O)([O-])[O-])O)O)O ZINC04097049
ZINC40165392	C[C@H](CCC(=O)NCCS(=O)(=O)[O-])[C@@H]1CC[C@H]2[C@@]1(CC[C@@H]3[C@@H]2[C@@H]([C@@H]([C@H]4[C@@]3(CC[C@H](C4)O)C)O)O)C ZINC40165392
ZINC12493858	C[C@]12CCC(=O)C=C1CC[C@@H]3[C@@H]2[C@H](C[C@]4([C@H]3CC[C@]4(C(=O)CO)O)CO)O ZINC12493858
ZINC04097050	c1nc2c(=O)[nH]c(nc2n1[C@H]3[C@H]4[C@@H]([C@H](O3)CO)O[P@@](=O)(O4)[O-])N ZINC04097050
ZINC03922770	C[C@@H]1[C@@H]2[C@H](C(=O)N2C(=C1S[C@H]3C[C@H]([NH2+]C3)CNS(=O)(=O)N)C(=O)[O-])[C@@H](C)O ZINC03922770
ZINC40165393	C[C@H](CCC(=O)NCCS(=O)(=O)[O-])[C@H]1CC[C@H]2[C@@]1(CC[C@@H]3[C@@H]2[C@@H]([C@@H]([C@H]4[C@@]3(CC[C@H](C4)O)C)O)O)C ZINC40165393
ZINC40165394	C[C@H](CC[C@H](C(C)C)O)[C@@H]1CC[C@@H]2[C@@]1(CC[C@H]3[C@H]2CC=C4[C@@]3(CC[C@@H](C4)O)C)C ZINC40165394
ZINC40165395	C[C@H](CC[C@H](C(C)C)O)[C@@H]1CC[C@@H]2[C@@]1(CC[C@H]3[C@H]2[C@@H](C=C4[C@@]3(CC[C@@H](C4)O)C)O)C ZINC40165395
ZINC40165396	C[C@H](CC[C@H](C(C)C)O)[C@H]1CC[C@@H]2[C@@]1(CC[C@H]3[C@H]2[C@@H](C=C4[C@@]3(CC[C@@H](C4)O)C)O)C ZINC40165396
ZINC30731045	C=C(C(=O)[O-])O[C@H]1C=C[C@@H]([C@H]([C@@H]1O)C(=O)[O-])C(=O)CCC(=O)[O-] ZINC30731045
ZINC40165397	C[C@]12CCC(=O)C=C1CC[C@@H]3[C@@H]2[C@H](C[C@]4([C@@H]3CC[C@@H]4C(=O)CC(=O)[O-])C)O ZINC40165397
ZINC03922078	CC1=C(N2[C@@H]([C@@H](C2=O)NC(=O)/C(=N\OC)/c3csc(n3)N)SC1)C(=O)OCOC(=O)C(C)(C)C ZINC03922078
ZINC40165398	C[C@]12CCC(=O)C=C1CC[C@H]3[C@@H]2[C@H](C[C@]4([C@@H]3CC[C@@H]4C(=O)CC(=O)[O-])C)O ZINC40165398
ZINC00898605	Cc1coc2c1[C@H]3[C@H]4[C@@](O4)(CC/C=C(/C2)\C)C(=O)O3 ZINC00898605
ZINC12493862	CC[C@H]([C@H](C(=O)[O-])O)O ZINC12493862
ZINC01676954	c1ccc(cc1)CCCOC(=O)N ZINC01676954
ZINC40165399	C[C@]12CCC(=O)C=C1CC[C@@H]3[C@H]2[C@H](C[C@]4([C@@H]3CC[C@@H]4C(=O)CC(=O)[O-])C)O ZINC40165399
ZINC40165400	C[C@]12CCC(=O)C=C1CC[C@H]3[C@H]2[C@H](C[C@]4([C@@H]3CC[C@@H]4C(=O)CC(=O)[O-])C)O ZINC40165400
ZINC01530378	c1ccc(cc1)C(=O)OP(=O)([O-])[O-] ZINC01530378
ZINC40165401	C[C@]12CCC(=O)C=C1CC[C@@H]3[C@@H]2[C@H](C[C@]4([C@@H]3CC[C@@H]4[C@@H](CC(=O)[O-])O)C)O ZINC40165401
ZINC04095637	CC(=O)SC[C@@H]1[C@@H](C[C@H](N1O)C(=O)NCC(=O)OCc2ccccc2)c3ccc4c(c3)OCO4 ZINC04095637
ZINC06920439	CCCCCCCC/C=C\CCCCCCCCCC(=O)[O-] ZINC06920439
ZINC04214460	CCCCC[C@@H](C)[C@@H](C)c1cc(c2c(c1)OC(C3=C2CCCS3)(C)C)O ZINC04214460
ZINC40165402	C[C@]12CCC(=O)C=C1CC[C@H]3[C@@H]2[C@H](C[C@]4([C@@H]3CC[C@@H]4[C@@H](CC(=O)[O-])O)C)O ZINC40165402
ZINC40165403	C[C@]12CCC(=O)C=C1CC[C@@H]3[C@H]2[C@H](C[C@]4([C@@H]3CC[C@@H]4[C@@H](CC(=O)[O-])O)C)O ZINC40165403
ZINC03921872	C[C@H](/C=C/[C@H](C1CC1)O)[C@H]2CC[C@@H]\3[C@@]2(CCC/C3=C\C=C/4\C[C@H](C[C@@H](C4=C)O)O)C ZINC03921872
ZINC01677143	c1ccc(cc1)/C=C/C(=O)NCCO ZINC01677143
ZINC40165404	C[C@]12CCC(=O)C=C1CC[C@H]3[C@H]2[C@H](C[C@]4([C@@H]3CC[C@@H]4[C@@H](CC(=O)[O-])O)C)O ZINC40165404
ZINC04632132	C(CCC(=O)[O-])C/C=C\C[C@H](/C=C/C=C/C=C\[C@H](CCCC(=O)[O-])O)O ZINC04632132
ZINC40165409	c1cc2ccc(nc2c(c1)O)O[C@H]3[C@@H]([C@H]([C@@H]([C@H](O3)C(=O)[O-])O)O)O ZINC40165409
ZINC56897571	CCCCCCCCCCCCCCCCCC[NH+](CCCCCCCCCCCCCCCCCC)CCCN(CCO)CCO ZINC56897571
ZINC40165410	CC1=C([C@@H](C(=C[C@@H]1O)OC)O)C/C=C(\C)/CC/C=C(\C)/CC/C=C(\C)/CC/C=C(\C)/CC/C=C(\C)/CCC=C(C)C ZINC40165410
ZINC04095639	CC(=O)SC[C@@H]1[C@H](C[C@H](N1O)C(=O)NCC(=O)OCc2ccccc2)c3ccc4c(c3)OCO4 ZINC04095639
ZINC30731054	CCCCC/C=C\C/C=C\CCCCCCCCCCCC(=O)[O-] ZINC30731054
ZINC04097058	C([C@H]([C@H]([C@@H]([C@@H](C(=O)COP(=O)([O-])[O-])O)O)O)O)O ZINC04097058
ZINC40165411	CC1=C([C@H](C(=C[C@@H]1O)OC)O)C/C=C(\C)/CC/C=C(\C)/CC/C=C(\C)/CC/C=C(\C)/CC/C=C(\C)/CCC=C(C)C ZINC40165411
ZINC00896083	C=Cc1ccc(c(c1)O)O ZINC00896083
ZINC04632133	CCCCC/C=C\C/C=C\C=C\C=C\[C@H]([C@H](CCCC(=O)[O-])O)SC[C@@H](C(=O)NCC(=O)[O-])[NH3+] ZINC04632133
ZINC40165412	CC1=C([C@H](C(=C[C@H]1O)OC)O)C/C=C(\C)/CC/C=C(\C)/CC/C=C(\C)/CC/C=C(\C)/CC/C=C(\C)/CCC=C(C)C ZINC40165412
ZINC12493865	CC[C@@H]([C@H](C(=O)[O-])O)O ZINC12493865
ZINC40165413	C[C@H](CCCC(C)C)[C@@H]1CC[C@@H]2[C@@]1(CC[C@H]3C2=CC[C@@H]4[C@@]3(CC[C@@H]([C@@]4(C)C(=O)[O-])O)C)C ZINC40165413
ZINC40165414	C[C@H](CCCC(C)C)[C@H]1CC[C@@H]2[C@@]1(CC[C@H]3C2=CC[C@@H]4[C@@]3(CC[C@@H]([C@@]4(C)C(=O)[O-])O)C)C ZINC40165414
ZINC30731058	CCCCCCCCCCCCCCCCCCC(=O)[O-] ZINC30731058
ZINC01846466	COc1cc2c(cc1OC)nc(nc2N)N3CCN(CC3)C(=O)c4nnc(o4)SC ZINC01846466
ZINC40165415	C1[C@@H]([C@@H](O[C@H]1n2c3c(c(=O)[nH]c(n3)N)[nH]c2=O)COP(=O)([O-])[O-])O ZINC40165415
ZINC40165416	CC(=CCC/C(=C/CC/C(=C/CC/C(=C/C(=O)N[C@@H](CS)C(=O)[O-])/C)/C)/C)C ZINC40165416
ZINC04097063	C1[C@@H]([C@@H]([C@H]([C@@H](O1)OP(=O)([O-])[O-])O)O)O ZINC04097063
ZINC13913141	C[NH2+]C[C@@H](c1ccc(c2c1sc(=O)[nH]2)[O-])O ZINC13913141
ZINC40165417	c1[nH]c(=O)c2c(n1)n(cn2)[C@H]3[C@H]4[C@@H]([C@H](O3)CO)O[P@@](=O)(O4)[O-] ZINC40165417
ZINC40165418	c1[nH]c(=O)c2c(n1)n(cn2)[C@H]3[C@@H]([C@@H]([C@H](O3)CO)O)OP(=O)([O-])[O-] ZINC40165418
ZINC12493871	CC[C@H]([C@@H](C(=O)[O-])O)O ZINC12493871
ZINC40165419	C1[C@H](N=C2C(=NC(=NC2=O)N)[N-]1)C(=O)[C@@H]3[C@@H](CO[P@@](=O)(O3)[O-])O ZINC40165419
ZINC03875336	C[NH+]1[C@H]2CC[C@@H]1[C@H]([C@H](C2)OC(=O)c3ccccc3)C(=O)OC ZINC03875336
ZINC36107923	C[NH2+]C[C@H](c1ccc(c2c1sc(=O)[nH]2)[O-])O ZINC36107923
ZINC00001673	c1cc(ccc1C[C@@H](C(=O)[O-])[NH3+])N(CCCl)CCCl ZINC00001673
ZINC30731064	CCCCCCC/C=C/CCCCCCCC(=O)[O-] ZINC30731064
ZINC39953729	C[C@H](/C=C/[C@H](C)C(C)C)[C@H]1CC[C@@H]\2[C@@]1(CCC/C2=C\C=C/3\C[C@H](C[C@@H](C3=C)O)O)C ZINC39953729
ZINC40165420	C1[C@H](N=C2C(=NC(=NC2=O)N)[N-]1)C(=O)[C@H]3[C@@H](CO[P@@](=O)(O3)[O-])O ZINC40165420
ZINC04097068	C[C@@]1([C@H]([C@@H](CO1)O)O)O ZINC04097068
ZINC40165421	c1cn(c(=O)nc1N)[C@@H]2[C@H]3[C@@H]([C@H](O2)CO)O[P@@](=O)(O3)[O-] ZINC40165421
ZINC04097069	C[C@]1([C@H]([C@@H](CO1)O)O)O ZINC04097069
ZINC40165422	c1cn(c(=O)nc1N)[C@@H]2[C@H]3[C@@H]([C@H](O2)CO)O[P@](=O)(O3)[O-] ZINC40165422
ZINC40165423	c1cn(c(=O)nc1N)[C@@H]2[C@@H]([C@@H]([C@H](O2)CO)O)OP(=O)([O-])[O-] ZINC40165423
ZINC00967790	CC(C)(C(=O)[O-])Oc1ccc(cc1)[C@H]2CCCc3c2cccc3 ZINC00967790
ZINC04097070	C([C@H]([C@@H]([C@@H]([C@H](COP(=O)([O-])[O-])O)O)O)O)O ZINC04097070
ZINC00902039	C(C(CS)C(=O)[O-])S ZINC00902039
ZINC12493877	CC[C@@H]([C@@H](C(=O)[O-])O)O ZINC12493877
ZINC30731069	CCCCCCCCCCCCCCC(=O)[O-] ZINC30731069
ZINC01532848	C([C@H]1[C@H]([C@H]([C@@](O1)(CO)O)O)O)OP(=O)([O-])[O-] ZINC01532848
ZINC04214473	CCS[C@@]1(CC[C@@H]2[C@@]1(C[C@@H]([C@]3([C@H]2CCC4=CC(=O)C=C[C@@]43C)F)O)C)SC ZINC04214473
ZINC01532847	C([C@H]1[C@H]([C@H]([C@](O1)(CO)O)O)O)OP(=O)([O-])[O-] ZINC01532847
ZINC01532641	CC1=C(C(=O)C(=C(C1=O)OC)OC)C/C=C(\C)/CCC=C(C)C ZINC01532641
ZINC30731074	CCC1=C(c2cc3c(c(c([nH]3)cc4nc(c5c6c(c(c([nH]6)cc1[nH+]2)C)C(=O)[C@@H]5C(=O)OC)[C@H]([C@@H]4C)CCC(=O)[O-])C)C=C)CO ZINC30731074
ZINC03918156	C[C@H](CCC(=O)[O-])[C@H]1CC[C@@H]2[C@@]1(CC[C@H]3[C@H]2CC[C@H]4[C@@]3(CC[C@H](C4)O)C)C ZINC03918156
ZINC05998596	COc1c(=O)c2c(cc(cc2oc1c3ccc(c(c3)O)O)O)O ZINC05998596
ZINC31356870	C[C@H](/C=C/[C@H](C)C(C)C)[C@H]1CC[C@@H]\2[C@@]1(CCC/C2=C\C=C/3\C[C@H](CCC3=C)O)C ZINC31356870
ZINC12493883	C([C@@H]([C@H]([C@H]([C@@H]([C@H](CO)O)O)O)O)O)C(=O)C(=O)[O-] ZINC12493883
ZINC04097077	C1=C[C@@]([C@H](C=C1C(=O)[O-])O)(C(=O)[O-])O ZINC04097077
ZINC13658656	CCCn1c(=O)c2c(nc[nH]2)n(c1=O)c3ccc(cc3)Cl ZINC13658656
ZINC05859934	CCOP(=O)([C@@H](C)NC(=O)N(CCCl)N=O)OCC ZINC05859934
ZINC30731079	CCC1=C(c2cc3c(c(c([nH]3)cc4nc(c5c6c(c(c([nH]6)cc1[nH+]2)C)C(=O)[C@@H]5C(=O)OC)[C@H]([C@@H]4C)CCC(=O)[O-])C)C=C)C=O ZINC30731079
ZINC01530391	CCC[C@@H](C(=O)[O-])[NH2+][C@H](C)C(=O)[O-] ZINC01530391
ZINC01530392	C[n+]1cc2c(c3c1c4cc5c(cc4cc3)OCO5)c(cc6c2OCO6)OC ZINC01530392
ZINC01606052	CCC(=O)NCC(=O)[O-] ZINC01606052
ZINC12493887	C[C@H](CC[C@H](C(C)(C)O)O)[C@H]1CC[C@@H]\2[C@@]1(CCC/C2=C\C=C/3\C[C@@H](CCC3=C)O)C ZINC12493887
ZINC00896100	c1c(cc(c(c1O)O)Cl)O ZINC00896100
ZINC03861768	c1[nH+]c(nc(=O)n1[C@H]2[C@@H]([C@@H]([C@H](O2)CO)O)O)N ZINC03861768
ZINC01530393	C(C(=O)/C=C(\C(=O)[O-])/Cl)C(=O)[O-] ZINC01530393
ZINC52716421	c1ccc2c(c1)[nH]c(=O)n2CCN3CCN(CC3)c4cccc(c4)C(F)(F)F ZINC52716421
ZINC30731084	CCc1c2cc(ccc2nc-3c1Cn4c3cc5c(c4=O)COC(=O)[C@@]5(CC)O)OC(=O)N6CCC(CC6)[NH2+]CCCCC(=O)[O-] ZINC30731084
ZINC04214483	C[S@@](=O)c1ccc2c(c1)c(=O)c3cc(ccc3o2)C(=O)[O-] ZINC04214483
ZINC01677818	CCCC[C@H](CC)COC(=O)c1ccccc1O ZINC01677818
ZINC02165129	c1cc(cc(c1)S(=O)(=O)N)S(=O)(=O)N ZINC02165129
ZINC04214485	C[C@]12CCC(=O)C=C1CC[C@@H]3[C@@H]2[C@H](C[C@]4([C@H]3CC[C@@]4(C(=O)CSC(=O)C(C)(C)C)O)C)O ZINC04214485
ZINC03914810	C[C@H](CCC(=O)[O-])[C@H]1CC[C@@H]2[C@@]1([C@H](C[C@H]3[C@H]2CC[C@H]4[C@@]3(CC[C@H](C4)O)C)O)C ZINC03914810
ZINC12493891	C[C@H](CC[C@@H](C(C)(C)O)O)[C@H]1CC[C@@H]\2[C@@]1(CCC/C2=C\C=C/3\C[C@@H](CCC3=C)O)C ZINC12493891
ZINC30731089	CC/C(=C(\c1ccccc1)/c2ccc(cc2)OCC[NH3+])/c3ccccc3 ZINC30731089
ZINC03914809	C[C@H](CCC(=O)[O-])[C@H]1CC[C@@H]2[C@@]1(CC[C@H]3[C@H]2[C@H](C[C@H]4[C@@]3(CC[C@H](C4)O)C)O)C ZINC03914809
ZINC04097085	C[C@@H](CCC[C@@H](C)[C@H]1CC[C@@H]2[C@@]1(CC[C@H]3[C@H]2CC=C4[C@@]3(CC[C@@H](C4)O)C)C)CO ZINC04097085
ZINC33954673	CCCCC[C@@H](/C=C/[C@H]1[C@@H](C[C@@H]([C@@H]1C[C@@H]([C@H](CCCC(=O)[O-])O)O)O)O)O ZINC33954673
ZINC01531928	CC1([C@H]2[C@@H](c3c(c4ccccc4[nH]c3=O)O1)[C@@H]5[C@H]2Oc6c5c(c7ccc(c(c7n6)OC)OC)OC)C ZINC01531928
ZINC04097086	C[C@H](CCC[C@@H](C)[C@H]1CC[C@@H]2[C@@]1(CC[C@H]3[C@H]2CC=C4[C@@]3(CC[C@@H](C4)O)C)C)CO ZINC04097086
ZINC03914808	C[C@H](CCC(=O)[O-])[C@H]1CC[C@@H]2[C@@]1(CC[C@H]3[C@H]2[C@@H](C[C@H]4[C@@]3(CC[C@H](C4)O)C)O)C ZINC03914808
ZINC33954674	CCCCC[C@@H](/C=C/[C@H]1[C@@H](C[C@@H]([C@@H]1C[C@H]([C@H](CCCC(=O)[O-])O)O)O)O)O ZINC33954674
ZINC04097087	C[C@@H](CCC[C@@H](C)[C@H]1CC[C@@H]2[C@@]1(CC[C@H]3[C@H]2[C@@H](C=C4[C@@]3(CC[C@@H](C4)O)C)O)C)CO ZINC04097087
ZINC37868619	C[C@H](CN1c2ccccc2Sc3c1nccc3)[NH+](C)C ZINC37868619
ZINC40165445	CCCCC[C@@H](/C=C/[C@@H]1[C@H](CC(=O)[C@H]1C[C@@H]2[C@@H](O2)CCCC(=O)[O-])O)O ZINC40165445
ZINC06017723	COc1cc2c(c3c1c4c(c(=O)o3)C(=O)CC4)[C@@H]5[C@H]([C@@H](O[C@@H]5O2)O)O ZINC06017723
ZINC30731093	C[C@H](/C(=C(\c1ccccc1)/c2ccc(cc2)OCC[NH2+]C)/c3ccccc3)O ZINC30731093
ZINC04097088	C[C@H](CCC[C@@H](C)[C@H]1CC[C@@H]2[C@@]1(CC[C@H]3[C@H]2[C@@H](C=C4[C@@]3(CC[C@@H](C4)O)C)O)C)CO ZINC04097088
ZINC03913937	CCN1CCN(C(=O)C1=O)C(=O)N[C@H](c2ccccc2)C(=O)N[C@H]3[C@@H]4N(C3=O)[C@H](C(S4)(C)C)C(=O)[O-] ZINC03913937
ZINC40165446	CCCCC[C@@H](/C=C/[C@@H]1[C@H](CC(=O)[C@H]1C[C@H]2[C@@H](O2)CCCC(=O)[O-])O)O ZINC40165446
ZINC05847577	CC[NH+](CC)CCOC(=O)CC(c1ccccc1)(c2ccccc2)O ZINC05847577
ZINC01678387	CC[NH+](CC)CCOC(=O)c1cccnc1 ZINC01678387
ZINC20111233	CN1CCc2cc3c(cc2C(=O)Cc4ccc5c(c4C1)OCO5)OCO3 ZINC20111233
ZINC40165447	CCCCC[C@@H](/C=C/[C@@H]1[C@H](CC(=O)[C@H]1C[C@@H]2[C@H](O2)CCCC(=O)[O-])O)O ZINC40165447
ZINC40165448	CCCCC[C@@H](/C=C/[C@@H]1[C@H](CC(=O)[C@H]1C[C@H]2[C@H](O2)CCCC(=O)[O-])O)O ZINC40165448
ZINC08215926	CCCCC[C@@H](/C=C/[C@H]1[C@H]2C[C@@H]([C@@H]1C/C=C\CCCC(=O)[O-])OO2)O ZINC08215926
ZINC40165449	C[C@H](C[C@@H]([C@@H](C)[C@@H]1CC[C@@H]2[C@@]1(CC[C@@H]3[C@@H]2CC[C@@H]4[C@@]3(CCC(=O)C4)C)C)O)C(C)C ZINC40165449
ZINC04214493	c1nc(c2c(n1)n(c(n2)Cl)[C@H]3[C@@H]([C@H]4[C@H](O3)CO[P@](=O)(O4)[O-])O)N ZINC04214493
ZINC40165450	C[C@H](C[C@@H]([C@@H](C)[C@H]1CC[C@@H]2[C@@]1(CC[C@@H]3[C@@H]2CC[C@@H]4[C@@]3(CCC(=O)C4)C)C)O)C(C)C ZINC40165450
ZINC30731098	C[C@@H](/C(=C(\c1ccccc1)/c2ccc(cc2)OCC[NH2+]C)/c3ccccc3)O ZINC30731098
ZINC12494222	c1ccc(cc1)C(=O)[C@@H](C(=O)[O-])O ZINC12494222
ZINC40165451	C[C@H](C[C@@H]([C@@H](C)[C@@H]1CC[C@H]2[C@@]1(CC[C@@H]3[C@@H]2CC[C@@H]4[C@@]3(CCC(=O)C4)C)C)O)C(C)C ZINC40165451
ZINC02010548	C[C@@H](c1ccc(c(c1)F)c2ccccc2)C(=O)O[C@H](C)OC(=O)C ZINC02010548
ZINC40165452	C[C@H](C[C@@H]([C@@H](C)[C@H]1CC[C@H]2[C@@]1(CC[C@@H]3[C@@H]2CC[C@@H]4[C@@]3(CCC(=O)C4)C)C)O)C(C)C ZINC40165452
ZINC12496595	C1C[C@H]([NH2+]C1)C(=O)N2CCC[C@H]2C(=O)N[C@@H](CCCC[NH3+])C(=O)N[C@@H](CCC[NH+]=C(N)N)C(=O)[O-] ZINC12496595
ZINC06093351	c1cc(ccc1c2c(c(=O)c3ccc(cc3o2)O)O)O ZINC06093351
ZINC40165453	C[C@H](C[C@@H]([C@@H](C)[C@@H]1CC[C@@H]2[C@@]1(CC[C@@H]3[C@@H]2CCC4=CC(=O)CC[C@]34C)C)O)C(C)C ZINC40165453
ZINC40165454	C[C@H](C[C@@H]([C@@H](C)[C@H]1CC[C@@H]2[C@@]1(CC[C@@H]3[C@@H]2CCC4=CC(=O)CC[C@]34C)C)O)C(C)C ZINC40165454
ZINC02033583	C(CO)CO[P@](=O)(N)N(CCCl)CCCl ZINC02033583
ZINC00896125	c1cc(cc(c1)O)C(=O)c2c(cc(cc2O)O)O ZINC00896125
ZINC01678992	C(C[C@H](C(=O)[O-])[NH3+])CC(=O)[O-] ZINC01678992
ZINC03607120	C[C@@H]1CN(CC[NH2+]1)c2c(cc3c(c2OC)n(cc(c3=O)C(=O)[O-])C4CC4)F ZINC03607120
ZINC40165455	C[C@H](C[C@@H]([C@@H](C)[C@@H]1CC[C@H]2[C@@]1(CC[C@@H]3[C@@H]2CCC4=CC(=O)CC[C@]34C)C)O)C(C)C ZINC40165455
ZINC01531176	C/C=C(\C)/COC(=O)/C(=C/C)/C ZINC01531176
ZINC12493900	C[C@H](CCC(=O)[O-])[C@H]1CC[C@@H]2[C@@]1([C@H](C[C@H]3[C@H]2[C@@H](CC4=CC(=O)CC[C@]34C)O)O)C ZINC12493900
ZINC00896127	c1ccc(cc1)C(=O)c2c(cc(cc2O)O)O ZINC00896127
ZINC02018845	Cc1ccccc1[C@@H](c2ccccc2)OCC[NH2+]C ZINC02018845
ZINC40165456	C[C@H](C[C@@H]([C@@H](C)[C@H]1CC[C@H]2[C@@]1(CC[C@@H]3[C@@H]2CCC4=CC(=O)CC[C@]34C)C)O)C(C)C ZINC40165456
ZINC00388661	c1cc(ccc1[C@@H]2Cc3ccc(cc3OC2)O)O ZINC00388661
ZINC06754492	C[C@H](CC[C@@H](C)C(C)C)[C@@H]1CC[C@@H]2[C@@]1(CC[C@@H]3[C@@H]2CC[C@@H]4[C@@]3(CCC(=O)C4)C)C ZINC06754492
ZINC40165457	C[C@H](CC[C@@H](C)C(C)C)[C@H]1CC[C@@H]2[C@@]1(CC[C@@H]3[C@@H]2CC[C@@H]4[C@@]3(CCC(=O)C4)C)C ZINC40165457
ZINC01560331	C(CO)CO[P@@](=O)(N)N(CCCl)CCCl ZINC01560331
ZINC40165458	C[C@H](CC[C@@H](C)C(C)C)[C@@H]1CC[C@H]2[C@@]1(CC[C@@H]3[C@@H]2CC[C@@H]4[C@@]3(CCC(=O)C4)C)C ZINC40165458
ZINC01530408	C(CC[NH2+]CCCC[NH3+])C[NH3+] ZINC01530408
ZINC40165459	C[C@H](CC[C@@H](C)C(C)C)[C@H]1CC[C@H]2[C@@]1(CC[C@@H]3[C@@H]2CC[C@@H]4[C@@]3(CCC(=O)C4)C)C ZINC40165459
ZINC02522597	CC(C)C[C@@H](C(=O)[O-])NC(=O)C[C@@H](C(=O)[O-])[NH3+] ZINC02522597
ZINC03875356	CC[C@@]1(CC[C@@H]2[C@@]1(CC[C@H]3[C@H]2CCC4=CC(=O)CC[C@H]34)C)O ZINC03875356
ZINC02007883	Cc1ccccc1OC[C@@H](C[NH2+]CCOc2ccc(cc2)C(=O)N)O ZINC02007883
ZINC40165460	Cc1c(c(c(c(c1O)O)OC)O)C/C=C(/C)\CC/C=C(\C)/CC/C=C(\C)/CC/C=C(\C)/CC/C=C(/C)\CCC=C(C)C ZINC40165460
ZINC04533963	CC(C)C[C@H](C(=O)[O-])NC(=O)C[C@@H](C(=O)[O-])[NH3+] ZINC04533963
ZINC00001113	COC(=O)[C@H](Cc1ccc(c(c1)O)O)[NH3+] ZINC00001113
ZINC40165461	Cc1c(cc(c(c1C/C=C(/C)\CC/C=C(\C)/CC/C=C(\C)/CC/C=C(\C)/CC/C=C(/C)\CCC=C(C)C)O)OC)O ZINC40165461
ZINC04533964	CC(C)C[C@@H](C(=O)[O-])NC(=O)C[C@H](C(=O)[O-])[NH3+] ZINC04533964
ZINC16051666	C1[C@@H]([C@H](O[C@H]1n2c3c(c(=O)[nH]c(n3)N)[nH]c2=O)CO)O ZINC16051666
ZINC03789440	CCCCCN(CCCOC)C(=O)[C@H](CCC(=O)[O-])NC(=O)c1ccc(c(c1)Cl)Cl ZINC03789440
ZINC40165462	CC(=CCC/C(=C\CC/C(=C/CC/C(=C/CC/C(=C/CC/C(=C\Cc1cc(cc(c1O)OC)O)/C)/C)/C)/C)/C)C ZINC40165462
ZINC04533965	CC(C)C[C@H](C(=O)[O-])NC(=O)C[C@H](C(=O)[O-])[NH3+] ZINC04533965
ZINC04095711	C([C@@H]1[C@H]([C@@H]([C@@H]([C@H](O1)OC[C@@H]2[C@H]([C@@H]([C@@H]([C@H](O2)O)O)O)O)O)O)O)O ZINC04095711
ZINC30731106	C(CO)COP(=O)(NCCCl)NCCCl ZINC30731106
ZINC00001115	c1cc(ccc1CCCC(=O)[O-])N(CCCl)CCCl ZINC00001115
ZINC04097095	C1[C@H]([C@@H]([C@H](O[C@@H]1O)COP(=O)([O-])[O-])O)O ZINC04097095
ZINC01757652	COc1cc(ccc1O)[C@@H]2[C@H](Oc3ccc(cc3O2)[C@@H]4[C@@H](C(=O)c5c(cc(cc5O4)O)O)O)CO ZINC01757652
ZINC04394379	c1cc(ccc1C[C@H]2CC[C@H]3C[NH2+][C@@H](C[C@H]3C2)C(=O)[O-])C(=O)[O-] ZINC04394379
ZINC00967838	Cc1cccc(c1NC(=O)c2ccc(cc2)NC(=O)C[NH3+])C ZINC00967838
ZINC12493908	C[C@@H](CCC(=O)[O-])[C@@H]1CC[C@H]2[C@@]1(CC[C@@H]3[C@@H]2[C@H](C[C@@H]4[C@@]3(CCC(=O)C4)C)O)C ZINC12493908
ZINC03875358	C[C@]12CC[C@H](C[C@H]1CC[C@@H]3[C@@H]2C(=O)C[C@]4([C@H]3CC[C@@]4(C(=O)CO)O)C)O ZINC03875358
ZINC04097096	C1[C@H]([C@@H]([C@H](O[C@H]1O)COP(=O)([O-])[O-])O)O ZINC04097096
ZINC04097097	CC(=O)N[C@@H]1[C@H]([C@@H]([C@H](O[C@@H]1O)CO)O)O[C@H]2[C@@H]([C@H]([C@H]([C@H](O2)CO)O)O)O ZINC04097097
ZINC03874951	CC1CCC(CC1)NC(=O)N(CCCl)N=O ZINC03874951
ZINC00005042	CC(CO)(CO)[NH2+]Cc1cc2c3ccccc3ccc2c4c1cccc4 ZINC00005042
ZINC02020259	C[NH2+]C[C@@H]([C@H]([C@@H]([C@@H](CO)O)O)O)O ZINC02020259
ZINC40165467	C[C@H](CCCC(C)C)[C@@H]1CC[C@@]2([C@@]1(CCC3=C2CC[C@@H]4[C@@]3(CC[C@@H](C4(C)C)O)C)C)C=O ZINC40165467
ZINC03874934	C[NH+](C)C[C@H](COc1ccccc1CCc2cccc(c2)OC)OC(=O)CCC(=O)[O-] ZINC03874934
ZINC38140512	C[C@]12CC[C@](C[C@@H]1C3=CC(=O)[C@H]4[C@]5(CC[C@@H](C([C@@H]5CC[C@]4([C@@]3(CC2)C)C)(C)C)O)C)(C)C(=O)[O-] ZINC38140512
ZINC40165468	C[C@@H](CCCC(C)C)[C@@H]1CC[C@@]2([C@@]1(CCC3=C2CC[C@@H]4[C@@]3(CC[C@@H](C4(C)C)O)C)C)C=O ZINC40165468
ZINC11681519	CN/C(=[NH+]\C)/Cc1ccc2ccccc2c1 ZINC11681519
ZINC04097100	CC(=O)N[C@@H]1[C@H]([C@@H]([C@H](O[C@@H]1O)COP(=O)([O-])[O-])O)O ZINC04097100
ZINC19203128	C[C@]12CC[C@](C[C@H]1C3=CC(=O)[C@H]4[C@]5(CC[C@@H](C([C@@H]5CC[C@]4([C@@]3(CC2)C)C)(C)C)O)C)(C)C(=O)[O-] ZINC19203128
ZINC05758846	C[C@H](CCCC(C)C)[C@H]1CC[C@@]2([C@@]1(CCC3=C2CC[C@@H]4[C@@]3(CC[C@@H](C4(C)C)O)C)C)C=O ZINC05758846
ZINC04097101	CC(=O)N[C@@H]1[C@H]([C@@H]([C@H](O[C@H]1O)COP(=O)([O-])[O-])O)O ZINC04097101
ZINC40165469	C[C@@H](CCCC(C)C)[C@H]1CC[C@@]2([C@@]1(CCC3=C2CC[C@@H]4[C@@]3(CC[C@@H](C4(C)C)O)C)C)C=O ZINC40165469
ZINC05967123	CN1[C@@H](CCC1=O)c2ccc[n+](c2)[O-] ZINC05967123
ZINC04097102	C([C@@H]1[C@H]([C@@H]([C@H]([C@@H](O1)O)[NH3+])O)O)OP(=O)([O-])[O-] ZINC04097102
ZINC40165470	C[C@H](CCCC(C)C)[C@@H]1CC[C@@]2([C@@]1(CCC3=C2CC[C@@H]4[C@@]3(CC[C@@H](C4(C)C)O)C)C)CO ZINC40165470
ZINC00039811	c1cc(ccc1/C=C/C(=O)[O-])O ZINC00039811
ZINC04097103	C([C@@H]1[C@H]([C@@H]([C@H]([C@H](O1)O)[NH3+])O)O)OP(=O)([O-])[O-] ZINC04097103
ZINC40165471	C[C@@H](CCCC(C)C)[C@@H]1CC[C@@]2([C@@]1(CCC3=C2CC[C@@H]4[C@@]3(CC[C@@H](C4(C)C)O)C)C)CO ZINC40165471
ZINC30731116	C(CC[NH3+])CC[NH2+]CCCNC(=O)CNC(=O)[C@H](CS)NC(=O)CC[C@@H](C(=O)[O-])[NH3+] ZINC30731116
ZINC00896137	C(NC(=O)N)NC(=O)N ZINC00896137
ZINC34064418	C[C@H](CCCC(C)C)[C@H]1CC[C@@]2([C@@]1(CCC3=C2CC[C@@H]4[C@@]3(CC[C@@H](C4(C)C)O)C)C)CO ZINC34064418
ZINC12493910	C[C@@H](CCC(=O)[O-])[C@H]1CC[C@H]2[C@@]1(CC[C@@H]3[C@@H]2[C@H](C[C@@H]4[C@@]3(CCC(=O)C4)C)O)C ZINC12493910
ZINC00896139	C(NC(=O)N)NC(=O)O ZINC00896139
ZINC19796104	CC[NH+](CC)CC/[NH+]=c/1\ccc(c-2sc3ccccc3c(c12)O)CO ZINC19796104
ZINC30729643	C[C@H](CCC(=C)C(C)C)[C@H]1CC[C@@H]2[C@@]1(CC[C@@H]3C2=CC[C@@H]4[C@@]3(CC[C@@H](C4)O)C)C ZINC30729643
ZINC40165472	C[C@@H](CCCC(C)C)[C@H]1CC[C@@]2([C@@]1(CCC3=C2CC[C@@H]4[C@@]3(CC[C@@H](C4(C)C)O)C)C)CO ZINC40165472
ZINC00895988	C[C@@H]([C@H](C(=O)[O-])O)C(=O)[O-] ZINC00895988
ZINC04097104	C(NC(=O)N)NC(=O)NCNC(=O)N ZINC04097104
ZINC03874895	CCC[NH+](CCC)[C@H]1CCc2c(ccc(c2C1)O)F ZINC03874895
ZINC40165473	C[C@H](CCCC(C)C)[C@@H]1CC[C@@H]2[C@@]1(CCC3=C2CC[C@@H]4[C@@]3(CC[C@@H]([C@@]4(C)C(=O)[O-])O)C)C ZINC40165473
ZINC04096712	CC[C@H](/C=C/[C@@H](C)[C@H]1CC[C@@H]2[C@@]1(CC[C@H]3[C@H]2CC=C4[C@@]3(CC[C@@H](C4)O)C)C)C(C)C ZINC04096712
ZINC40165474	C[C@@H](CCCC(C)C)[C@@H]1CC[C@@H]2[C@@]1(CCC3=C2CC[C@@H]4[C@@]3(CC[C@@H]([C@@]4(C)C(=O)[O-])O)C)C ZINC40165474
ZINC30731121	CC[NH2+]CC(=O)Nc1c(ccc(c1C)O)C ZINC30731121
ZINC03874894	CCC[NH+](CCC)[C@@H]1CCc2c(ccc(c2C1)O)F ZINC03874894
ZINC40165475	C[C@H](CCCC(C)C)[C@H]1CC[C@@H]2[C@@]1(CCC3=C2CC[C@@H]4[C@@]3(CC[C@@H]([C@@]4(C)C(=O)[O-])O)C)C ZINC40165475
ZINC04097107	CC(=O)[C@H]1[C@@H](C[C@@H]2[C@@]1(CC[C@H]3[C@H]2CC=C4[C@@]3(CC[C@@H](C4)O)C)C)O ZINC04097107
ZINC40165476	C[C@@H](CCCC(C)C)[C@H]1CC[C@@H]2[C@@]1(CCC3=C2CC[C@@H]4[C@@]3(CC[C@@H]([C@@]4(C)C(=O)[O-])O)C)C ZINC40165476
ZINC03913922	C[C@]12CC[C@H](C[C@@H]1CC[C@@H]3[C@@H]2[C@H](C[C@]4([C@H]3CC[C@@]4(C(=O)CO)O)C)O)O ZINC03913922
ZINC03874886	Cc1c(c(c(c(c1O)C(=O)C)O)Cc2c(c3c(c(c2O)C(=O)/C=C/c4ccccc4)OC(C=C3)(C)C)O)O ZINC03874886
ZINC40165477	C[C@H](CCCC(C)C)[C@@H]1CC[C@@H]2[C@@]1(CCC3=C2CC[C@@H]4[C@@]3(CC[C@@H]([C@H]4C(=O)[O-])O)C)C ZINC40165477
ZINC30731123	CCC[NH+]1CCCC[C@H]1C(=O)Nc2c(ccc(c2C)O)C ZINC30731123
ZINC04097109	CC(=O)[C@H]1[C@@H](C[C@H]2[C@@]1(CC[C@H]3[C@H]2CC=C4[C@@]3(CC[C@@H](C4)O)C)C)O ZINC04097109
ZINC01680053	Cc1cc(ccc1OCCCC(=O)[O-])Cl ZINC01680053
ZINC40165478	C[C@@H](CCCC(C)C)[C@@H]1CC[C@@H]2[C@@]1(CCC3=C2CC[C@@H]4[C@@]3(CC[C@@H]([C@H]4C(=O)[O-])O)C)C ZINC40165478
ZINC12493916	C[C@@H](CCC(=O)[O-])[C@@H]1CC[C@@H]2[C@@]1(CC[C@@H]3[C@@H]2[C@H](C[C@@H]4[C@@]3(CCC(=O)C4)C)O)C ZINC12493916
ZINC22061186	CC1=C(C(C[C@H](C1)O)(C)C)/C=C/C(=C/C=C/C(=C/C=O)/C)/C ZINC22061186
ZINC04097110	CC(=O)[C@]1([C@@H](C[C@@H]2[C@@]1(CC[C@H]3[C@H]2CCC4=CC(=O)CC[C@]34C)C)O)O ZINC04097110
ZINC40165479	C[C@H](CCCC(C)C)[C@H]1CC[C@@H]2[C@@]1(CCC3=C2CC[C@@H]4[C@@]3(CC[C@@H]([C@H]4C(=O)[O-])O)C)C ZINC40165479
ZINC03875365	C[C@]12CC[C@@H]3c4ccccc4CC[C@H]3[C@@H]1CCC2=O ZINC03875365
ZINC02122288	CC(=O)C1=CC[C@H]2[C@@]1(CC[C@H]3[C@H]2CC=C4[C@@]3(CC[C@@H](C4)O)C)C ZINC02122288
ZINC01680363	CCCCCOC(=O)c1ccccc1C(=O)OCCCCC ZINC01680363
ZINC40165480	C[C@@H](CCCC(C)C)[C@H]1CC[C@@H]2[C@@]1(CCC3=C2CC[C@@H]4[C@@]3(CC[C@@H]([C@H]4C(=O)[O-])O)C)C ZINC40165480
ZINC01680376	c1cc(c(cc1S(=O)(=O)[O-])C(=O)[O-])O ZINC01680376
ZINC40165481	C[C@@H](CCC=C(C)C)[C@@H]1CC[C@@H]2[C@@]1(CCC3=C2CC[C@@H]4[C@@]3(CC[C@@H]([C@@]4(C)C=O)O)C)C ZINC40165481
ZINC01680379	CCCC[C@H](CC)COS(=O)(=O)[O-] ZINC01680379
ZINC12359968	CCCC[C@@H](CC)COC(=O)CCCCC(=O)OC[C@@H](CC)CCCC ZINC12359968
ZINC40165482	C[C@H](CCC=C(C)C)[C@@H]1CC[C@@H]2[C@@]1(CCC3=C2CC[C@@H]4[C@@]3(CC[C@@H]([C@@]4(C)C=O)O)C)C ZINC40165482
ZINC30731128	CCC[NH+]1CCCC[C@H]1C(=O)Nc2c(cc(cc2C)O)C ZINC30731128
ZINC04097113	C([C@@H]1[C@H]([C@@H]([C@H]([C@@H](O1)O[C@@H]2[C@H](O[C@H]([C@@H]([C@H]2O)O)O)CO)O)O)O)O ZINC04097113
ZINC03874879	c1cc(ccc1C(=C2C=CC(=O)C=C2)c3ccc(cc3)O)O ZINC03874879
ZINC40165483	C[C@@H](CCC=C(C)C)[C@H]1CC[C@@H]2[C@@]1(CCC3=C2CC[C@@H]4[C@@]3(CC[C@@H]([C@@]4(C)C=O)O)C)C ZINC40165483
ZINC03860865	C([C@H]([C@@H]1[C@@H]([C@@H]2[C@H](O1)O[C@@H](O2)C(Cl)(Cl)Cl)O)O)O ZINC03860865
ZINC22061188	CC1=C(C(C[C@@H](C1)O)(C)C)/C=C/C(=C/C=C/C(=C/C=O)/C)/C ZINC22061188
ZINC40165484	C[C@H](CCC=C(C)C)[C@H]1CC[C@@H]2[C@@]1(CCC3=C2CC[C@@H]4[C@@]3(CC[C@@H]([C@@]4(C)C=O)O)C)C ZINC40165484
ZINC13382915	C(CONC(=[NH2+])N[C@@H](CC(=O)[O-])C(=O)[O-])[C@@H](C(=O)[O-])[NH3+] ZINC13382915
ZINC03874857	CC1=C(C(CCC1)(C)C)/C=C/C(=C/C=C/C(=C/COC(=O)C)/C)/C ZINC03874857
ZINC40165485	C[C@H](CCCC(C)C)[C@@H]1CC[C@@H]2[C@@]1(CCC3=C2CC[C@@H]4[C@@]3(CC[C@@H]([C@@]4(C)C=O)O)C)C ZINC40165485
ZINC04097114	C(=O)[C@H]([C@@H]1[C@H]([C@@H](C(=O)O1)O)O)O ZINC04097114
ZINC40165486	C[C@@H](CCCC(C)C)[C@@H]1CC[C@@H]2[C@@]1(CCC3=C2CC[C@@H]4[C@@]3(CC[C@@H]([C@@]4(C)C=O)O)C)C ZINC40165486
ZINC03875809	c1nc2c(=O)[nH]c(nc2n1[C@H]3[C@@H]([C@@H]([C@H](O3)CO)OP(=O)([O-])[O-])O)N ZINC03875809
ZINC40165487	C[C@H](CCCC(C)C)[C@H]1CC[C@@H]2[C@@]1(CCC3=C2CC[C@@H]4[C@@]3(CC[C@@H]([C@@]4(C)C=O)O)C)C ZINC40165487
ZINC17654919	CCCCCCCCCCCCCCCCSC[C@H](COC)CO[P@@](=O)([O-])OCC[N+](C)(C)C ZINC17654919
ZINC40165526	C(CONC(=[NH2+])N[C@H](CC(=O)[O-])C(=O)[O-])[C@@H](C(=O)[O-])[NH3+] ZINC40165526
ZINC00901781	C[C@@H]([C@@H](C(=O)[O-])[NH3+])C(=O)[O-] ZINC00901781
ZINC30731133	C[NH+]1CC[C@]23c4c5ccc(c4O[C@H]2[C@H](C=C[C@H]3[C@H]1C5)O[C@H]6[C@@H]([C@H]([C@@H]([C@H](O6)C(=O)[O-])O)O)O)OC ZINC30731133
ZINC17061407	CCCCc1c([nH]c(nc1=O)NCC)C ZINC17061407
ZINC40165488	C[C@@H](CCCC(C)C)[C@H]1CC[C@@H]2[C@@]1(CCC3=C2CC[C@@H]4[C@@]3(CC[C@@H]([C@@]4(C)C=O)O)C)C ZINC40165488
ZINC05456190	C[C@]1\2CC[C@H](C1(C)C)C/C2=N\OCC#C ZINC05456190
ZINC12493920	C[C@@H](CCC(=O)[O-])[C@H]1CC[C@@H]2[C@@]1(CC[C@@H]3[C@@H]2[C@H](C[C@@H]4[C@@]3(CCC(=O)C4)C)O)C ZINC12493920
ZINC04097117	CCCC(=O)O[P@@](=O)([O-])OC[C@@H]1[C@H]([C@H]([C@@H](O1)n2cnc3c2nc[nH]c3=O)O)O ZINC04097117
ZINC40165489	C[C@H](CCCC(C)C)[C@@H]1CC[C@@H]2[C@@]1(CCC3=C2CC[C@@H]4[C@@]3(CC[C@@H]([C@H]4C=O)O)C)C ZINC40165489
ZINC13542524	C[C@H](CCC(=O)NCC(=O)[O-])[C@H]1CC[C@@H]2[C@@]1(CC[C@H]3[C@H]2[C@H](C[C@H]4[C@@]3(CC[C@H](C4)O)C)O)C ZINC13542524
ZINC04097119	CCCC(=O)O[P@@](=O)([O-])OC[C@@H]1[C@H]([C@H]([C@@H](O1)n2ccc(=O)[nH]c2=O)O)O ZINC04097119
ZINC02020114	COc1cc(ccc1O)C[C@@H](CO)[C@@H](Cc2ccc(c(c2)OC)O)CO ZINC02020114
ZINC19796082	Cc1cc(nnc1NCCN2CCOCC2)c3ccccc3 ZINC19796082
ZINC01680438	C[C@H](CCC=C(C)C)CCOC(=O)C ZINC01680438
ZINC40165490	C[C@@H](CCCC(C)C)[C@@H]1CC[C@@H]2[C@@]1(CCC3=C2CC[C@@H]4[C@@]3(CC[C@@H]([C@H]4C=O)O)C)C ZINC40165490
ZINC38140516	C[C@]12CC[C@@H](C([C@@H]1CC[C@@]3([C@@H]2CC=C4[C@]3(CC[C@@]5([C@H]4CC(CC5)(C)C)C(=O)[O-])C)C)(C)C)O ZINC38140516
ZINC40165491	C[C@H](CCCC(C)C)[C@H]1CC[C@@H]2[C@@]1(CCC3=C2CC[C@@H]4[C@@]3(CC[C@@H]([C@H]4C=O)O)C)C ZINC40165491
ZINC04097121	CCCCC[C@@H](/C=C/[C@@H]1[C@H]([C@H](CC1=O)O)CCCCCCC(=O)[O-])O ZINC04097121
ZINC00083317	c1ccc2c(c1)c(c[nH]2)C[C@H](C(=O)[O-])[NH3+] ZINC00083317
ZINC01529408	CC1=C(C(CCC1)(C)C)CC/C(=C/OC=O)/C ZINC01529408
ZINC13508302	C[C@@H]([C@@H]([C@H](C(=O)CO)O)O)O ZINC13508302
ZINC02014912	C[C@@H]1[C@H](Cc2ccccc2O1)[NH+](C)C ZINC02014912
ZINC40165492	C[C@@H](CCCC(C)C)[C@H]1CC[C@@H]2[C@@]1(CCC3=C2CC[C@@H]4[C@@]3(CC[C@@H]([C@H]4C=O)O)C)C ZINC40165492
ZINC04097123	C([C@@H]1[C@H]([C@@H](C(=O)C(=O)O1)O)O)O ZINC04097123
ZINC00083315	c1ccc2c(c1)c(c[nH]2)C[C@@H](C(=O)[O-])[NH3+] ZINC00083315
ZINC04632126	c1ccc(c(c1)/C=C\C(=O)[O-])O ZINC04632126
ZINC53277633	CN1CC[C@]23c4ccccc4N[C@H]1[C@]25CCN([C@H]3Nc6c5cccc6)C ZINC53277633
ZINC00895984	C[C@@H]([C@@H](C(=O)[O-])O)C(=O)[O-] ZINC00895984
ZINC04097124	C1[C@@H]([C@H]([C@@](O1)(COP(=O)([O-])[O-])O)O)O ZINC04097124
ZINC40165493	C[C@@H](CCC=C(C)C)[C@@H]1CC[C@@H]2[C@@]1(CCC3=C2CC[C@@H]4[C@@]3(CC[C@@H]([C@@]4(C)CO)O)C)C ZINC40165493
ZINC12493925	C[C@@H](CCC(=O)[O-])[C@@H]1CC[C@H]2[C@@]1(CC[C@@H]3[C@@H]2C(=O)C[C@@H]4[C@@]3(CC[C@H](C4)O)C)C ZINC12493925
ZINC04097125	C1[C@@H]([C@H]([C@](O1)(COP(=O)([O-])[O-])O)O)O ZINC04097125
ZINC04474564	CC/C=C\C/C=C\C/C=C\C/C=C\C/C=C\C/C=C\CCC(=O)[O-] ZINC04474564
ZINC01680656	CC(C)(c1ccc(cc1)OC[C@H]2CO2)c3ccc(cc3)OC[C@H]4CO4 ZINC01680656
ZINC30731143	c1ccc(cc1)C(COC(=O)N)(COC(=O)N)O ZINC30731143
ZINC01530424	CC(=O)NCC[C@@H](C(=O)[O-])[NH3+] ZINC01530424
ZINC40165494	C[C@H](CCC=C(C)C)[C@@H]1CC[C@@H]2[C@@]1(CCC3=C2CC[C@@H]4[C@@]3(CC[C@@H]([C@@]4(C)CO)O)C)C ZINC40165494
ZINC01636652	c1cc2c(c(c1)O)C(=O)c3c(cc(cc3O)CO)C2 ZINC01636652
ZINC02556400	C([C@H]1[C@H]([C@@H]([C@@H](O1)O)O)O)O ZINC02556400
ZINC00896159	c1ccc(cc1)N[C@@H](c2cccc(c2O)O)O ZINC00896159
ZINC01680659	CC(C)(c1ccc(cc1)OC[C@@H]2CO2)c3ccc(cc3)OC[C@@H]4CO4 ZINC01680659
ZINC00896161	c1ccc(cc1)N[C@H](c2cccc(c2O)O)O ZINC00896161
ZINC13118910	CN1[C@@H]2CC(C[C@H]1[C@H]3[C@@H]2O3)OC(=O)[C@H](CO)c4ccccc4 ZINC13118910
ZINC40165495	C[C@@H](CCC=C(C)C)[C@H]1CC[C@@H]2[C@@]1(CCC3=C2CC[C@@H]4[C@@]3(CC[C@@H]([C@@]4(C)CO)O)C)C ZINC40165495
ZINC40165496	C[C@H](CCC=C(C)C)[C@H]1CC[C@@H]2[C@@]1(CCC3=C2CC[C@@H]4[C@@]3(CC[C@@H]([C@@]4(C)CO)O)C)C ZINC40165496
ZINC03818726	c1ccc(cc1)NS(=O)(=O)c2cccc(c2)/C=C/C(=O)NO ZINC03818726
ZINC30731148	C(CC(=O)[O-])C[C@@](CC(=O)[O-])(C(=O)[O-])O ZINC30731148
ZINC00161800	CN(C)C(=O)Nc1ccc(cc1)Cl ZINC00161800
ZINC05818032	C[C@H](c1c(=O)c2ccccc2[nH]c1[O-])[C@]3(CC[C@@H](C(O3)(C)C)O)C ZINC05818032
ZINC12493929	C[C@@H](CCC(=O)[O-])[C@H]1CC[C@H]2[C@@]1(CC[C@@H]3[C@@H]2C(=O)C[C@@H]4[C@@]3(CC[C@H](C4)O)C)C ZINC12493929
ZINC40165497	C[C@H](CCCC(C)C)[C@@H]1CC[C@@H]2[C@@]1(CCC3=C2CC[C@@H]4[C@@]3(CC[C@@H]([C@@]4(C)CO)O)C)C ZINC40165497
ZINC04097130	c1cc(c(c(c1)O)O)[C@@H](N[C@@H](CCCCNC(=O)c2cccc(c2O)O)C(=O)N)O ZINC04097130
ZINC12358683	C(=C\C(=O)[O-])\C(=O)[O-] ZINC12358683
ZINC04097131	c1cc(c(c(c1)O)O)[C@H](N[C@@H](CCCCNC(=O)c2cccc(c2O)O)C(=O)N)O ZINC04097131
ZINC02020083	C[NH+](C)CCCOc1c2ccccc2n(n1)Cc3ccccc3 ZINC02020083
ZINC04474587	c1cc(cc(c1)OC[C@@H](/C=C/[C@H]2[C@@H](C[C@@H]([C@@H]2C/C=C\CCCC(=O)[O-])O)O)O)C(F)(F)F ZINC04474587
ZINC40165498	C[C@@H](CCCC(C)C)[C@@H]1CC[C@@H]2[C@@]1(CCC3=C2CC[C@@H]4[C@@]3(CC[C@@H]([C@@]4(C)CO)O)C)C ZINC40165498
ZINC30731152	c1cc(ccc1C(COC(=O)N)COC(=O)N)O ZINC30731152
ZINC04097133	c1cc(c(c(c1)O)O)[C@H](N[C@H](CCCCNC(=O)c2cccc(c2O)O)C(=O)N)O ZINC04097133
ZINC40165499	C[C@H](CCCC(C)C)[C@H]1CC[C@@H]2[C@@]1(CCC3=C2CC[C@@H]4[C@@]3(CC[C@@H]([C@@]4(C)CO)O)C)C ZINC40165499
ZINC04098166	CC(=C)[C@@H]1[C@@H]2[C@@H]3[C@@]4([C@]([C@H]1C(=O)O2)(C[C@@H]5[C@]4(O5)C(=O)O3)O)C ZINC04098166
ZINC04097135	c1cc(c(c(c1)O)O)[C@H](N[C@@H](CCCCNC(=O)c2cccc(c2O)O)CO)O ZINC04097135
ZINC40165500	C[C@@H](CCCC(C)C)[C@H]1CC[C@@H]2[C@@]1(CCC3=C2CC[C@@H]4[C@@]3(CC[C@@H]([C@@]4(C)CO)O)C)C ZINC40165500
ZINC00039798	c1cc(cc(c1)Cl)C(=O)NCC(=O)[O-] ZINC00039798
ZINC04097136	c1cc(c(c(c1)O)O)[C@@H](N[C@H](CCCCNC(=O)c2cccc(c2O)O)CO)O ZINC04097136
ZINC30731156	c1ccc(cc1)[C@@H](COC(=O)N)C=O ZINC30731156
ZINC00087959	c1ccc2c(c1)c(c[nH]2)C=O ZINC00087959
ZINC40165501	C[C@@H](CCC=C(C)C)[C@@H]1CC[C@@H]2[C@@]1(CCC3=C2CC[C@@H]4[C@@]3(CC[C@@H]([C@H]4CO)O)C)C ZINC40165501
ZINC12493933	C[C@@H](CCC(=O)[O-])[C@@H]1CC[C@@H]2[C@@]1(CC[C@@H]3[C@@H]2C(=O)C[C@@H]4[C@@]3(CC[C@H](C4)O)C)C ZINC12493933
ZINC19796018	C[NH+]1CCN(CC1)CCCN2c3ccccc3Sc4c2cc(cc4)Cl ZINC19796018
ZINC40165502	C[C@H](CCC=C(C)C)[C@@H]1CC[C@@H]2[C@@]1(CCC3=C2CC[C@@H]4[C@@]3(CC[C@@H]([C@H]4CO)O)C)C ZINC40165502
ZINC03874778	CCCCC[C@@H](/C=C/C1=C(C(=O)CC1)CCCCCCC(=O)[O-])O ZINC03874778
ZINC04474603	CC/C=C\C/C=C\C/C=C\C/C=C\C/C=C\CCCC(=O)[O-] ZINC04474603
ZINC40165503	C[C@@H](CCC=C(C)C)[C@H]1CC[C@@H]2[C@@]1(CCC3=C2CC[C@@H]4[C@@]3(CC[C@@H]([C@H]4CO)O)C)C ZINC40165503
ZINC04098698	C/C=C\1/CC(=C)[C@@](C(=O)OCC2=CC[NH+]3[C@H]2[C@@H](CC3)OC1=O)(C)O ZINC04098698
ZINC03870277	C([C@H]([C@H](C(=O)COP(=O)([O-])[O-])O)O)OP(=O)([O-])[O-] ZINC03870277
ZINC30731160	c1ccc(cc1)[C@H](COC(=O)N)C=O ZINC30731160
ZINC04097142	c1cc(c(c(c1)O)O)[C@@H](N[C@@H](CCCCNC(=O)c2cccc(c2O)O)CNC(=O)c3cccc(c3O)O)O ZINC04097142
ZINC04097143	c1cc(c(c(c1)O)O)[C@H](N[C@@H](CCCCNC(=O)c2cccc(c2O)O)CNC(=O)c3cccc(c3O)O)O ZINC04097143
ZINC40165504	C[C@H](CCC=C(C)C)[C@H]1CC[C@@H]2[C@@]1(CCC3=C2CC[C@@H]4[C@@]3(CC[C@@H]([C@H]4CO)O)C)C ZINC40165504
ZINC15614364	c1c2c(ncn1)n(cn2)[C@H]3[C@@H]([C@@H]([C@H](O3)COP(=O)([O-])[O-])O)O ZINC15614364
ZINC01656301	c1ccc(cc1)CNC(=O)OCCO ZINC01656301
ZINC03875374	C([C@@H]1[C@H]([C@@H]([C@H]([C@@H](O1)O)O)O)O)OP(=O)([O-])[O-] ZINC03875374
ZINC04097144	c1cc(c(c(c1)O)O)[C@@H](N[C@H](CCCCNC(=O)c2cccc(c2O)O)CNC(=O)c3cccc(c3O)O)O ZINC04097144
ZINC03875375	C([C@@H]1[C@H]([C@@H]([C@H]([C@H](O1)O)O)O)O)OP(=O)([O-])[O-] ZINC03875375
ZINC04097145	c1cc(c(c(c1)O)O)[C@H](N[C@H](CCCCNC(=O)c2cccc(c2O)O)CNC(=O)c3cccc(c3O)O)O ZINC04097145
ZINC12503300	COc1cc2c(cc1C(=O)NC[C@@H]3CCC[NH+]3CC=C)nn[nH]2 ZINC12503300
ZINC40165505	C[C@H](CCCC(C)C)[C@@H]1CC[C@@H]2[C@@]1(CCC3=C2CC[C@@H]4[C@@]3(CC[C@@H]([C@H]4CO)O)C)C ZINC40165505
ZINC12493940	C[C@@H](CCC(=O)[O-])[C@H]1CC[C@@H]2[C@@]1(CC[C@@H]3[C@@H]2C(=O)C[C@@H]4[C@@]3(CC[C@H](C4)O)C)C ZINC12493940
ZINC30731165	c1ccc(cc1)[C@@H](COC(=O)N)C(=O)[O-] ZINC30731165
ZINC03875376	CN(CCCCCCCCCCN(C)C(=O)Oc1cccc(c1)[N+](C)(C)C)C(=O)Oc2cccc(c2)[N+](C)(C)C ZINC03875376
ZINC12503303	COc1cc2c(cc1C(=O)NC[C@H]3CCC[NH+]3CC=C)nn[nH]2 ZINC12503303
ZINC00896387	CC1=CC=C[C@H]([C@]1(C(=O)[O-])O)O ZINC00896387
ZINC02019243	CCCCC[C@H](CC(=O)[O-])O ZINC02019243
ZINC28221219	CC1(CN2C(=O)c3c(nc[nH]3)N(C2=N1)Cc4ccc(cc4)Cl)C ZINC28221219
ZINC40165506	C[C@@H](CCCC(C)C)[C@@H]1CC[C@@H]2[C@@]1(CCC3=C2CC[C@@H]4[C@@]3(CC[C@@H]([C@H]4CO)O)C)C ZINC40165506
ZINC43065453	CC(C)(C)c1ccc(cc1)[C@@](C#N)(C(=O)c2ccccc2C(F)(F)F)C(=O)OCCOC ZINC43065453
ZINC43065456	CC(C)(C)c1ccc(cc1)[C@](C#N)(C(=O)c2ccccc2C(F)(F)F)C(=O)OCCOC ZINC43065456
ZINC05733445	COc1ccc(cc1)O[C@H]2[C@@H]([C@H]([C@@H]([C@H](O2)CO)O)O)O ZINC05733445
ZINC02019242	CCCCC[C@@H](CC(=O)[O-])O ZINC02019242
ZINC04214536	CCO[C@@H]1[C@@H]([C@H]([C@H](O1)[C@H](COCc2ccccc2)OCc3ccccc3)OCc4ccccc4)O ZINC04214536
ZINC40165507	C[C@H](CCCC(C)C)[C@H]1CC[C@@H]2[C@@]1(CCC3=C2CC[C@@H]4[C@@]3(CC[C@@H]([C@H]4CO)O)C)C ZINC40165507
ZINC01530430	C[N+](C)(C)CCP(=O)([O-])[O-] ZINC01530430
ZINC17259731	CCCSS/C(=C(\C)/N(Cc1cnc(nc1N)C)C=O)/CCO ZINC17259731
ZINC30731169	c1ccc(cc1)[C@H](COC(=O)N)C(=O)[O-] ZINC30731169
ZINC40165508	C[C@@H](CCCC(C)C)[C@H]1CC[C@@H]2[C@@]1(CCC3=C2CC[C@@H]4[C@@]3(CC[C@@H]([C@H]4CO)O)C)C ZINC40165508
ZINC03963096	CC(=O)Nc1cccc(c1)N2CC[NH+](CC2)CCCCNS(=O)(=O)CC3CCCCC3 ZINC03963096
ZINC00896388	CC1=CC=C[C@H]([C@@]1(C(=O)[O-])O)O ZINC00896388
ZINC04097148	C1[C@H]([C@@H]([C@@H](O1)O)O)O ZINC04097148
ZINC01847507	CCN(CC)C(=O)CNC(=O)c1cc(c(c(c1)OC)OC)OC ZINC01847507
ZINC02019954	CCC[NH2+][C@H](C)C(=O)Nc1c(csc1C(=O)OC)C ZINC02019954
ZINC03860720	C1[C@H]([C@@H]([C@@H](C=C1C(=O)[O-])O)O)O ZINC03860720
ZINC12493944	C[C@H](CCC(=O)[O-])[C@H]1CC[C@@H]2[C@@]1(CC[C@H]3[C@H]2C=CC4=CC(=O)CC[C@]34C)C ZINC12493944
ZINC04097149	C1[C@H]([C@@H]([C@H](O1)O)O)O ZINC04097149
ZINC03874695	CC[N+]1(CCCCC1)CCOC(=O)C(c2ccccc2)(c3ccccc3)O ZINC03874695
ZINC03847505	c1ccc(c(c1)CO)O[C@H]2[C@@H]([C@H]([C@@H]([C@H](O2)CO)O)O)O ZINC03847505
ZINC40165509	C[C@H]1[C@@H]2CCC3=C([C@]2(CCC1=O)C)CC[C@]4([C@@H]3CC[C@@H]4[C@@H](C)CCCC(C)C)C ZINC40165509
ZINC00034161	c1ccc(cc1)[C@@H]([C@@H](C(=O)[O-])[NH3+])O ZINC00034161
ZINC04097150	C([C@@H]1[C@H]([C@H]([C@@H]([C@@H](O1)O)O)O)O)O ZINC04097150
ZINC04097151	C([C@@H]1[C@H]([C@H]([C@@H]([C@H](O1)O)O)O)O)O ZINC04097151
ZINC04474613	CCCCC/C=C\C/C=C\CCCCCCCC(=O)[O-] ZINC04474613
ZINC04097481	C([C@@H]1[C@H]([C@@H]([C@H]([C@@H](O1)OC[C@@H]2[C@H]([C@@H]([C@H]([C@@H](O2)O)O)O)O)O)O)O)O ZINC04097481
ZINC04097305	C[C@]12C[C@@H]([C@H]3[C@H]([C@@H]1C[C@@H]4[C@]2(OC(O4)(C)C)C(=O)CO)C[C@@H](C5=CC(=O)C=C[C@]35C)F)O ZINC04097305
ZINC40165510	C[C@H]1[C@H]2CCC3=C([C@]2(CCC1=O)C)CC[C@]4([C@@H]3CC[C@@H]4[C@@H](C)CCCC(C)C)C ZINC40165510
ZINC30731174	C(CCCS)CCC(=O)[O-] ZINC30731174
ZINC00895350	C([C@@H]1[C@@H]([C@H]([C@H]([C@@H](O1)O)O)O)O)O ZINC00895350
ZINC04467398	CC/C=C\CC1=C(CCC1=O)C ZINC04467398
ZINC03606262	C([C@@H]1[C@@H]([C@H]([C@H]([C@H](O1)O)O)O)O)O ZINC03606262
ZINC03861661	C[C@]12CC[C@@H](C[C@@H]1CC[C@@H]3[C@@H]2CC[C@]4([C@H]3CCC4=O)C)O ZINC03861661
ZINC04213474	C[C@]12CCC(=O)C=C1CC[C@@H]3[C@@]2([C@H](C[C@]4([C@H]3C[C@@H]5[C@]4(OC(O5)(C)C)C(=O)CCl)C)O)F ZINC04213474
ZINC40165511	C[C@H]1[C@@H]2CCC3=C([C@]2(CCC1=O)C)CC[C@]4([C@H]3CC[C@@H]4[C@@H](C)CCCC(C)C)C ZINC40165511
ZINC00896390	CC1=CC=C[C@@H]([C@@]1(C(=O)[O-])O)O ZINC00896390
ZINC02545114	C([C@@H]1[C@@H]([C@H]([C@@H]([C@@H](O1)O)O)O)O)O ZINC02545114
ZINC04097152	C([C@@H]1[C@@H]([C@H]([C@@H]([C@H](O1)O)O)O)O)O ZINC04097152
ZINC40165512	C[C@H]1[C@H]2CCC3=C([C@]2(CCC1=O)C)CC[C@]4([C@H]3CC[C@@H]4[C@@H](C)CCCC(C)C)C ZINC40165512
ZINC02019953	CCC[NH2+][C@@H](C)C(=O)Nc1c(csc1C(=O)OC)C ZINC02019953
ZINC30731179	C[C@H]([C@@H](C(=O)[O-])NC(=O)CCCCCCS)O ZINC30731179
ZINC04097154	C1[C@H]([C@H]([C@H]([C@@](O1)(CO)O)O)O)O ZINC04097154
ZINC40165513	[H]/N=C(/CCCC[NH3+])\O ZINC40165513
ZINC28248877	CC[NH+](CC)CC/[NH+]=c/1\ccc(c-2sc3ccccc3c(c12)O)C ZINC28248877
ZINC04097155	C1[C@H]([C@H]([C@H]([C@](O1)(CO)O)O)O)O ZINC04097155
ZINC03874667	c1ccc(cc1)OC(=O)CCCCCCCCC#CI ZINC03874667
ZINC01645454	CCCc1cc(=O)oc2c1c3c(c4c2[C@H]([C@@H]([C@H](O4)C)C)O)C=CC(O3)(C)C ZINC01645454
ZINC04097156	C1[C@@H]([C@H]([C@@H](O[C@@]1(C(=O)[O-])O)[C@@H]([C@@H](CO)O)O)[NH3+])O ZINC04097156
ZINC03874658	CC(=C)[C@]1(C(=CC(=O)O1)OC)O ZINC03874658
ZINC40165514	C[C@H](CCCC(C)C)[C@@H]1CC[C@@H]2[C@@]1(CCC3=C2CC[C@@H]4[C@@]3(CCC(=O)C4)C)C ZINC40165514
ZINC04097157	C1[C@@H]([C@H]([C@@H](O[C@]1(C(=O)[O-])O)[C@@H]([C@@H](CO)O)O)[NH3+])O ZINC04097157
ZINC35801098	CCc1cc2c(cc1CC)CC(C2)[NH2+]C[C@@H](c3ccc(c4c3ccc(=O)[nH]4)[O-])O ZINC35801098
ZINC04474661	C[C@H](CC[C@H](C(C)(C)O)O)[C@H]1CC[C@@H]\2[C@@]1(CCC/C2=C\C=C/3\C[C@H](CCC3=C)O)C ZINC04474661
ZINC01532439	C/C=C/C[C@@H](C)[C@H]([C@@H](C(=O)[O-])[NH3+])O ZINC01532439
ZINC12493948	CCCCC/C=C\C/C=C\CCCCCC(=O)[O-] ZINC12493948
ZINC30731184	c1ccc(cc1)[C@H]2COC(=O)N[C@H]2O ZINC30731184
ZINC03874657	CC(=C)[C@@]1(C(=CC(=O)O1)OC)O ZINC03874657
ZINC40165515	C[C@@H](CCCC(C)C)[C@@H]1CC[C@@H]2[C@@]1(CCC3=C2CC[C@@H]4[C@@]3(CCC(=O)C4)C)C ZINC40165515
ZINC06096244	c1ccc(cc1)C[NH3+] ZINC06096244
ZINC05424950	Cc1c(nc[nH]1)CSCCNC(=S)NC ZINC05424950
ZINC04097160	C[C@H](C(=O)[O-])O[C@@H]1[C@H]([C@@H](O[C@@H]([C@H]1O)CO)O)[NH3+] ZINC04097160
ZINC12349450	c1ccc(cc1)[C@H]2COC[C@H]2c3ccccc3 ZINC12349450
ZINC40165516	C[C@H](CCCC(C)C)[C@H]1CC[C@@H]2[C@@]1(CCC3=C2CC[C@@H]4[C@@]3(CCC(=O)C4)C)C ZINC40165516
ZINC02384856	CC(C)C[C@@H](C(=O)N1CCC[C@@H]1C(=O)[O-])[NH3+] ZINC02384856
ZINC04097161	C[C@@H]1[C@@H](C[C@H]([C@@H](O1)O)O)O ZINC04097161
ZINC04556773	CC(C)C[C@H](C(=O)N1CCC[C@@H]1C(=O)[O-])[NH3+] ZINC04556773
ZINC01529635	C[C@@H]1[C@@H](C[C@H]([C@H](O1)O)O)O ZINC01529635
ZINC40165517	C[C@@H](CCCC(C)C)[C@H]1CC[C@@H]2[C@@]1(CCC3=C2CC[C@@H]4[C@@]3(CCC(=O)C4)C)C ZINC40165517
ZINC04556774	CC(C)C[C@@H](C(=O)N1CCC[C@H]1C(=O)[O-])[NH3+] ZINC04556774
ZINC30731188	c1ccc(cc1)[C@H]2COC(=O)N[C@@H]2O ZINC30731188
ZINC04097162	[C@@H]1([C@@H]([C@@H](O[C@H]([C@@H]1O)O)C(=O)[O-])O)O ZINC04097162
ZINC04556775	CC(C)C[C@H](C(=O)N1CCC[C@H]1C(=O)[O-])[NH3+] ZINC04556775
ZINC04803785	C[C@]12CCC(=O)C=C1CC[C@@H]3C2=CC[C@]4([C@H]3CCC4=O)C ZINC04803785
ZINC11681591	CC(=O)Oc1cc(ccc1OC(=O)c2ccc(cc2)OC)[C@H](C[NH2+]C(C)(C)C)O ZINC11681591
ZINC40165518	C1=C2[C@H](NC(=N2)[O-])N=CN1 ZINC40165518
ZINC01850181	Cc1c2c(c([nH+]c1N)C)c3ccccc3[nH]2 ZINC01850181
ZINC02569714	c1ccc(cc1)Cc2c-3nc(c(=O)n3cc([nH]2)c4ccc(cc4)O)Cc5ccccc5 ZINC02569714
ZINC01850247	Cc1c2c3ccccc3[nH]c2cc([nH+]1)N ZINC01850247
ZINC04097165	[C@@H]1([C@@H]([C@@H](O[C@@H]([C@H]1O)O)C(=O)[O-])O)O ZINC04097165
ZINC40165519	C1=C2[C@@H](NC(=N2)[O-])N=CN1 ZINC40165519
ZINC04097166	[C@@H]1([C@@H]([C@@H](O[C@H]([C@H]1O)O)C(=O)[O-])O)O ZINC04097166
ZINC08216005	c1nc(c2c(n1)n(cn2)[C@H]3[C@@H]([C@@H]([C@H](O3)CO[P@@](=O)([O-])O[P@](=O)([O-])O[C@@H]4[C@@H]([C@H]([C@@H]([C@H](O4)CO)O)O)O)O)O)N ZINC08216005
ZINC12493956	CCCCC/C=C/C/C=C/CCCCCC(=O)[O-] ZINC12493956
ZINC30731193	c1ccc(cc1)[C@@H]2COC(=O)N[C@H]2O ZINC30731193
ZINC03874616	C1C=C2C(=CC(=O)O2)[C@H](O1)O ZINC03874616
ZINC40165520	c1nc(c2c(n1)ncn2[C@H]3[C@@H]([C@@H]([C@H](O3)CO[P@@](=O)([O-])O[P@@](=O)([O-])O[C@@H]4[C@@H]([C@H]([C@@H]([C@H](O4)CO)O)O)O)O)O)N ZINC40165520
ZINC03861492	CCC1(C(=O)C=CNC1=O)CC ZINC03861492
ZINC00900543	c1cc2c(c(c1)OC[C@H]3C[NH2+]CCO3)CC=C2 ZINC00900543
ZINC03874615	C1C=C2C(=CC(=O)O2)[C@@H](O1)O ZINC03874615
ZINC03982483	CCC[C@@H]1C[C@H]([NH+](C1)C)C(=O)N[C@@H]([C@@H]2[C@@H]([C@@H]([C@H]([C@H](O2)SC)O)O)O)[C@@H](C)O ZINC03982483
ZINC15254908	CC(C)[C@@H]1CC/C(=C\CCC(=C)[C@H]([C@@H]1O)O)/CO ZINC15254908
ZINC03860467	C[C@@]12[C@H](C=C[C@@]3([C@@H]1[C@@H]([C@]45[C@H]3CC[C@](C4)(C(=C)C5)O)C(=O)[O-])OC2=O)O ZINC03860467
ZINC05115341	CN(C)c1[nH]c(=O)c2c(n1)n(cn2)[C@H]3[C@@H]([C@@H]([C@H](O3)CO)O)O ZINC05115341
ZINC30731196	c1ccc(cc1)[C@@H]2COC(=O)N[C@@H]2O ZINC30731196
ZINC03874585	CC(C)(Cc1ccccc1)N(C)C(=O)C[NH+](CCO)CC(=O)N(C)C(C)(C)Cc2ccccc2 ZINC03874585
ZINC40165521	c1ccc(cc1)CNc2c3c(ncn2)ncn3[C@@H]4[C@@H]([C@H]([C@@H]([C@H](O4)CO)O)O)O ZINC40165521
ZINC01530451	Cc1cc(on1)CCCCCOc2ccc(cc2Cl)C3=NCCO3 ZINC01530451
ZINC04081771	C[C@]12CC[C@H]3[C@H]([C@@H]1CCC(=O)O2)CCC4=CC(=O)C=C[C@]34C ZINC04081771
ZINC03869858	C1C(=Nc2c(=O)[nH]c(nc2N1)N)[C@H]([C@H](CO)O)O ZINC03869858
ZINC01530452	Cc1cc(on1)CCCCCOc2ccc(cc2)C3=NCCO3 ZINC01530452
ZINC03874580	CCC(CC)(c1ccccc1)C(=O)OCCOCC[NH+](CC)CC ZINC03874580
ZINC18067894	CC(=O)c1ccc(cc1)S(=O)(=O)/N=C(/NC2CCCCC2)\[O-] ZINC18067894
ZINC40165522	c1ccc(cc1)CNc2c3c(ncn2)n(cn3)[C@H]4[C@H]([C@@H]([C@H]([C@@H](O4)CO)O)O)O ZINC40165522
ZINC56897520	[H]/N=C/1\[C@H]([C@H](/C(=C(/[O-])\OC(C)C)/C(=N1)C)c2cccc(c2)[N+](=O)[O-])C(=O)OC3CN(C3)C(c4ccccc4)c5ccccc5 ZINC56897520
ZINC04097170	c1c(cc(c(c1Cl)OCCCCCc2cc(no2)COCOCCO)Cl)C3=NCCO3 ZINC04097170
ZINC56897521	[H]/N=C/1\[C@H]([C@@H](/C(=C(/[O-])\OC(C)C)/C(=N1)C)c2cccc(c2)[N+](=O)[O-])C(=O)OC3CN(C3)C(c4ccccc4)c5ccccc5 ZINC56897521
ZINC30724760	CC(=CCC/C(=C/CC/C(=C/[C@@H]1[C@H]([C@]1(C)CC/C=C(\C)/CCC=C(C)C)CO[P@@](=O)([O-])OP(=O)([O-])[O-])/C)/C)C ZINC30724760
ZINC01530454	Cc1cc(on1)CCCCCCCOc2ccc(cc2Cl)C3=N[C@@H](CO3)C ZINC01530454
ZINC03874578	CC[S@@](=O)CCSP(=O)(OC)OC ZINC03874578
ZINC12493964	c1c-2c(=O)ncnc2n([nH]1)[C@@H]3[C@H]([C@H]([C@H]([C@@H](O3)O)O)O)O ZINC12493964
ZINC15254914	CC(C)[C@@H]1CC/C(=C/CCC(=C)[C@H]([C@@H]1O)O)/CO ZINC15254914
ZINC30731200	c1ccc(cc1)[C@H]2COC(=O)NC2=O ZINC30731200
ZINC01530453	Cc1cc(on1)CCCCCCCOc2ccc(cc2Cl)C3=N[C@H](CO3)C ZINC01530453
ZINC01530455	Cc1cc(on1)CCCCCOc2c(cc(cc2Cl)C3=NCCO3)Cl ZINC01530455
ZINC03874577	C[N+]1(CCCCC1)C[C@H]2CO[C@](O2)(c3ccccc3)C4CCCCC4 ZINC03874577
ZINC01842958	Cc1cc(c2c(c1)O[C@@]3(CC[C@H]4[C@]5([C@@H]3[C@H]2OC5)CCCC4(C)C)C)O ZINC01842958
ZINC01530457	Cc1cc(on1)CCCCCOc2ccc(cc2)C3=N[C@@H](CO3)C ZINC01530457
ZINC19795938	CC1=C(C(=O)C=C2C1=CC=C3[C@]2(CC[C@@]4([C@@]3(CC[C@@]5([C@H]4C[C@](CC5)(C)C(=O)[O-])C)C)C)C)O ZINC19795938
ZINC06521860	Cc1cc(c2c(c1)O[C@]3(CC[C@H]4[C@]5([C@@H]3[C@H]2OC5)CCCC4(C)C)C)O ZINC06521860
ZINC01530456	Cc1cc(on1)CCCCCOc2ccc(cc2)C3=N[C@H](CO3)C ZINC01530456
ZINC03875383	C[C@H](CCCC(C)C)[C@H]1CC[C@@H]2[C@@]1(CC[C@H]3[C@H]2CC=C4[C@@]3(CC[C@@H](C4)O)C)C ZINC03875383
ZINC03875387	C[C@@H]1C[C@]2([C@@H](CC[C@@H]3[C@@H]2CC[C@]4([C@H]3CC[C@@H]4O)C)CC1=O)C ZINC03875387
ZINC01530459	CC[C@@H]1COC(=N1)c2ccc(cc2)OCCCCCCCc3cc(no3)C ZINC01530459
ZINC02516840	C[C@H](CCCC(C)C)[C@H]1CC[C@@H]2[C@@]1(CC[C@H]3[C@H]2CC=C4[C@@]3(CC[C@H](C4)O)C)C ZINC02516840
ZINC00967936	CN1C=CCC=C1/C=N/O ZINC00967936
ZINC30731204	c1ccc(cc1)[C@@H]2COC(=O)NC2=O ZINC30731204
ZINC01530458	CC[C@H]1COC(=N1)c2ccc(cc2)OCCCCCCCc3cc(no3)C ZINC01530458
ZINC12493967	c1c-2c(=O)ncnc2n([nH]1)[C@@H]3[C@H]([C@H]([C@H]([C@H](O3)O)O)O)O ZINC12493967
ZINC01530460	Cc1cc(on1)CCCCCCCOc2ccc(cc2)C3=NCCO3 ZINC01530460
ZINC04090723	c1ccc(cc1)C(=O)/C=C/c2ccc(cc2)O ZINC04090723
ZINC08766760	CC[C@]1(C(=NC(=O)N(C1=O)C)[O-])c2ccccc2 ZINC08766760
ZINC05432581	c1ccc2c(c1)c(=O)n(cn2)C[C@@]3(C[C@H]4[C@@H](O3)CCC[NH2+]4)O ZINC05432581
ZINC01530462	Cc1cc(on1)CCCCCCCOc2ccc(cc2)C3=N[C@@H](CO3)C ZINC01530462
ZINC01530461	Cc1cc(on1)CCCCCCCOc2ccc(cc2)C3=N[C@H](CO3)C ZINC01530461
ZINC04311748	c1ccc(cc1)C2=NCC(=O)Nc3c2cc(cc3)[N+](=O)[O-] ZINC04311748
ZINC02039570	c1ccc(c(c1)[C@@H](C[N+](=O)[O-])SCC[NH3+])Cl ZINC02039570
ZINC01530463	Cc1cc(on1)CCCOc2c(cc(cc2Cl)C3=NCCO3)Cl ZINC01530463
ZINC04474696	CCCCC/C=C\C/C=C\C/C=C\C/C=C\CCCC(=O)[O-] ZINC04474696
ZINC40711796	C[C@@H](C(=O)N[C@@H](C)C(=O)NC1[C@H]2[C@@H]1CN(C2)c3c(cc4c(=O)c(cn(c4n3)c5ccc(cc5F)F)C(=O)[O-])F)[NH3+] ZINC40711796
ZINC05432583	c1ccc2c(c1)c(=O)n(cn2)C[C@]3(C[C@H]4[C@@H](O3)CCC[NH2+]4)O ZINC05432583
ZINC06521859	Cc1cc(c2c(c1)O[C@@]3(CC[C@@H]4[C@]5([C@@H]3[C@H]2OC5)CCCC4(C)C)C)O ZINC06521859
ZINC30731209	C(CC[C@@](CC(=O)[O-])(C(=O)[O-])O)CC(=O)[O-] ZINC30731209
ZINC01530464	c1cc(ccc1C[C@@H](C(=O)[O-])[NH3+])OP(=O)([O-])[O-] ZINC01530464
ZINC40165527	C/C(=C\CNc1c2c(ncn1)ncn2[C@@H]3[C@@H]([C@H]([C@@H]([C@H](O3)CO)O)O)O)/CO ZINC40165527
ZINC04097171	C[NH+]1CCc2cc(c(cc2[C@H]1Cc3ccc(cc3)Oc4cc(ccc4O)C[C@@H]5c6cc(c(cc6CC[NH+]5C)OC)O)O)OC ZINC04097171
ZINC06521861	Cc1cc(c2c(c1)O[C@]3(CC[C@@H]4[C@]5([C@@H]3[C@H]2OC5)CCCC4(C)C)C)O ZINC06521861
ZINC04097172	C[NH+]1CCc2cc(c(cc2[C@H]1Cc3ccc(c(c3)Oc4ccc(cc4)C[C@H]5c6cc(c(cc6CC[NH2+]5)OC)O)O)O)OC ZINC04097172
ZINC40165528	C/C(=C/CNc1c2c(ncn1)n(cn2)[C@H]3[C@H]([C@@H]([C@H]([C@@H](O3)CO)O)O)O)/CO ZINC40165528
ZINC12493972	CC[C@H](CC[C@@H](C)[C@H]1CC[C@@H]2[C@@]1(CC[C@H]3[C@H]2CC[C@H]4[C@@]3(CC[C@@H](C4)O)C)C)C(C)C ZINC12493972
ZINC10646102	C[C@H](C(=O)N[C@](C)(C#N)C(C)C)Oc1ccc(cc1Cl)Cl ZINC10646102
ZINC40165529	C[C@@H](CCNc1c2c(ncn1)n(cn2)[C@@H]3[C@@H]([C@H]([C@@H]([C@H](O3)CO)O)O)O)CO[C@@H]4[C@@H]([C@H]([C@@H]([C@H](O4)CO)O)O)O ZINC40165529
ZINC56897526	C[C@H]1[C@@H]([C@H]([C@H]([C@H](O1)O[C@H]2CC[C@@]3([C@H]4CC[C@@]5([C@H](CC[C@@]5([C@@H]4CCC3=C2)O)c6ccc(=O)oc6)C)C)O)O)O ZINC56897526
ZINC40165533	C\1[C@@H](NC(=C/C1=C\C=[NH+]\[C@@H](CC2=CC(=O)C(=O)C=C2)C(=O)[O-])C(=O)[O-])C(=O)[O-] ZINC40165533
ZINC19365270	C[NH+]1CCCN(CC1)[C@@H](c2ccccc2)c3ccc(cc3)Cl ZINC19365270
ZINC08437107	c1cc(cnc1)[C@H]2CC[NH2+][C@H](C2)c3cccnc3 ZINC08437107
ZINC30731214	c1ccc2c(c1)C=Cc3cc(c(cc3N2C(=O)N)O)O ZINC30731214
ZINC04098560	c1cc(c(cc1c2cc(=O)c3c(cc(c(c3o2)[C@H]4[C@@H]([C@H]([C@@H]([C@H](O4)CO)O)O)O)O)O)O)O ZINC04098560
ZINC40165530	C[C@H](CCNc1c2c(ncn1)n(cn2)[C@@H]3[C@@H]([C@H]([C@@H]([C@H](O3)CO)O)O)O)CO[C@@H]4[C@@H]([C@H]([C@@H]([C@H](O4)CO)O)O)O ZINC40165530
ZINC00896381	CC1=C[C@H]([C@](C=C1)(C(=O)[O-])O)O ZINC00896381
ZINC02020508	CCCCOc1ccc(cc1)C[N+]2([C@@H]3CC[C@H]2CC(C3)OC(=O)[C@H](CO)c4ccccc4)C ZINC02020508
ZINC11681622	COc1ccc(cc1)/C(=C(/c2ccccc2)\[N+](=O)[O-])/c3ccc(cc3)OCC[NH+]4CCCC4 ZINC11681622
ZINC40165531	C[C@@H](CCNc1c2c(ncn1)n(cn2)[C@H]3[C@@H]([C@H]([C@@H]([C@H](O3)CO)O)O)O)CO[C@@H]4[C@@H]([C@H]([C@@H]([C@H](O4)CO)O)O)O ZINC40165531
ZINC10646103	C[C@H](C(=O)N[C@@](C)(C#N)C(C)C)Oc1ccc(cc1Cl)Cl ZINC10646103
ZINC12493976	C[C@]12CC[C@@H](C[C@H]1CC[C@@H]3[C@H]2CC[C@]4([C@H]3CC[C@@H]4O)C)O ZINC12493976
ZINC04097179	C=C[C@H]1C[NH+]2CC[C@@H]1C[C@H]2[C@@H](c3ccnc4c3cc(cc4)O)O ZINC04097179
ZINC02048445	CC[C@H](c1ccc(cc1)C)[C@H](CC)c2ccc(cc2)O ZINC02048445
ZINC15254936	CC(C)[C@@H]1CC/C(=C\CCC(=C)[C@H]([C@@H]1O)O)/C=O ZINC15254936
ZINC30731219	c1ccc2c(c1)C=Cc3cc(ccc3N2)O ZINC30731219
ZINC04097180	C=C[C@H]1C[NH+]2CC[C@H]1C[C@H]2[C@@H](c3ccnc4c3cc(cc4)O)O ZINC04097180
ZINC00689683	COc1cc2cc(c(=O)oc2cc1O)Oc3ccc4ccc(=O)oc4c3 ZINC00689683
ZINC18043251	Cn1c2c(c(=O)n(c1=O)C)[nH]cn2 ZINC18043251
ZINC40165532	C[C@H](CCNc1c2c(ncn1)n(cn2)[C@H]3[C@@H]([C@H]([C@@H]([C@H](O3)CO)O)O)O)CO[C@@H]4[C@@H]([C@H]([C@@H]([C@H](O4)CO)O)O)O ZINC40165532
ZINC10646104	C[C@@H](C(=O)N[C@](C)(C#N)C(C)C)Oc1ccc(cc1Cl)Cl ZINC10646104
ZINC40165562	c1cc(ccc1C[C@@H](C(=O)[O-])/[NH+]=C\C=C\2/C[C@@H](NC(=C2)C(=O)[O-])C(=O)[O-])O ZINC40165562
ZINC56897528	CCCCCCCCCCCCCCCCCC(=O)OCCO ZINC56897528
ZINC04097183	CC(=O)Oc1ccc2c3c1O[C@@H]4[C@]35CC[NH+]([C@H](C2)[C@@H]5C=C[C@@H]4OC(=O)C)C ZINC04097183
ZINC01587860	C1CC1C(=O)[O-] ZINC01587860
ZINC00538285	Cc1ccc2c(c1C)[nH]c(=O)c3c2oc(cc3=O)C(=O)OCCC(C)C ZINC00538285
ZINC00896382	CC1=C[C@H]([C@@](C=C1)(C(=O)[O-])O)O ZINC00896382
ZINC00000816	C1CN([P@@](=O)(OC1)N(CCCl)CCCl)CCCl ZINC00000816
ZINC12493983	C[C@]12CC[C@@H](C[C@H]1CC[C@H]3[C@H]2CC[C@]4([C@H]3CC[C@@H]4O)C)O ZINC12493983
ZINC04097186	COc1cc(cc(c1OC)OC)C(=O)O[C@@H]2C[C@@H]3C[NH+]4CCc5c6ccccc6[nH]c5[C@H]4C[C@@H]3[C@@H]([C@H]2OC)C(=O)OC ZINC04097186
ZINC13827890	C/C(=[NH+]\C#N)/N(C)Cc1ccc(nc1)Cl ZINC13827890
ZINC10646105	C[C@@H](C(=O)N[C@@](C)(C#N)C(C)C)Oc1ccc(cc1Cl)Cl ZINC10646105
ZINC04214578	C[NH+](C)CCOCC(=O)NC12CC3CC(C1)CC(C3)C2 ZINC04214578
ZINC40165535	C\1[C@@H]([NH2+]C(=C/C1=C\C=[NH+]\[C@H](CC2=CC(=O)C(=O)C=C2)C(=O)[O-])C(=O)[O-])C(=O)[O-] ZINC40165535
ZINC00896383	CC1=C[C@@H]([C@](C=C1)(C(=O)[O-])O)O ZINC00896383
ZINC00161941	c1cc(ccc1c2ccc(cc2)Cl)Cl ZINC00161941
ZINC40165536	C\1[C@H]([NH2+]C(=C/C1=C\C=[NH+]\[C@H](CC2=CC(=O)C(=O)C=C2)C(=O)[O-])C(=O)[O-])C(=O)[O-] ZINC40165536
ZINC08466459	C[C@H](Cc1ccccc1)[NH2+]C ZINC08466459
ZINC30731228	c1cc(ccc1[C@]2(c3ccc(cc3CO2)C#N)CCC(=O)[O-])F ZINC30731228
ZINC40165537	c1cc(c(cc1C[C@H](C(=O)[O-])/[NH+]=C/C=C/2\C[C@@H]([NH2+]C(=C2)C(=O)[O-])C(=O)[O-])O)O ZINC40165537
ZINC56897531	c1ccc2c(c1)CCc3cc(ccc3N2CCC[NH+]4CCC5(CC4)C(=O)N[C@@H]6N5CCCC6)Cl ZINC56897531
ZINC38581018	Cc1cn(c(=O)[nH]c1=O)[C@H]2C[C@H]3[C@H](O2)CO[P@@](=O)(O3)[O-] ZINC38581018
ZINC00896385	CC1=C[C@@H]([C@@](C=C1)(C(=O)[O-])O)O ZINC00896385
ZINC06095847	c1ccc(cc1)C(=O)SCC(=O)NCC(=O)NCC(=O)NCC(=O)[O-] ZINC06095847
ZINC34943957	c1cc(c(cc1C[C@H](C(=O)[O-])/[NH+]=C/C=C/2\C[C@H]([NH2+]C(=C2)C(=O)[O-])C(=O)[O-])O)O ZINC34943957
ZINC04683368	C[C@]12CC[C@@H](CC1=CC[C@@H]3[C@@H]2[C@H](C[C@]4([C@H]3CC[C@]4(C)O)C)O)O ZINC04683368
ZINC56897533	c1ccc2c(c1)CCc3cc(ccc3N2CCC[NH+]4CCC5(CC4)C(=O)N[C@H]6N5CCCC6)Cl ZINC56897533
ZINC12493989	C[C@]12CC[C@@H](C[C@H]1CC[C@H]3[C@@H]2CC[C@]4([C@H]3CC[C@@H]4O)C)O ZINC12493989
ZINC04538407	CC(C)CCC(=O)O[C@H]1CC[C@@H]2[C@@]1(CC[C@H]3[C@H]2CCC4=CC(=O)CC[C@]34C)C ZINC04538407
ZINC30731232	c1cc(ccc1[C@@]2(c3ccc(cc3CO2)C#N)CCC(=O)[O-])F ZINC30731232
ZINC04097194	CC1([C@@H](N2[C@H](S1)[C@@H](C2=O)NC(=O)CCC[C@H](C(=O)[O-])[NH3+])C(=O)[O-])C ZINC04097194
[truncated: 20,080 more rows]
